# Supplementary material for: Comparative Transcriptomic Analysis of Cerebellar Astrocytes across Developmental Stages and Brain Regions
Source: Int J Mol Sci. 2024 Jan 13;25(2):1021. doi: 10.3390/ijms25021021 (PMC10816327; doi:10.3390/ijms25021021)
Supplement: Supplementary file 1 [file ijms-25-01021-s001.zip]

Archive with 7 entries (7 files):
- Supplemental table1.xlsx
- Supplemental table2.xlsx
- Supplemental table3.xlsx
- Supplemental table4.xlsx
- Supplemental table5.xlsx
- Supplemental table6.xlsx
- Supplementary Figure 1.pdf
