# Supplementary material for: Comparative Transcriptomic Analysis of Cerebellar Astrocytes across Developmental Stages and Brain Regions
Source: Int J Mol Sci. 2024 Jan 13;25(2):1021. doi: 10.3390/ijms25021021 (PMC10816327; doi:10.3390/ijms25021021)
Supplement: Supplementary file 1 [file ijms-25-01021-s001.zip › Supplemental table1.xlsx]

## Sheet: Sheet1
Supplementary table1. Time-specific UP / Down-regulated genes
P1 specific Up genes	P1 specific Down genes	P7 specific Up genes	P7 specific Down genes	P14 specific Up genes	P14 specific Down genes	P28 specific Up genes	P28 specific Down genes
1110015O18Rik	0610040J01Rik	1700039E22Rik	1700003M07Rik	1500015L24Rik	1700027H10Rik	1600020E01Rik	0610005C13Rik
2810459M11Rik	1700047M11Rik	A730046J19Rik	1700019D03Rik	1600014C10Rik	4833419F23Rik	1700063D05Rik	0610038B21Rik
3110039I08Rik	2900079G21Rik	Abracl	1700019G17Rik	2810468N07Rik	6330403K07Rik	1700084C01Rik	1110015O18Rik
9330182L06Rik	4930545L23Rik	Adgrd1	1700084C01Rik	Abca2	6430584L05Rik	4430402I18Rik	1190002F15Rik
AI854517	4930579H20Rik	Aim2	A2m	Abcg1	9130008F23Rik	5930430L01Rik	1600029I14Rik
Abca1	4933408N05Rik	Angpt1	AI464131	Ablim3	9630028B13Rik	A2m	1700001D01Rik
Acot1	4933413L06Rik	Ankrd44	Abhd4	Ackr1	Adamts13	AA986860	1700001L05Rik
Adgrv1	5031410I06Rik	Astl	Acot11	Adamts4	Anapc15	Abhd3	1700001O22Rik
Agrn	9130019P16Rik	Atp11c	Acp6	Adssl1	Anp32e	Abi3bp	1700001P01Rik
Aif1l	9330117O12Rik	Barhl1	Acss1	Ankrd34a	Ascl1	Acot11	1700010I14Rik
Ankfn1	A230001M10Rik	Cbfa2t3	Actr3b	Anks1b	Ccdc138	Acsbg1	1700016G22Rik
Ankrd6	Aatk	Ccng2	Adgrl3	Anln	Ccdc158	Actr3b	1700019L03Rik
Ano1	Abi3bp	Cdk5r1	Adora1	Aspa	Celsr1	Adamtsl5	1700024G13Rik
Arl4c	Ace	Celf3	Adra2a	C230004F18Rik	Cfb	Adck1	1700029H14Rik
Arvcf	Acnat1	Celsr3	Ak3	Cacnb4	Chaf1a	Adcy2	1700034H15Rik
Arx	Acsl1	Cep170	Aldh2	Cadm3	Cyp2f2	Adgra1	1700073E17Rik
Astn1	Adam11	Cers6	Aldh5a1	Carns1	Dapk1	Adgrl3	1700086L19Rik
Atp7b	Adam22	Cldn3	Aldh6a1	Ccdc63	Ddx3y	Adk	1700102H20Rik
Bcl2	Adcy1	Crabp1	Aldh7a1	Cd74	Dmap1	Ahcyl2	1810026B05Rik
Bmp3	Adgrg7	Creb1	Aldoc	Cers2	Dusp4	Akr1b10	1810032O08Rik
Bmp6	Agtpbp1	Csrnp3	Apod	Cldn11	Ebi3	Akr1c21	2310040G24Rik
Cacna1h	Anln	Dcc	Apoe	Cldn14	Efna4	Akr7a5	2410018L13Rik
Camk1g	Apln	Dcx	Arl8a	Clgn	Eif2s3y	Aktip	2610020C07Rik
Ccdc67	Aqp6	Dock11	Arxes1	Coro2a	Fam109a	Aldh1a1	2610306M01Rik
Cdh6	Arpp21	Ebf1	Aspg	Dmtn	Fam89a	Aldh7a1	2610307P16Rik
Cdo1	Aspn	Elavl4	Asrgl1	Dnajc6	Fgf15	Aldoc	2700038G22Rik
Celsr1	Astn2	Eml5	Axl	Dock10	Fzd3	Angel1	2810408A11Rik
Chrna4	Atp2b2	Enox1	Baalc	Ell2	Gins1	Ank2	2810429I04Rik
Cldn19	Atp2b3	Epb4.1	Bbox1	Elovl1	Gm10389	Ankrd40	2810442N19Rik
Cobl	Barhl2	Fam159b	Bcan	Elovl7	Gm14204	Aqp4	2810454H06Rik
Col22a1	Bcas1	Frmd4a	Camk2a	Epb4.1l3	Gpc1	Arhgap31	2900055J20Rik
Corin	Bcas3os2	Gad1	Camk2g	Erbb3	Grhl3	Arhgap5	2900060B14Rik
Cpe	Bend6	Gad2	Cap2	Ermn	Gzmm	Arhgef19	3110009E18Rik
Crb1	Bsn	Galr1	Cbr3	Fa2h	Impg1	Arl3	3110062M04Rik
Creg2	Btbd3	Glce	Cdc42ep1	Fam222a	Kdm5d	Arl6	3830432H09Rik
Crlf1	Cacna1a	Gm14204	Cdc42ep4	Gal3st1	Kif21b	Arl8a	4930430J02Rik
Crym	Cacna1e	Gm26688	Celrr	Galnt13	Mir3068	Asrgl1	4930443O20Rik
Csmd1	Cacnb4	Hist1h2ac	Chst11	Galnt6	Mthfd2	Atp1a2	4930444P10Rik
Cspg5	Cadm3	Hist1h2ae	Chst2	Gamt	Nphs1	Atp1b2	4930506A18Rik
Ctnna2	Cadps2	Hist1h2ag	Cldn10	Gjb1	Pdyn	Atp6v0d1	4930513N10Rik
Cybrd1	Camk4	Hist1h2ah	Clu	Gls	Phf13	Axl	4930520O04Rik
Dbx1	Car10	Hist1h2an	Cml5	Gm2694	Plagl1	B2m	4930521E06Rik
Dlk1	Car12	Hist1h2bb	Cntfr	Gm609	Pou3f2	Bag3	4930526I15Rik
Dner	Car4	Hist1h2bh	Cpne4	Gpr62	Pycr1	Bcl2l2	4930528A17Rik
Dtx4	Casp12	Hist1h2bk	Crim1	Grb14	Rassf7	Bok	4930562C15Rik
Efna5	Ccr5	Hist1h2bn	Csdc2	Grb7	Sgcd	Cacng7	4930563E18Rik
Egr2	Cdk18	Hist1h2bp	Csgalnact1	Grin2a	Slc14a2	Calcr	4930590J08Rik
Emilin3	Ceacam2	Hist1h3b	Csrp1	Gsn	Sncaip	Calr4	4930592I03Rik
Emx2	Cemip	Hist1h4c	Cst3	H2-Aa	Syna	Cap2	4931408D14Rik
Epha5	Chn2	Hist1h4h	Ctbs	H2-Eb1	Tead1	Car10	4931428F04Rik
Ephb3	Cldn11	Hist1h4n	Cx3cl1	Hr	Tfap4	Casp12	4931431C16Rik
Fabp7	Cldn2	Ier5	Cyp2j9	Hs3st1	Tiam2	Ccdc88a	4933400F21Rik
Fam181a	Clic6	Ina	Cyp4v3	Il17re	Trpc7	Cckbr	4933406I18Rik
Fat4	Cnksr2	Insm1	Daam2	Il1rap	Ttf2	Cd151	4933406J10Rik
Ferd3l	Cnp	Kif21b	Dbi	Ipw	Tubb2a-ps2	Cd274	4933417D19Rik
Fgf15	Cntn2	Klhl14	Dhrs1	Josd2	Tubb2b	Cd44	4933417G07Rik
Fgfbp1	Cntnap1	Lbx1	Dpy19l3	Kcna1	Txndc2	Cdc42ep1	4933424G05Rik
Fgfbp3	Col4a3	Lhx1	Efhd2	Klhl2	Xcr1	Cdc42ep4	4933425L06Rik
Fibin	Colq	Lrrc55	Enho	Kndc1		Cdh20	4933430I17Rik
Flnc	Cplx1	Map3k1	Entpd2	Ldoc1		Cdk5rap2	4933433C11Rik
Fmo1	Cpne9	Mndal	Epdr1	Lgi3		Cdkn2d	5031414D18Rik
Fndc1	Crhr2	Mospd1	Etv1	Lims2		Cep85l	5031426D15Rik
Fndc3c1	Ctnna3	Mtf2	Etv5	Lin7a		Chchd10	5330417C22Rik
Fos	Ctxn3	Mturn	Faim2	Lrrtm3		Chpt1	5530401A14Rik
Foxa1	Cyyr1	Myt1l	Fam189a2	Mag		Chst10	5730508B09Rik
Foxa2	Dao	Nanos1	Fam198a	Mal		Clcn2	5730522E02Rik
Foxb1	Defb11	Nav1	Fas	Map6d1		Clu	5830432E09Rik
Gabbr1	Dio2	Neurod4	Fbxo2	Mgst3		Cml3	5930412G12Rik
Gabrq	Dmp1	Nfib	Fgfr3	Mobp		Cml5	6030408B16Rik
Gbx2	Dsg2	Nfix	Folh1	Mog		Cntn1	6330415B21Rik
Gdpd2	Dusp15	Nhlh1	Gaa	Mybpc3		Cops7a	6430550D23Rik
Glis3	Elovl7	Nhlh2	Galnt16	Myrf		Coq5	9330020H09Rik
Gm11627	Emid1	Nol4	Gareml	Napb		Cotl1	9330179D12Rik
Gm2061	Enpp2	Onecut2	Gas1	Neb		Cpne2	9430021M05Rik
Gm5607	Enpp6	Parp6	Gja1	Ninj2		Cpne4	9430060I03Rik
Gpc3	Epb4.1l1	Pax2	Glul	Nipal4		Cryl1	9430083A17Rik
Grb10	Epn3	Pde3b	Gm2a	Npb		Ctnna3	9530027J09Rik
Grm3	Eps8l2	Pde5a	Gpam	Opalin		Ctxn3	A230009B12Rik
Grm5	Erg	Pde7a	Gpm6b	Opn4		Cyb5d2	A230070E04Rik
H19	Ermn	Prdm8	Gramd3	Pagr1a		Cyc1	A230072E10Rik
Hectd2	F5	Prkcb	Gstm1	Paqr9		Cyp2f2	A230103J11Rik
Hes5	Fa2h	Prmt8	Gstm3	Phlda3		Cyp2j9	A230108P19Rik
Hey2	Fabp3	Ptma	Gstm5	Pkib		Dao	A330040F15Rik
Hmga2	Fam101b	Rassf4	Gyg	Plch2		Dbi	A3galt2
Hoxa1	Fat2	Rbfox2	Hdac11	Plekhg3		Ddah1	A430090L17Rik
Hs3st3a1	Fbxl16	Rcor2	Hepacam	Plekhh1		Ddo	A530013C23Rik
Hs3st3b1	Fgf9	Rnf165	Hip1	Pllp		Decr1	A730017C20Rik
Igf2bp1	Foxn3	Scrt2	Igsf11	Plp1		Depdc7	A930009A15Rik
Igf2bp2	Frrs1l	Skor1	Il18	Prima1		Dhdh	A930019D19Rik
Igfbp5	Fxyd1	Slc29a1	Inpp5j	Prkcz		Dmp1	AF357355
Ildr2	Gabra6	Slc32a1	Itfg3	Prrt2		Dnah5	AF357425
Iqgap2	Gal3st1	Sox11	Itgav	Ptpn22		Dnah7b	AW822252
Irs2	Galnt6	Spp1	Itm2c	Rab33a		Dnase2a	AY512931
Irs4	Ggct	Stmn1	Itpk1	Rab37		Dpm3	Abcc3
Kcnd3	Gimap4	Sufu	Ivd	Rbks		Dpy19l3	Abcg1
Kcnn3	Gjc2	Syne2	Kcnb1	Rffl		Dtna	Abracl
Ldb2	Gkn3	Tbc1d30	Kcnq4	Rgl3		Dusp22	Ackr4
Lhx2	Gm11744	Tcf4	Kcnt1	Rps6ka1		Ece2	Acot12
Lhx9	Gm13293	Tfap2b	Kirrel3	S1pr5		Efemp1	Acpt
Lipg	Gm16998	Tfap2c	Klf15	Scn2a1		Efhd1	Acr
Lmo3	Gm19522	Tfdp2	Lamp1	Sec14l5		Elmo2	Actl10
Lrp2	Gm2694	Tmem114	Lfng	Secisbp2l		Emp2	Actn2
Lrrtm2	Gm6614	Tnxb	Lgalsl	Sel1l3		Epha4	Ada
Mc5r	Gm694	Trim67	Lix1	Sgk2		Epn1	Adam12
Meis2	Gm853	Trp53i11	Lrig1	Sgsm1		Eps15	Adam30
Mmp15	Gpnmb	Unc5c	Lrp1	Slc45a3		Eps8l1	Adam8
Mrc2	Gpr158	Usp44	Lrtm2	Slc8a2		F730043M19Rik	Adamts12
Myh8	Gpr22	Zfp663	Ltbr	Smad7		Fads1	Adamts17
Ncan	Gpr37l1	Zfpm2	Luzp2	Smco3		Fam120aos	Adamtsl2
Nes	Grb14		Mertk	Sowahb		Fam155a	Adat3
Nkx6-1	Gria1		Metrn	Sox10		Fam181b	Adcy5
Nnat	Gria4		Mical2	Sox2ot		Fam213a	Adcyap1
Notch3	Grin1		Micalcl	Stxbp2		Fam214b	Adgrd1
Nr2e1	Grin1os		Mid1ip1	Sv2a		Fam53a	Adgre4
Nr2f2	Grm4		Mmd2	Syndig1l		Fam63b	Adgrg2
Otx1	Hivep3		Mt1	Synj2		Fam81a	Agbl4
P4ha3	Hprt		Mt2	Syt4		Fam92b	Ahrr
Pacrg	Htr2c		Mt3	Sytl2		Farp1	Ak5
Palld	Ifnk		Myo6	Tmeff2		Fbxo2	Aldh1l2
Pappa2	Il16		Nab2	Tmem151a		Fkbp2	Alox5
Pdgfra	Insc		Nacc2	Tmem163		Frrs1l	Ammecr1
Pdyn	Kcna1		Ncam2	Tmem63a		Fxyd1	Amotl2
Pdzph1	Kcna2		Ndnf	Tmem63c		Fyco1	Angptl3
Peg10	Kcnc1		Ndrg2	Tmem8		Gabra2	Ankle1
Pgm5	Kcne2		Nkain2	Tmem88b		Gabra4	Ankrd10
Pla2g3	Kcnj13		Nlgn3	Tmod1		Gareml	Aoah
Plagl1	Kcnj3		Nrbp2	Tppp		Gcnt4	Ap1ar
Plat	Kcnj9		Ntrk2	Tspan2		Gemin8	Apbb3
Pld1	Kcnk1		Ntrk3	Tssk5		Ghitm	Apcdd1
Plxna4	Kcns3		Nwd1	Ugt8a		Gja1	Ar
Ppp1r1c	Kif5c		Oat	Unc5b		Gldc	Arg1
Prdm12	Klhl34		Olfm3	Vsnl1		Glipr2	Arhgap20
Prom1	Klk6		Olfr287	Xrcc3		Gm14403	Arhgap20os
Ptn	Krt18		Otof	Ypel2		Gm19522	Arhgap22
Ptprf	Lbp		P2ry1	Zdhhc9		Gm19757	Arhgap25
Pygl	Lgi4		Pacsin3			Gm2115	Arhgap28
Rassf10	Lin7a		Paqr7			Gm4477	Arhgap30
Rhcg	Lppr4		Paqr8			Gnb4	Arhgap36
Rhpn1	Ltbp2		Pbxip1			Golph3	Arhgap4
Rnf180	Ly6e		Pgm2			Gpd1	Arhgap6
Robo1	Mag		Phlpp1			Gpld1	Arhgdib
Sall3	Mal		Pigs			Gpm6b	Armc3
Sdk1	Map3k12		Plcd4			Gprc5b	Arr3
Sema3a	Map3k7cl		Plce1			Gria1	Arsi
Sema5b	Map6d1		Pon2			Gria4	Arsj
Sfrp2	Mbp		Ppap2b			Grik4	Asgr1
Shh	Mctp1		Ppara			Grina	Aspdh
Shisa3	Mir204		Prex1			Gstm1	Asxl3
Sidt1	Mir3963		Prodh			Gucy1a2	Atg101
Six3os1	Mitf		Prr18			Gucy1a3	Atp8b4
Slc14a2	Mlip		Psap			Gucy2e	Aurkb
Slc17a8	Mobp		Psat1			Hadhb	B230216N24Rik
Slc1a4	Mog		Ptch1			Haghl	B230323A14Rik
Slc6a13	Msx2		Pttg1ip			Hhatl	B3gat1
Slit1	Mtcl1		Pygb			Hipk2	BC030500
Slit2	Mtmr4		Qk			Hk2	BC030867
Smoc1	Mtss1		Ramp1			Hnf1a	BC100451
Socs3	Mtus1		Rit2			Hopx	Bard1
Sorcs2	Mybpc1		Rnf215			Hscb	Barhl1
Sox3	Mybpc3		Scd1			Hsd11b1	Basp1
Sp9	Myo1d		Scd2			Hspa1a	Batf3
Spats2l	Myoc		Scd3			Hspa1b	Bcl11a
Sulf2	Myrf		Sec14l2			Id4	Bcl11b
Sv2c	N4bp3		Serpinb1a			Ifi27	Bcl6b
Svep1	Nat1		Sfxn5			Ifit3b	Bfsp2
Tenm2	Neat1		Shisa9			Igdcc4	Bhlha15
Tenm3	Neb		Slc13a3			Igflr1	Blm
Tfap2d	Neu4		Slc27a1			Il17ra	Bmp3
Thbs3	Neurod1		Slc38a3			Il17rc	Bmper
Thbs4	Nfasc		Slc41a1			Ino80c	Bnipl
Tmem132c	Nipal4		Slc6a1			Irak2	Brip1
Tmem200a	Nos1		Slc6a9			Ispd	Brms1
Tmem26	Npr1		Smpdl3a			Itm2c	Btbd18
Tnc	Nr1h4		Sox8			Itpkb	Btbd19
Tnni3	Nrn1		Sparcl1			Jade2	Bub1
Tox2	Ocln		Spon1			Jam2	Bves
Trim9	Olfr558		Spred1			Kcnj16	C030016D13Rik
Tspan18	Opalin		St6galnac5			Kcnj4	C030034L19Rik
Txnip	P2ry12		Sybu			Kcnn2	C1ql2
Unc5d	Pcdhb16		Syt10			Kifc3	C230014O12Rik
Usp51	Pcp2		Tcf7l1			Klf3	C77370
Veph1	Phyhip		Tmbim6			Klhl26	C86187
Vit	Pip5k1b		Tmcc3			Lcat	C920021L13Rik
Zcchc12	Plcb1		Tmem198b			Ldhb	Cacna1f
Zfhx3	Pld5		Tmem47			Lgi4	Camk1g
Zkscan2	Plekha6		Tom1			Lgr4	Camkv
	Plk5		Tom1l1			Lin52	Capn12
	Pllp		Traf1			Lrfn3	Capn15
	Plp1		Tspan15			Lrrc2	Car3
	Plxnb3		Tspan3			Lrrc75b	Card14
	Pparg		Tspan7			Lrrk2	Carhsp1
	Ppm1h		Tspan9			Lrtm2	Casc5
	Ppp1r16b		Ttc12			Lsp1	Casq1
	Ppp1r1b		Ttpa			Luzp2	Cbln2
	Ppp2r2c		Ttyh1			Lxn	Ccdc109b
	Ppp2r2cos		Wipi1			Ly96	Ccdc120
	Prex2		Wnt7a			Maf	Ccdc17
	Prkcz		Wscd1			Man1c1	Ccdc58
	Prr13		Zcchc24			Man2c1os	Ccdc64b
	Prr32					Map4	Ccdc67
	Prrt1					Mcc	Ccdc87
	Ptchd4					Mccc1os	Ccl2
	Ptprb					Metrn	Ccl3
	Rab3a					Mfap3l	Ccl4
	Rapgef4					Mgat1	Ccna2
	Rasgrp3					Micalcl	Ccnb2
	Rbfox3					Mlc1	Ccnf
	Rgs7bp					Mpp6	Ccnt1
	Rims1					Msn	Cd163
	Rims2					Mtss1l	Cd1d1
	Ryr2					Mut	Cd1d2
	S100b					Myo6	Cd276
	S1pr5					Mypop	Cd300lg
	Sema4d					Naaa	Cd4
	Sema7a					Nacc2	Cd52
	Sept4					Nbl1	Cd79b
	Serpinb1b					Nckipsd	Cd86
	Sgip1					Ndp	Cdc25b
	Sgms2					Ndrg2	Cdc25c
	Sgpp2					Ndst1	Cdc45
	Sh3gl2					Ndufa9	Cdca2
	Sh3rf2					Ndufs8	Cdca3
	Slc17a7					Nebl	Cdca5
	Slc22a15					Nek7	Cdca7l
	Slc22a4					Nf1	Cdca8
	Slc24a2					Ngly1	Cdh12
	Slc37a1					Npy	Cdh23
	Slc44a1					Nrcam	Cdh24
	Slc4a5					Ntsr2	Cdhr1
	Slco1a4					Nwd1	Cdhr2
	Slco3a1					Oat	Cdk1
	Slfn5					Olfr287	Cdk9
	Snap25					P2ry1	Cdr2
	Snora35					Paqr4	Cdt1
	Sostdc1					Pcdhb2	Cecr6
	Sox17					Pcdhgc3	Celf6
	Sphkap					Pcdhgc5	Cenpa
	Spint2					Pcsk1n	Cenph
	Sptbn4					Pcyox1l	Cenpi
	Srcin1					Pde7b	Cenpm
	St8sia5					Pde8b	Cenpn
	Stk32a					Phex	Cep55
	Strip2					Phf1	Cep72
	Stxbp5l					Phyh	Cfap221
	Sv2b					Pink1	Chaf1b
	Sycp1					Pip4k2c	Chia1
	Syp					Pla2g16	Chodl
	Syt2					Pla2g7	Chrd
	Syt9					Plcb1	Chrm3
	Sytl2					Plekho2	Chrna3
	Tagln3					Plscr4	Chsy3
	Tbata					Pm20d1	Cib2
	Tc2n					Pmel	Cited1
	Tcf21					Pmm1	Ckap2
	Tdrp					Ppp1r1b	Clcn1
	Tek					Prdx1	Clcn5
	Tfrc					Prdx6	Cldn19
	Thrsp					Prex1	Clec11a
	Tmeff2					Prex2	Clhc1
	Tmem125					Prkg1	Clmp
	Tmem145					Psap	Cma1
	Tmem72					Psd2	Cnih2
	Tmem88b					Ptch1	Cntnap5a
	Tnr					Ptgs1	Cntnap5c
	Tppp					Pvrl1	Col13a1
	Tprn					Pycrl	Col17a1
	Trf					Pygm	Col26a1
	Trpm3					Rab13	Col28a1
	Tshb					Rassf3	Col3a1
	Tspan2					Rbm24	Col4a1
	Ttr					Rdh10	Col4a2
	Tubb4a					Rdh5	Col6a1
	Ugt8a					Rgl1	Col6a3
	Unc13a					Rgs20	Col7a1
	Unc5b					Rgs7bp	Cpa3
	Usp46					Rnh1	Cracr2b
	Vat1l					Rorb	Creb5
	Wscd2					Rp2h	Crtac1
	Zfhx2os					Rras	Crybb1
	Zfp385b					S100b	Crybg3
						S1pr1	Csf2rb
						Samd4	Csmd3
						Scg3	Csnk1g2
						Scrg1	Cst7
						Sdc4	Ctnna2
						Sema6d	Ctps
						Sfxn5	Ctsw
						Shisa9	Cyp27b1
						Slc13a3	D17H6S56E-5
						Slc1a2	D6Ertd474e
						Slc1a3	D830030K20Rik
						Slc20a2	DQ267102
						Slc25a21	Dact1
						Slc2a10	Dapk2
						Slc2a4	Daw1
						Slc35d1	Dbpht2
						Slc38a1	Dcc
						Slc41a1	Dctd
						Slc46a1	Dcx
						Slc4a4	Ddias
						Slc7a2	Ddx26b
						Smad9	Ddx43
						Sned1	Dear1
						Snta1	Dennd1c
						Sord	Depdc1a
						Sox9	Dgkh
						Srgap1	Dhx58
						Srm	Dis3
						Ssh1	Dkk2
						Stx8	Dlgap2
						Sycp3	Dlk1
						Syt10	Dlk2
						Taf12	Dll1
						Tbc1d22a	Dlx4
						Tef	Dmrta1
						Tex36	Dnajb3
						Them4	Dnajb7
						Timp4	Dnd1
						Tlr3	Dnmt3aos
						Tlr4	Doc2g
						Tmem198b	Dok3
						Tmem47	Dok4
						Tmem52	Dpysl4
						Tmem70	Draxin
						Tmem9b	Dscam
						Tmod2	Dtl
						Tom1	Dut
						Tor1aip1	Dytn
						Tpcn1	E130012A19Rik
						Tprkb	E130317F20Rik
						Traf1	E2f2
						Tril	Ears2
						Trp53cor1	Ebf3
						Tspan7	Ecd
						Tst	Edaradd
						Tubb4b	Eef2kmt
						Tvp23b	Efna1
						Txn2	Efna3
						Ugp2	Egr2
						Vegfb	Elavl4
						Vta1	Elmo1
						Wasf3	Eme1
						Wdr53	Emilin1
						Zfp791	Emp3
						Zfp947	En1
							Engase
							Entpd3
							Epb4.1l4a
							Epb4.2
							Epha10
							Epha2
							Epha5
							Epha8
							Ephb1
							Epsti1
							Erh
							Erich6
							Esco2
							Esrrb
							Esyt1
							Etaa1os
							Exoc3l
							F2
							F2r
							F2rl2
							Fam109b
							Fam110a
							Fam129c
							Fam163a
							Fam163b
							Fam196b
							Fam198b
							Fam19a1
							Fam19a2
							Fam221a
							Fam221b
							Fam60a
							Fam64a
							Fam83d
							Fam83e
							Fanca
							Fanci
							Fblim1
							Fbn2
							Fbp1
							Fbxl22
							Fbxo5
							Fcer2a
							Fcgr3
							Fgd2
							Fgd3
							Fgf10
							Fgf13
							Fgf23
							Fgf5
							Fgf7
							Fhl2
							Fhl3
							Fibcd1
							Fign
							Filip1l
							Flrt3
							Folr2
							Fosb
							Foxb1
							Foxd2os
							Foxf1
							Foxp2
							Foxs1
							Frzb
							Ftsj2
							Fxyd6
							Fzd2
							Gabra5
							Gabre
							Gabrq
							Gad1os
							Galnt5
							Galr1
							Gapdhs
							Gas2l2
							Gbp4
							Gdf5
							Gem
							Gemin4
							Gfra2
							Ggt1
							Ggta1
							Gja4
							Gja6
							Glra2
							Glt8d2
							Gm10037
							Gm10400
							Gm10408
							Gm10409
							Gm10432
							Gm10516
							Gm10536
							Gm10560
							Gm10789
							Gm1123
							Gm11423
							Gm13157
							Gm13830
							Gm14092
							Gm15612
							Gm16677
							Gm16853
							Gm16938
							Gm20172
							Gm20219
							Gm21284
							Gm2897
							Gm3002
							Gm30505
							Gm3383
							Gm3500
							Gm3636
							Gm3696
							Gm5441
							Gm6377
							Gm6484
							Gm867
							Gm8773
							Gm9054
							Gmip
							Gmnn
							Gnb3
							Gng2
							Gpc3
							Gpr149
							Gpr151
							Gpr156
							Gpr171
							Gpr25
							Gpr26
							Gpr55
							Gpr61
							Gpr83
							Gpsm3
							Grem2
							Grhl2
							Grik3
							Grin2d
							Grip2
							Grm5
							Grp
							Gsg2
							Gtf2h4
							Gyltl1b
							H19
							H2-Aa
							H2-Eb1
							H60b
							Hap1
							Has3
							Hcls1
							Hcn4
							Hells
							Hepacam2
							Hfm1
							Hirip3
							Hist1h1a
							Hist1h1d
							Hist1h1t
							Hist1h2ab
							Hist1h2ak
							Hist1h2bb
							Hist1h2bk
							Hist1h2bl
							Hist1h3b
							Hist1h3c
							Hist1h3g
							Hist1h3h
							Hist2h2ac
							Hist3h2ba
							Hkdc1
							Hmgb3
							Hmmr
							Hoxb3
							Hpgds
							Hpse
							Hrh2
							Hs3st3b1
							Hs3st4
							Hsd3b4
							Htr5b
							Hymai
							Ifit1bl1
							Ifltd1
							Igf2bp1
							Igf2bp3
							Igfbpl1
							Igsf3
							Il17rb
							Il18bp
							Il1b
							Il1rl1
							Inha
							Insm1
							Ints7
							Iqgap3
							Irak3
							Irf1
							Islr2
							Itga11
							Itpkc
							Itprip
							Iyd
							Jak3
							Jmjd6
							Kcna5
							Kcne4
							Kcnh3
							Kcnh7
							Kcnk9
							Kcnmb2
							Kcnmb4
							Kcnq5
							Kcnv1
							Kcp
							Khdc1b
							Khdrbs2
							Kif17
							Kif18b
							Kif23
							Kif2c
							Kifc1
							Klf4
							Klhl1
							Klrg2
							Knstrn
							Kynu
							L3mbtl4
							LOC100861615
							Lama1
							Lama4
							Lamb3
							Lamc3
							Lca5l
							Lcn2
							Lcp2
							Lgr5
							Lhx2
							Lhx6
							Lhx9
							Lmntd2
							Lmo1
							Lmo3
							Lmtk3
							Lpar2
							Lpar3
							Lrfn5
							Lrp12
							Lrp1b
							Lrp8
							Lrr1
							Lrrc17
							Lrrc19
							Lrrc29
							Lrrc36
							Lrrc43
							Lrrc7
							Lrrc71
							Lrrtm1
							Lrrtm2
							Lrrtm4
							Lrsam1
							Lst1
							Lurap1l
							Ly6g6c
							Ly6h
							Lzts1
							Mab21l2
							Magee2
							Map1b
							Map3k6
							Map4k1
							March1
							Mb21d1
							Mbd1
							Mc5r
							Mcm10
							Mcm2
							Mcm5
							Mcm6
							Mcm7
							Mcpt4
							Mdga1
							Meis2
							Melk
							Mettl1
							Mfap4
							Mill2
							Milr1
							Mir103-2
							Mir143
							Mir153
							Mir16-1
							Mir17hg
							Mir341
							Mir378b
							Mir467c
							Mir5119
							Mir6374
							Mir670
							Mir6935
							Mir7013
							Mir7669
							Mirg
							Mki67
							Mlkl
							Mlx
							Mmp16
							Mmp25
							Mmp9
							Mmrn1
							Mms22l
							Mpped2
							Mrap
							Ms4a6c
							Ms4a6d
							Ms4a7
							Msr1
							Mss51
							Mst1r
							Mtag2
							Mtfr2
							Muc13
							Muc2
							Mybl1
							Mylk4
							Myo15
							Myo1b
							Myo1g
							Myoz3
							Mzb1
							Naip2
							Naip5
							Ncapg
							Ncf1
							Ndc80
							Ndst4
							Neil3
							Neto1
							Neurod4
							Neurod6
							Nexn
							Nfatc2
							Nfe2
							Nfkbid
							Ngfr
							Nhlh1
							Nhlh2
							Nkx6-1
							Nlrc5
							Nme2
							Nme8
							Notum
							Nppa
							Nppc
							Nptx2
							Nr2c2ap
							Nr2e1
							Nrap
							Nrarp
							Nrg4
							Nrm
							Nron
							Nrp1
							Nrp2
							Nrsn2
							Nsl1
							Ntn3
							Nup205
							Nup210
							Nxph4
							Oacyl
							Obscn
							Oc90
							Ociad2
							Oip5
							Olfr1033
							Olfr1512
							Oprl1
							Otx1
							Otx2os1
							Ovol3
							Oxgr1
							P2ry2
							P2ry6
							P3h2
							P4ha3
							Pafah1b3
							Pak3
							Pak6
							Palb2
							Panx1
							Papolb
							Pappa2
							Parpbp
							Parvg
							Pate2
							Paupar
							Pcdh15
							Pcdh8
							Pcdhb21
							Pcsk2os2
							Pcsk4
							Pcsk9
							Pde1c
							Pde4c
							Pdia2
							Pdia5
							Pdzd7
							Pdzph1
							Peg12
							Perm1
							Pex11g
							Pfkfb1
							Piezo2
							Pif1
							Pik3r5
							Pirb
							Plau
							Plbd1
							Plekhf2
							Plin5
							Plk1
							Plk4
							Plp2
							Pmf1
							Pnma1
							Poc1a
							Polq
							Pon1
							Postn
							Ppib
							Ppic
							Ppp1r10
							Ppp1r13l
							Ppp1r15a
							Ppp1r32
							Ppp1r3f
							Pqlc1
							Prc1
							Prdm15
							Prickle3
							Prkar2b
							Prokr1
							Proz
							Prrg3
							Psmb11
							Psrc1
							Ptgs2
							Ptpn6
							Ptprcap
							Ptrh2
							Qrich2
							Rab25
							Rab26os
							Rab9b
							Rad51ap1
							Rad51c
							Rag1
							Rasal3
							Rasgef1b
							Rasgrf2
							Rassf4
							Raver1
							Rbck1
							Rcc1
							Rcor2
							Rerg
							Rgag4
							Rhof
							Rhoh
							Rhov
							Rilp
							Rimbp2
							Rimbp3
							Rin1
							Rin3
							Rnaseh1
							Rnf165
							Rnf17
							Rnf207
							Rnmt
							Rnu12
							Robo1
							Robo3
							Ror1
							Rp1
							Rpf1
							Rpgrip1
							Rprm
							Rps6ka6
							Rptoros
							Rtbdn
							Rtn2
							Rxrg
							Ryr1
							Ryr3
							Sag
							Sall3
							Sapcd2
							Sars2
							Sbspon
							Scel
							Scn3a
							Scrt2
							Scube2
							Sema3f
							Sema4c
							Sema6a
							Sephs2
							Sept9
							Setd1a
							Sez6l
							Sgol1
							Sh2d2a
							Sh3bp2
							Sh3bp4
							Sh3pxd2a
							Shcbp1
							Shroom1
							Shroom2
							Ska1
							Skor1
							Sla2
							Slain1os
							Slc12a7
							Slc15a3
							Slc16a13
							Slc16a14
							Slc16a3
							Slc16a8
							Slc17a6
							Slc1a5
							Slc22a12
							Slc22a13b-ps
							Slc23a3
							Slc26a10
							Slc27a3
							Slc36a2
							Slc39a2
							Slc43a3
							Slc44a5
							Slc45a1
							Slc4a1
							Slc5a2
							Slc7a6
							Slco4c1
							Slfn10-ps
							Slfn2
							Slfn8
							Slfnl1
							Slit1
							Smarca1
							Smim18
							Smtnl2
							Snhg17
							Snora21
							Snora3
							Snora33
							Snora75
							Snora78
							Snord100
							Snord104
							Snord22
							Snord35a
							Snord53
							Snrpn
							Socs2
							Socs3
							Sox11
							Sp5
							Sp7
							Spata22
							Spata25
							Spats1
							Spc24
							Spdl1
							Speer4b
							Spin2c
							Spo11
							Sspo
							Sstr2
							Stab2
							Stac
							Stil
							Stk26
							Stk32b
							Stkld1
							Stmn1
							Stox1
							Sv2c
							Svil
							Syk
							Syn3
							Syt5
							Syt6
							Tal1
							Tas1r3
							Tbc1d10c
							Tbc1d22bos
							Tbc1d8
							Tbx15
							Tbx18
							Tbx3
							Tcaf2
							Tcf15
							Tekt3
							Tes
							Tfap2d
							Tfpi
							Tgm3
							Thegl
							Themis2
							Thoc6
							Thsd7b
							Ticrr
							Tifa
							Tifab
							Tigit
							Tjp3
							Tlcd2
							Tlr1
							Tlr12
							Tlr5
							Tlr6
							Tm4sf20
							Tm6sf2
							Tmc8
							Tmeff1
							Tmem132c
							Tmem150b
							Tmem154
							Tmem158
							Tmem169
							Tmem194b
							Tmem2
							Tmem200a
							Tmem223
							Tmem45a
							Tmem91
							Tmod4
							Tnf
							Tnfaip8l2
							Tnfrsf13c
							Tnfsf18
							Tnni3
							Top2a
							Tph1
							Tpsb2
							Tpte
							Tpx2
							Traf3ip3
							Traip
							Trem2
							Trerf1
							Trhr
							Trim14
							Trim17
							Trip13
							Trmt13
							Troap
							Trp53tg5
							Trpc4
							Trpc5
							Trpv3
							Tsks
							Tspan11
							Tspan32
							Ttk
							Ttll6
							Tubb3
							Tubg2
							Tulp2
							Twist1
							Ubap1l
							Ube2c
							Ube2e2
							Ube2t
							Ube4bos3
							Uchl1
							Unc5d
							Unc93b1
							Uox
							Upk1a
							Upp1
							Usp13
							Usp29
							Usp36
							Vav1
							Vdr
							Veph1
							Vipr2
							Vstm2b
							Vstm5
							Vwa2
							Wdr25
							Wdr83
							Wdr95
							Wisp1
							Xkr5
							Xkr7
							Ythdc2
							Zbbx
							Zbp1
							Zc3h12a
							Zc3hav1l
							Zcchc8
							Zdhhc22
							Zfhx4
							Zfp473
							Zfp57
							Zfp688
							Zfp711
							Zfp786
							Zfp804a
							Zfp804b
							Zfp811
							Zfp821
							Zfp92
							Zfp940
							Zfp951
							Zmat4
							Zmynd12
							Zmynd15
							Zscan2
							Zwilch
