# Supplementary material for: Comparative Transcriptomic Analysis of Cerebellar Astrocytes across Developmental Stages and Brain Regions
Source: Int J Mol Sci. 2024 Jan 13;25(2):1021. doi: 10.3390/ijms25021021 (PMC10816327; doi:10.3390/ijms25021021)
Supplement: Supplementary file 1 [file ijms-25-01021-s001.zip › Supplemental table2.xlsx]

## Sheet: Sheet1
Supplementary table2. Time dependently Up / Down-regulated genes
time specific turn on genes			time specific turn off genes
P7 Up	P14 Up	P28 Up	P7 Down	P14 Down	P28 Down
0610010F05Rik	1700003D09Rik	1600020E01Rik	1500009C09Rik	1110032F04Rik	0610005C13Rik
2300009A05Rik	1700096K18Rik	1700010K23Rik	1500009L16Rik	1600002H07Rik	0610009L18Rik
2310075C17Rik	2210039B01Rik	1700028E10Rik	1700003E16Rik	1700011E24Rik	0610038B21Rik
2900079G21Rik	2210408F21Rik	1700088E04Rik	2310022B05Rik	1700022I11Rik	1600029I14Rik
4930545L23Rik	3110082J24Rik	1810020O05Rik	2310069G16Rik	2210016F16Rik	1700001D01Rik
4930563F08Rik	4833411C07Rik	2010320M18Rik	2810459M11Rik	2410002F23Rik	1700001L05Rik
4930578C19Rik	4930402H24Rik	3100003L05Rik	3110039I08Rik	2700049A03Rik	1700001O22Rik
4930579H20Rik	4933431E20Rik	3425401B19Rik	4921506M07Rik	2700069I18Rik	1700001P01Rik
4933408N05Rik	5031439G07Rik	4430402I18Rik	4930412O13Rik	2700081O15Rik	1700003F12Rik
4933413L06Rik	5730409E04Rik	4921536K21Rik	4933407L21Rik	2700094K13Rik	1700010I14Rik
4933429O19Rik	6430503K07Rik	4930592A05Rik	8430419L09Rik	2700099C18Rik	1700012D16Rik
5031410I06Rik	6430548M08Rik	4933424G06Rik	9330182L06Rik	2810408I11Rik	1700016G22Rik
5830416P10Rik	6430573F11Rik	5930430L01Rik	AI854517	3110045C21Rik	1700018A04Rik
9330159F19Rik	6530403H02Rik	6330408A02Rik	Abca1	3110079O15Rik	1700019L03Rik
9530059O14Rik	9330188P03Rik	6820408C15Rik	Abcd3	3930402G23Rik	1700024B18Rik
9530091C08Rik	A330023F24Rik	9130011E15Rik	Acot1	4921504E06Rik	1700024F13Rik
9930111J21Rik2	A330049N07Rik	9230110C19Rik	Acot2	4921511I17Rik	1700024G13Rik
A230001M10Rik	A330070K13Rik	A430005L14Rik	Acox1	4930404I05Rik	1700029H14Rik
A730004F24Rik	A330076C08Rik	AA986860	Acsf2	4930427A07Rik	1700030C10Rik
A930024E05Rik	A430105I19Rik	Aass	Adcyap1r1	4930444M15Rik	1700034H15Rik
Ace	A730020M07Rik	Abcb4	Adgrb1	4930529C04Rik	1700071K01Rik
Acnat1	A930001C03Rik	Acads	Adgrb2	4933400C23Rik	1700073E17Rik
Acsl1	A930005H10Rik	Acot6	Adgrg1	4933433G19Rik	1700086L19Rik
Adam22	AI118078	Adamtsl5	Adgrv1	5430428K19Rik	1700099I09Rik
Adamts18	AI414108	Adck1	Adora2b	5730420D15Rik	1700102H20Rik
Adgrg7	AI429214	Adgra1	Agrn	5730435O14Rik	1810026B05Rik
Agtpbp1	Abcb9	Ahcyl2	Aif1l	6330403A02Rik	1810041L15Rik
Angptl6	Abhd12	Akr1b10	Aldh1a7	9030624G23Rik	2310007B03Rik
Ankrd2	Abhd6	Akr1c21	Aldh1l1	9630013K17Rik	2310034G01Rik
Apln	Ablim1	Akr7a5	Alpl	A730006G06Rik	2310040G24Rik
Apold1	Ablim2	Aktip	Angpt2	Actc1	2410018L13Rik
Aqp6	Abr	Alg1	Ankfn1	Adamtsl3	2610020C07Rik
Arid3a	Acot7	Angel1	Ankrd6	Adarb2	2610027K06Rik
Arpp21	Acsl3	Ankdd1b	Ano1	Adcy7	2610306M01Rik
Aspn	Acsl6	Aqp4	Antxr1	Adgrg3	2700038G22Rik
Astn2	Acsm5	Arhgap5	Ap3m2	Aff2	2810429I04Rik
Atp6v0d2	Acta2	Arl3	Aqp11	Aff3	2810442N19Rik
B3galt2	Acvr1c	Arl6	Arap2	Agbl1	2810454H06Rik
Barhl2	Acyp2	Arnt2	Arhgef4	Ager	2900011O08Rik
Bcas1	Adam15	Arsa	Arl4c	Agtr1a	2900052N01Rik
Bcas3os2	Adam23	Aspscr1	Arvcf	Agtr2	2900055J20Rik
Bpifb9a	Adam32	Atf6b	Astn1	Aldh1a3	2900060B14Rik
Bsn	Add3	Atp6v0d1	Atp7b	Aldh1b1	2900076A07Rik
Btbd16	Adi1	Avpi1	Atxn1	Alg13	3110009E18Rik
Btbd3	Adra1a	B2m	Bcl2	Alyref	3110062M04Rik
C3	Adrb1	BC022687	Bmp6	Amh	3632454L22Rik
C3ar1	Afap1l2	BC035044	Cacna1h	Ampd1	3830432H09Rik
C630031E19Rik	Agmo	BC052040	Car8	Ano7	4632427E13Rik
C8g	Agpat3	BC055111	Caskin2	Anp32a	4833417C18Rik
Cab39l	Agpat4	Bbs1	Ccbl2	Antxr2	4930429F24Rik
Cacna1e	Agpat5	Bbs12	Ccdc136	Apaf1	4930430J02Rik
Cacna2d3	Agt	Bcl2l2	Ccdc3	Arhgap11a	4930443O20Rik
Cacng2	Ahcyl1	Bcs1l	Ccdc37	Arhgap33	4930444P10Rik
Cadps2	Aifm3	Bdh2	Ccdc85a	Arid2	4930479D17Rik
Calm2	Ak1	Birc7	Ccdc89	Arl5b	4930480K15Rik
Car12	Ak4	Bok	Cdh11	Armc10	4930506A18Rik
Car4	Akna	C030034I22Rik	Cdh6	Armcx4	4930513N10Rik
Ccm2l	Akt2	C130026L21Rik	Cebpd	Asf1b	4930517E11Rik
Ccr5	Aldh3a2	C1galt1	Cercam	Ash2l	4930520O04Rik
Cd93	Aldh3b1	C530044C16Rik	Chd5	Asic4	4930521E06Rik
Cdh3	Aldoa	C8b	Chrna4	Asphd2	4930525G20Rik
Cdk18	Amer3	Calr4	Cntn5	Aspm	4930526I15Rik
Cdk19	Amigo2	Cand2	Cntnap5b	Asxl1	4930528A17Rik
Ceacam2	Ank	Cbr1	Cobl	Atad2	4930552P12Rik
Celf4	Ank1	Cby1	Col22a1	Atad5	4930563E18Rik
Cemip	Ankrd35	Ccdc126	Col25a1	Atoh1	4930590J08Rik
Cerkl	Ano3	Ccdc24	Col4a5	Atp2a1	4930592I03Rik
Cldn2	Ano4	Ccdc88a	Col5a3	Atp4a	4931408D14Rik
Cldn5	Aplp1	Cck	Colgalt2	Atp8b3	4931428F04Rik
Clec4a3	Aplp2	Cd151	Corin	Atrnl1	4931429L15Rik
Clec5a	Apoc1	Cd274	Cp	Atrx	4931431C16Rik
Clic6	Appl2	Cd44	Cpe	Aurka	4933400F21Rik
Cnksr2	Aqp9	Cd5	Cpt1a	Auts2	4933406I18Rik
Cntn2	Arap1	Cd63	Creg2	B230119M05Rik	4933406J10Rik
Cntnap1	Arc	Cdh4	Crym	B3gnt5	4933417D19Rik
Cog7	Arf3	Cdk5rap2	Cryz	BC055324	4933417G07Rik
Col4a3	Arhgap23	Cdkn2d	Csf2ra	Baat	4933424G05Rik
Colq	Arhgap26	Cep76	Csmd1	Baz1a	4933425L06Rik
Cplx1	Arhgef10	Cep85l	Cspg5	Bcl7a	4933427I22Rik
Cpne9	Arhgef37	Chrac1	Ctdsp2	Bclaf1	4933430I17Rik
Crhr2	Arl2	Chrna5	Cybrd1	Bend3	4933433C11Rik
Cxcl10	Arpc4	Cib1	Cyp26b1	Bend4	5031414D18Rik
Cygb	Arrb1	Clcn2	Dag1	Bid	5330417C22Rik
Cyyr1	Arsb	Clrn1	Dbx1	Birc5	5530401A14Rik
Ddi1	Arsg	Cmc1	Dcdc2a	Bpifb5	5730508B09Rik
Defb11	Arxes2	Cmtm4	Dclk3	Brca2	5730522E02Rik
Defb9	Asb8	Cnih4	Dgkb	Brd3	5830432E09Rik
Dpf3	Asph	Cnn3	Dnah2	Brsk2	6030408B16Rik
Dsg2	Atg9a	Cops7a	Dnaic1	Bub1b	6430550D23Rik
Dusp15	Atp13a4	Coq5	Dner	Bzw2	8430429K09Rik
Efr3b	Atp1a1	Cotl1	Dpp6	C2cd4b	9030204H09Rik
Eif4e3	Atp6v1e1	Cox11	Dtx4	C2cd4c	9330020H09Rik
Enpp2	Atp6v1g2	Cpne3	Eef2k	C330021F23Rik	9430021M05Rik
Epn3	Atp8a1	Crlf2	Efna5	C330027C09Rik	9430060I03Rik
Eps8l2	Atrn	Cryl1	Emilin3	C530008M17Rik	9430076C15Rik
Erg	B230319C09Rik	Ctnnb1	Emx2	Cacng3	9430083A17Rik
F5	B3galt5	Cyb5d2	Ephb3	Cacul1	9530027J09Rik
Fabp3	B930041F14Rik	Cyb5r2	Eppk1	Cad	9930111J21Rik1
Fam101b	BC006965	Cyc1	Fam124a	Calca	A130077B15Rik
Fam57b	Bace2	Ddah1	Fam181a	Caprin1	A230009B12Rik
Fbxl16	Bcap31	Ddx19a	Fam47e	Casp2	A230057D06Rik
Fgf9	Bcar3	Decr1	Fam69c	Casp3	A230070E04Rik
Flt3	Bcl2l15	Depdc7	Fat1	Casp8ap2	A230072E10Rik
Folr1	Bcl6	Dgat1	Fat4	Cbx1	A230103J11Rik
Foxn1	Bhlhe41	Dhdh	Fbln1	Cbx3	A230108P19Rik
Foxn2	Bmp1	Dhodh	Ferd3l	Ccbe1	A330040F15Rik
Foxn3	Bmpr1b	Dnah5	Fgfbp1	Ccdc103	A3galt2
Frmd4b	Bphl	Dnah8	Fgfbp3	Ccdc14	A430090L17Rik
Frmd5	Bpifa5	Dnaic2	Fgfr1	Ccdc18	A530013C23Rik
Gabrg2	Brinp1	Dnal1	Fibin	Ccdc50	A530058N18Rik
Gdpd5	Brinp3	Dnase2a	Fjx1	Ccdc60	A730017C20Rik
Ggct	Btd	Dpm3	Fkbp9	Ccna1	A930009A15Rik
Gimap4	C030029H02Rik	Dtnbp1	Flnc	Ccnb1	A930019D19Rik
Gkn3	C030037D09Rik	Dusp22	Fmo1	Ccnd2	AA543186
Gm10532	C1galt1c1	E130215H24Rik	Fmod	Ccne1	AF357355
Gm11744	C730002L08Rik	Ece2	Fndc3b	Cd109	AF357425
Gm13293	Cables1	Ednrb	Fndc3c1	Cd226	AF357426
Gm15915	Cacna1i	Efcab12	Fos	Cd24a	AI467606
Gm22650	Cacna2d4	Efemp1	Foxa2	Cd72	AW549542
Gm6614	Cacng5	Eif5	Foxj1	Cdc20	AW822252
Gm853	Cadm2	Emp2	Fzd9	Cdc20b	AY512931
Gpnmb	Cadm4	Enah	Gabbr1	Cdc25a	Aaas
Gpr22	Calb2	Enkd1	Gabbr2	Cdca4	Aacs
Gramd1b	Caln1	Epha4	Gdpd2	Cdca7	Aatf
Grin1os	Calr3	Ephb4	Glis3	Cdk2ap1	Abca13
Grin2b	Camk1	Epn1	Glrx	Cdk4	Abca6
Hcn1	Camk2b	Eps8l1	Gm11627	Cdkn2c	Abca8a
Hhex	Camkk2	Evc	Gm17455	Cdkn3	Abcb6
Hist1h2bg	Camta2	Eya1	Gm2061	Cecr2	Abcc3
Hivep3	Car11	F730043M19Rik	Gm5607	Celf2	Abcg3
Hpca	Car14	Fads1	Gm715	Celsr2	Accsl
Hprt	Car2	Fam120aos	Gm973	Cenpe	Ackr4
Htr2c	Caskin1	Fam120c	Gna12	Cenpf	Acot12
Ifi203	Casp1	Fam195a	Gna13	Cenpk	Acpt
Ifi205	Cbln1	Fam195b	Gnai2	Cenpl	Acr
Ifnk	Cbln3	Fam214b	Gng12	Cenpo	Actl10
Igfn1	Cbs	Fam220a	Gpr179	Cenpp	Actn2
Itpr1	Cbx6	Fam53a	Gpr19	Cenpu	Actrt3
Kcna2	Cbx7	Fam63b	Gpt2	Cep128	Adam12
Kcne2	Ccdc13	Fam81a	Gpx8	Cep152	Adam19
Kcnj13	Ccdc92	Fam92b	Grm3	Cep192	Adam30
Kcnj3	Cd209a	Farp1	Hectd2	Cep295	Adam8
Kcnj6	Cd38	Fgf2	Hes5	Cep57	Adamts12
Kcns3	Cd47	Fgl1	Hey2	Chd1	Adamts17
Kif5c	Cd70	Fhdc1	Hoxa1	Chek1	Adamtsl2
Klhl29	Cd81	Fig4	Hsd17b4	Chml	Adap2
Klhl34	Cdc42bpg	Fkbp2	Id3	Chrm2	Adat3
Krt18	Cdc42ep2	Fndc7	Igf2bp2	Chst15	Adcy5
Lbp	Cdh10	Foxk1	Igfbp5	Chtf18	Adcyap1
Lmo2	Cdh15	Gabrg3	Ildr2	Ckap2l	Adgre4
Lmo7	Cdh18	Galns	Iqce	Cklf	Adgrg2
Lpgat1	Cdh19	Galnt10	Iqcg	Cks1b	Adh1
Lppr4	Cdh22	Gbp6	Iqgap2	Cks2	Adm
Ltbp2	Cdh7	Gcnt4	Iqub	Cldn23	Adprhl1
Ly6e	Cdr1	Gcsh	Irs2	Cldn34c1	Agbl4
Ly86	Cds2	Gdpgp1	Itgb5	Clnk	Agpat2
Map3k12	Cend1	Gemin8	Jdp2	Clspn	Ahrr
Map3k7cl	Cerk	Ghitm	Kbtbd11	Clvs2	Ak5
March11	Cgrrf1	Gja5	Kcnn3	Cnn1	Akap14
Mir1912	Chgb	Gldc	Kif9	Cnot6	Aldh16a1
Mir194-1	Chil1	Glipr2	Klhl5	Col11a1	Aldh3a1
Mir204	Chpf	Gm13308	Lair1	Col12a1	Alox5
Mir344-2	Chst1	Gm13375	Lamb2	Col5a2	Alox5ap
Mir3473g	Chst12	Gm14379	Ldb2	Coro1c	Amica1
Mir3963	Chst8	Gm14403	Lect1	Cpa1	Ammecr1
Mitf	Ckb	Gm1673	Lhcgr	Cpa4	Amotl2
Mlip	Ckmt1	Gm2115	Lhfp	Cplx3	Angptl3
Mmp24	Clip1	Gm266	Lifr	Cpsf6	Ankrd10
Mtcl1	Clmn	Gm4477	Lrfn4	Creb3l3	Ankrd13d
Mtmr4	Cluh	Gm5084	Lrp2	Crnkl1	Ankrd37
Mtss1	Cml1	Gm6086	Lrp4	Cryba4	Ano5
Mtus1	Cmtm5	Gna11	Lrrc16a	Csde1	Aoah
Myoc	Cmya5	Gnat2	Lrrc4b	Csnk1e	Aoc3
N4bp3	Cnnm1	Gnaz	Lrrc4c	Csrnp2	Ap1ar
Nampt	Cnnm4	Gnb4	Lrrc74b	Cttnbp2	Ap1s3
Nat1	Cntn3	Golph3	Lrrn2	Ctxn1	Ap5z1
Neat1	Cntn6	Gpc4	Magt1	Cxadr	Apbb1
Neu4	Col19a1	Gpr137b	Maml2	Cxcl2	Apbb3
Neurod2	Col9a3	Gpr35	Map3k19	Cyp2w1	Apcdd1
Nkain1	Coro2b	Gpsm1	Mchr1	Cyp39a1	Arap3
Npr1	Cox6a1	Grik4	Mgst1	D030068K23Rik	Areg
Nr1h4	Cox8a	Grin3a	Mmp15	D330045A20Rik	Arfgef3
Nrn1	Cpeb1	Grk6	Mn1	D430019H16Rik	Arg1
Nrxn3	Cpeb3	Gstm4	Mocs1	D430020J02Rik	Arhgap20
Ntn4	Cpox	Gucy1a2	Mpst	D830031N03Rik	Arhgap20os
Nuak1	Cpq	Gucy1a3	Mrc2	D930015E06Rik	Arhgap22
Ocln	Cps1	Haghl	Nedd9	Dach1	Arhgap25
Olfml2b	Cpsf4l	Hcrtr2	Nek11	Dbf4	Arhgap29
Olfr558	Cpt2	Hgfac	Nes	Dcakd	Arhgap30
Olfr570	Crtam	Hipk2	Nlrx1	Dchs1	Arhgap36
Osbp2	Cryab	Hk1os	Nnat	Dck	Arhgap4
Palmd	Cstad	Hnf1a	Nog	Dcp2	Arhgap6
Pax6	Cthrc1	Hrk	Notch1	Ddah2	Arhgap9
Pax6os1	Ctsf	Hscb	Notch2	Ddx11	Arhgdib
Pcdh12	Ctsl	Hspb9	Notch3	Ddx21	Armc3
Pcdhb16	Ctso	Ifi27	Npas1	Ddx39	Arntl2
Piezo1	Cxcl14	Ifnz	Npas3	Ddx51	Arpc1b
Pik3r3	Cxx1a	Igdcc4	Npl	Dek	Arr3
Pip5k1b	Cyp27a1	Igflr1	Nr2f2	Dennd5b	Arsi
Pld5	Cyp2d10	Il17rc	Nsun7	Dfnb59	Arsj
Plekha6	Cyp2d11	Ino80c	Ntng1	Dgkk	Art3
Plk5	Cyp2d13	Iqsec1	Ntng2	Dhfr	Asb18
Porcn	Cyp2d22	Irx2	Olfm2	Dhx9	Asgr1
Ppfia2	Cyp2d26	Ispd	Olig2	Dkc1	Aspdh
Ppm1h	Cyp2d34	Itpkb	Opcml	Dlgap5	Atcay
Ppp1r13b	Cyp2j12	Kank4	Oscp1	Dll3	Atg101
Ppp2r2c	Cyp2j5	Kcna3	Pacrg	Dna2	Atg16l1
Ppp2r2cos	Cyp2j6	Kcne1l	Palld	Dnaaf2	Atp10b
Prkce	Cyp46a1	Kcnh2	Pax7	Dnajc9	Atp8b1
Prr13	Cyp4f13	Kctd18	Pax8	Dnase1	Atp8b4
Prr32	Cyp4f14	Kdf1	Pcdh10	Dnmt1	B230216N24Rik
Prrt1	Cyp4f15	Klf3	Pcdhga3	Dnmt3b	B3gat1
Prss52	D330050G23Rik	Klhdc8b	Pcx	Dock7	B3gnt7
Ptchd1	D7Ertd443e	Klhl13	Pcyt1b	Dok6	BC029214
Ptchd4	Dact3	Klhl26	Pdgfra	Dpysl3	BC030500
Ptprb	Dbndd2	L2hgdh	Pea15a	Dpysl5	BC030867
Purb	Dbp	Lasp1	Peg10	Dscaml1	BC100451
Pwwp2a	Deb1	Ldhb	Per1	Dscc1	Barx2
Rab3a	Degs1	Lgr4	Pex11b	Dusp10	Batf3
Rasgrp3	Des	Lif	Phgdh	Dyrk2	Bcas1os2
Reep6	Desi1	Lin52	Pisd	E130008D07Rik	Bcas3os1
Ret	Dgkg	Lmln	Pla2g3	E130114P18Rik	Bcdin3d
Rims2	Dhcr24	Lmo4	Plat	Ect2	Bcl2a1a
Rnf148	Dhrs7	Loh12cr1	Pld1	Eda2r	Bglap3
Rras2	Dio3os	Lrfn3	Pld2	Edar	Bhlha15
Ryr2	Diras2	Lrrc58	Plxna4	Eef1a1	Bmp2
Scn8a	Dirc2	Lrrc75b	Plxnb1	Eid3	Bnipl
Scnn1g	Disp2	Lrrk2	Pmfbp1	Eif1ad	Brms1
Scrt1	Dlgap1	Lsm12	Pomt2	Eif3a	Btbd18
Sema3d	Dnajb2	Lsm6	Ppp1r1c	Eif4a1	Btbd19
Sema7a	Dnm1	Lsp1	Ppp1r3c	Eif4b	Btc
Serpinb1b	Doc2b	Ly96	Ppp2r2b	Eif4g2	Btg2
Serpini1	Dok7	Maf	Prokr2	Elac2	Bves
Sgip1	Dspp	Mageb3	Prss23	Elavl2	C030016D13Rik
Sgms2	Dstyk	Mamdc2	Pter	Eml4	C030023E24Rik
Sgpp2	Dtx3	Map4	Ptn	Enc1	C030034L19Rik
Sh3bgrl2	Dusp3	Mbtps2	Ptpdc1	Ep400	C130030K03Rik
Sh3gl2	Dusp7	Mccc1os	Ptpn13	Epc2	C130050O18Rik
Sh3rf2	Dynlt3	Mdk	Ptprf	Erc2	C1ql2
She	E030003E18Rik	Mea1	Ptprn2	Ercc6l	C1ra
Sla	E130311K13Rik	Metrnl	Ptpru	Eri2	C230014O12Rik
Slc16a4	Ebp	Mgat1	Pygl	Espl1	C2cd4d
Slc22a15	Eci1	Mon1b	Rarres1	Etaa1	C86187
Slc37a1	Ecm2	Mrpl42	Rassf10	Exo1	C920009B18Rik
Slc38a5	Edil3	Mrpl52	Raver2	Exosc8	C920021L13Rik
Slc40a1	Eef1a2	Msh4	Rest	Ezh2	Cacfd1
Slc4a5	Egr4	Msi1	Rgma	Ezr	Cacna1f
Slc6a15	Elf3	Msn	Rhbdl3	F11	Cacna1g
Slc6a6	Elovl2	Mttp	Rhpn1	Fam118b	Cadm1
Slco1c1	Elovl5	Mut	Ribc2	Fam126a	Camkk1
Slfn5	Emc3	Mxra8	Rnf180	Fam169a	Capn12
Slx4ip	Emc7	Myo16	Rragd	Fam171a2	Capn15
Snap91	Emilin2	Mypop	Rspo3	Fam187a	Capn3
Snora35	Eml1	Nbl1	Rxra	Fam19a4	Capn9
Soga3	Endod1	Nck2	Sall2	Fam208b	Car3
Sostdc1	Eno1b	Nckipsd	Sardh	Fam212b	Car7
Sox17	Eno2	Ndst1	Sash1	Fam46b	Card14
Sox7	Enpp4	Ndufa9	Sdk1	Fam72a	Card9
Spint2	Enpp5	Ndufaf7	Sema3a	Fam84b	Carhsp1
Sptbn2	Entpd5	Ndufs8	Sema5b	Faxc	Casq1
Srrm4	Epas1	Nek7	Serpine2	Fbxo11	Catsper2
St18	Ephx2	Neurl4	Sfrp2	Fen1	Cbln2
St3gal5	Epn2	Nf1	Sgsm2	Fermt1	Ccdc107
St6gal1	Eps8	Nfe2l1	Shc3	Fgf16	Ccdc109b
St6galnac2	Ermp1	Ngly1	Shh	Fgfr4	Ccdc120
Strip2	Etnppl	Npy2r	Shisa3	Fignl1	Ccdc154
Sult4a1	Etv4	Nr2f1	Sidt1	Fkbp5	Ccdc17
Sv2b	Eva1a	Nrcam	Sidt2	Fnbp1l	Ccdc58
Sycp1	Evi2a	Nrg1	Sipa1l1	Foxm1	Ccdc64b
Syt2	Exph5	Nup62	Six3os1	Foxn4	Ccdc87
Syt9	Extl1	Nxnl1	Slc1a4	Foxp3	Ccl17
Tagln3	Extl2	Paqr4	Slc24a4	Foxr2	Ccl2
Tbata	F3	Pard6b	Slc39a1	Fras1	Ccl27a
Tc2n	Fah	Parp16	Slc6a13	Fsd1l	Ccl3
Tcf21	Fam102a	Parp2	Slc9a3r1	Fst	Ccl4
Tdrp	Fam107a	Pbdc1	Slit2	Fubp1	Ccnf
Tek	Fam131a	Pcdhb2	Slitrk2	Fxyd2	Ccnt1
Tfrc	Fam131b	Pcdhga10	Snhg18	G3bp1	Ccp110
Tmem145	Fam135b	Pcdhgc3	Soat1	G3bp2	Cd101
Tmem178	Fam171a1	Pcdhgc5	Sorcs1	G6b	Cd163
Tmem72	Fam173a	Pcnxl4	Sorcs2	Gck	Cd1d1
Tmem74	Fam174a	Pcyox1l	Sox3	Gdpd1	Cd1d2
Tnr	Fam20a	Pgpep1	Sox6	Gen1	Cd200
Tprn	Fam228b	Phex	Sp9	Gjb3	Cd276
Trnp1	Fbxo27	Phf1	Spats2l	Gjc1	Cd300lg
Tshb	Fech	Phf24	Srebf1	Gjd2	Cd4
Tspan4	Fgf1	Phyh	Ssbp2	Glis1	Cd52
Ttr	Fgf12	Pih1d1	Sulf2	Gm10406	Cd55b
Unc13a	Fgf14	Pink1	Svep1	Gm10578	Cd79a
Usp46	Fgfr2	Pip4k2c	Tacc1	Gm10584	Cd79b
Vat1l	Fgfrl1	Pkhd1l1	Tcf7l2	Gm12108	Cd83
Vmn2r-ps11	Ficd	Plec	Tctn2	Gm12504	Cd86
Wdr72	Fitm2	Plekhj1	Tead3	Gm12522	Cdh12
Zbtb18	Fkbp1a	Pm20d1	Tekt1	Gm15645	Cdh23
Zfhx2os	Fmnl1	Pmel	Tenm2	Gm15941	Cdh8
Zfp521	Fmo5	Pmm1	Tenm3	Gm16070	Cdhr1
Zic1	Fnbp1	Pole4	Thbs3	Gm16386	Cdhr2
Zic2	Fndc5	Pou3f3	Thbs4	Gm16712	Cdk5
	Fnta	Ppa2	Timp3	Gm17750	Cdk9
	Foxo1	Pradc1	Tmem100	Gm29684	Cdkn2aipnl
	Frmd8	Prdx1	Tmem164	Gm3414	Cdr2
	Frmpd1	Prkg1	Tmem82	Gm3558	Cdr2l
	Fth1	Prkrir	Tmie	Gm38413	Cecr6
	Fuca2	Prob1	Tnc	Gm5148	Cep72
	Fuom	Psd2	Tnfaip8	Gm5468	Cfap221
	Fxyd7	Psmd5	Tnfrsf19	Gm5643	Ch25h
	Fzd1	Ptgs1	Tox2	Gm5796	Chia1
	Gabra1	Ptms	Trim9	Gm5803	Chodl
	Gabrb1	Pvrl1	Tspan18	Gm5868	Chpf2
	Gabrb2	Pxmp2	Ttyh3	Gm5907	Chrd
	Gabrd	Pycrl	Txnip	Gm6682	Chrm3
	Gabrg1	Rab19	Usp51	Gm6961	Chsy3
	Galt	Rabepk	Vcam1	Gm7444	Cib2
	Garnl3	Rbm19	Vwa5b1	Gm8179	Cited1
	Gas7	Rbm24	Vwc2l	Gnb2l1	Clcn1
	Gatm	Rccd1	Wls	Gpc2	Clec11a
	Gde1	Rdh10	Wwc1	Gpr161	Clec4e
	Gdf10	Rdh5	Xylt1	Gpr45	Clhc1
	Gfod1	Rfx3	Zcchc12	Gria3	Clic3
	Gjb6	Rgl1	Zdhhc2	Grip1	Clmp
	Gjc3	Rgs20	Zfhx3	Grip1os1	Cma1
	Gli1	Rnh1	Zfp36l1	Grip1os2	Cmc2
	Glmp	Rorb	Zfp703	Gsdmcl-ps	Cnih2
	Glo1	Rp2h	Zfp941	Gse1	Cnksr3
	Glrb	Rpa1	Zkscan2	Gsg1l	Cntn4
	Gltp	Rpp25		Gsx1	Cntnap5a
	Gm11128	Rras		Gsx2	Cntnap5c
	Gm1604b	Sdhaf4		Gtdc1	Col13a1
	Gm16548	Sec16b		H1fx	Col15a1
	Gm20300	Sema6d		H2-M5	Col17a1
	Gm6277	Sf3a1		H2afx	Col20a1
	Gm684	Sfxn1		H2afy2	Col26a1
	Gm996	Sgpl1		H2afz	Col28a1
	Gnai1	Shisa2		H3f3b	Col3a1
	Gnao1	Siah1a		Hapln3	Col4a1
	Gng11	Skp1a		Haus6	Col4a2
	Gng13	Slc24a3		Hcfc1	Col6a1
	Gng7	Slc24a5		Hdac2	Col7a1
	Gnptg	Slc2a4		Hdgfrp3	Coro1a
	Golga7	Slc38a1		Heatr6	Cox18
	Golga7b	Slc46a1		Hes6	Cracr2b
	Got1	Slc7a2		Hic2	Crtac1
	Gpc5	Slc7a7		Hilpda	Crybb1
	Gpc6	Smpdl3b		Hist1h1b	Crybg3
	Gpd2	Sned1		Hist1h1c	Csf2rb
	Gpm6a	Snta1		Hist1h1e	Csf2rb2
	Gpr146	Sord		Hist1h2ad	Csmd2os
	Gpr155	Spry2		Hist1h2af	Csmd3
	Gpr37	Src		Hist1h2bf	Csnk1g2
	Grhl1	Srgap1		Hist1h2bj	Cst7
	Grid2	Srm		Hist1h3a	Ctla2b
	Grin2c	Ssh1		Hist1h3e	Ctps
	Grm1	St8sia1		Hist1h3f	Ctse
	Gsap	Stk32c		Hist1h3i	Ctsw
	Gss	Stra6		Hist1h4a	Cx3cr1
	Gsta4	Stx8		Hist1h4b	Cyb561
	Gstm7	Suclg2		Hist1h4d	Cyfip2
	Gsto2	Taf12		Hist1h4j	Cyp11a1
	H2-Ab1	Taf1c		Hist2h2bb	Cyp27b1
	Hacd2	Taf6		Hmgb1	Cyp4f41-ps
	Hacd3	Tango6		Hmgb2	Cysltr1
	Haglr	Tapbp		Hmgn1	D230025D16Rik
	Hapln1	Tbc1d22a		Hmgn2	D5Ertd605e
	Hapln2	Tbc1d2b		Hmgn5	D6Ertd474e
	Hcn2	Tef		Hn1	D830030K20Rik
	Hdac8	Thap1		Hnrnpa0	DQ267102
	Hdhd2	Them4		Hnrnpa1	Dact1
	Hiat1	Timm8a1		Hnrnpa2b1	Dapk2
	Hibadh	Tlr4		Hnrnpa3	Daw1
	Higd2a	Tmem138		Hnrnpab	Dctd
	Hist1h2bc	Tmem179		Hnrnpd	Ddx26b
	Hk1	Tmem200c		Hnrnpdl	Ddx43
	Hmgcl	Tmem40		Hnrnph1	Dear1
	Hmgcs1	Tmem52		Hnrnpm	Dgkd
	Hnmt	Tmem55a		Hnrnpr	Dgkh
	Hpgd	Tmem70		Hnrnpu	Dguok
	Hrh1	Tnrc18		Hoxaas2	Dhx58
	Hrsp12	Tor1aip1		Htr1b	Dis3l2
	Hs3st6	Trib2		Htr7	Dkk2
	Hspb6	Trove2		Hunk	Dlgap2
	Htra1	Trp53cor1		Ibtk	Dlk2
	Hyal1	Ttc28		Icos	Dlx4
	Icosl	Ttc8		Igfals	Dmrta1
	Ifit3	Ttl		Igsf10	Dnaaf3
	Ifitm10	Tubb4b		Igsf6	Dnajb3
	Ift22	Tulp3		Igsf9	Dnajb7
	Igsf9b	Tusc3		Il10	Dnd1
	Ilvbl	Tvp23b		Ilf2	Dnmt3aos
	Inf2	Txn2		Ilf3	Doc2g
	Ipcef1	Txnl1		Incenp	Dok3
	Ipo13	Ube2u		Insm2	Dok4
	Iqck	Ugp2		Ipo5	Dpysl4
	Iqsec2	Ugt1a5		Ism2	Dscam
	Itih3	Unc119		Isoc1	Dthd1
	Itm2b	Usp2		Itga2	Dynlrb2
	Jakmip3	Usp28		Ivns1abp	Dytn
	Jph1	Uty		Jade3	E030011O05Rik
	Jph3	Vkorc1		Kat6b	E030030I06Rik
	Kazn	Vta1		Kcnf1	E130317F20Rik
	Kcnc3	Wdr53		Kcnj5	E230029C05Rik
	Kcnc4	Wnt6		Kctd15	E330009J07Rik
	Kcnd1	Zfp385c		Kdm1a	E330011O21Rik
	Kcng4	Zfp791		Kdm4d	Ears2
	Kcnh1	Zfp947		Khdrbs1	Ecd
	Kcnip3	Znf41-ps		Kif11	Edaradd
	Kcnip4			Kif14	Edn3
	Kcnj10			Kif15	Eef2kmt
	Kcnj12			Kif18a	Efcab6
	Kcnk12			Kif20a	Efna1
	Kcnk3			Kif20b	Efna3
	Kctd11			Kif22	Elfn2
	Kctd17			Kif4	Elmo1
	Kctd21			Kirrel2	Elovl6
	Kctd4			Kit	Emilin1
	Kif1a			Klf12	Emp3
	Kif1bp			Klhl25	En1
	Kifc2			Klhl35	Endou
	Klf13			Klhl40	Engase
	Klf9			Kpna2	Enpp3
	Klhl33			Kremen2	Entpd3
	Klhl4			Krt80	Epb4.1l2
	Kremen1			Lancl3	Epb4.1l4b
	Krt222			Las1l	Epb4.2
	Lactb2			Lbr	Epha10
	Lap3			Lca5	Epha2
	Ldb3			Lct	Epha8
	Lgals8			Ldhc	Ephb1
	Lgi1			Leap2	Eps8l3
	Lgr6			Lhfpl1	Epsti1
	Lincpint			Lhx5	Erh
	Litaf			Lig1	Erich6
	Lmbrd1			Limk1	Erp27
	Lpar1			Lin9	Esrrb
	Lrrc3b			Lmnb1	Esyt1
	Lrrc8a			Lmx1b	Etaa1os
	Lrriq3			Lppr1	Exoc3l
	Lsamp			Lrrc63	Exoc6b
	Ltbp4			Maged1	F11r
	Ly6a			Magel2	F2
	Ly6c1			Magi1	F2rl2
	Ly6c2			Marcks	F630028O10Rik
	Lyn			Marcksl1	F7
	Lynx1			Masp1	Fam109b
	Lysmd2			Mast2	Fam110a
	Magi2			Mastl	Fam110b
	Malat1			Mbtd1	Fam129c
	Man2a2			Mcidas	Fam13c
	Man2b2			Mcm3	Fam163b
	Maob			Mcm4	Fam196b
	Map1a			Mdc1	Fam198b
	Map2k1			Mdn1	Fam19a1
	Map7			Mep1a	Fam19a2
	Map7d1			Mest	Fam221a
	Mapk10			Mex3a	Fam221b
	Mapk3			Mex3b	Fam26f
	Mavs			Mex3d	Fam78b
	Mbnl2			Midn	Fam83d
	Mboat2			Mir1190	Fam83e
	Mdh1			Mir181b-2	Fanca
	Mettl7a1			Mir25	Far2
	Mfn1			Mir370	Fblim1
	Mfsd6			Mir6400	Fbll1
	Mgat3			Mir684-1	Fbn2
	Micall1			Mir9-2	Fbp1
	Mink1			Mis18a	Fbxl2
	Mir208a			Mis18bp1	Fbxl22
	Mir3070b			Mmp17	Fbxl8
	Mkx			Mnd1	Fcer2a
	Mlycd			Mns1	Fcgr3
	Mob3b			Mrc1	Fgd2
	Mon1a			Mroh2a	Fgd3
	Mpv17l			Mroh6	Fgf10
	Mras			Msantd3	Fgf13
	Mrgprf			Msh2	Fgf23
	Msmo1			Msh6	Fgf5
	Mtm1			Mst1	Fgf7
	Myh11			Mtbp	Fhl2
	Myh14			Mum1l1	Fhl5
	Myh6			Murc	Fibcd1
	Myrip			Mxd3	Figf
	Naga			Myb	Fign
	Nap1l5			Mybl2	Filip1l
	Nat8			Myc	Fkrp
	Nat8l			Mycl	Flrt3
	Ncdn			Mycn	Fn3k
	Nceh1			Myh10	Folr2
	Ndrg3			Myh2	Fosb
	Ndrg4			Myo1h	Foxd1
	Ndufa13			Myo3b	Foxd2os
	Ndufa4			Myt1	Foxf1
	Ndufc2			N4bp2	Foxp2
	Necap2			Nap1l1	Foxs1
	Negr1			Nasp	Frmd7
	Nell2			Ncapd2	Frzb
	Nfs1			Ncapg2	Fstl5
	Nhsl2			Ncl	Ftsj2
	Nipa1			Nek2	Ftx
	Nkain4			Nespas	Fzd2
	Nkx2-2			Neurog1	Fzd7
	Nkx2-2os			Neurog2	Gabra5
	Nkx2-9			Nfatc4	Gabre
	Nod1			Nfxl1	Gad1os
	Npas2			Nfyb	Gadl1
	Npas4			Nin	Galnt5
	Npc1			Nipal1	Galr2
	Nptn			Nkain3	Gapdhs
	Nptx1			Nme4	Gas2l2
	Nptxr			Nmrk2	Gba2
	Nr1d1			Nnmt	Gbp4
	Nr1d2			Nob1	Gda
	Nr3c2			Noc2l	Gdap1
	Nrxn2			Nono	Gdf5
	Nsf			Nop58	Gem
	Nt5c1a			Nova2	Gemin4
	Ntm			Npm1	Gfra2
	Nudt12			Npsr1	Gfra4
	Ogdhl			Nradd	Ggt1
	Ogfod2			Nrk	Ggt5
	Olfm1			Nsg2	Ggta1
	Olfr288			Nt5dc2	Ghrh
	Oma1			Ntn1	Gimap5
	Omg			Nts	Gipc2
	Osbpl1a			Nudt21	Gja4
	Otud7b			Nuf2	Gja6
	Oxr1			Nup155	Glra4
	Oxsm			Nusap1	Glt8d2
	P2rx4			Nxn	Gm10033
	P3h4			Nxt1	Gm10037
	Pacs2			Oard1	Gm10408
	Pacsin1			Odc1	Gm10432
	Padi2			Olfr1372-ps1	Gm10516
	Pak1			Olfr1373	Gm10536
	Panx2			Olfr90	Gm10560
	Paqr6			Optc	Gm10789
	Parp3			Pask	Gm10863
	Pcdh1			Pbk	Gm11190
	Pcdh9			Pbrm1	Gm1123
	Pcdhb14			Pbx3	Gm11423
	Pclo			Pbx4	Gm11559
	Pcnxl2			Pcna	Gm11944
	Pcp4			Pcsk5	Gm12185
	Pcsk6			Pdcd2	Gm13157
	Pcyt2			Pdlim3	Gm13315
	Pde4b			Peli2	Gm13830
	Pdgfd			Pgap1	Gm14092
	Pdk2			Phf6	Gm15326
	Pdlim2			Phip	Gm15441
	Pdxk			Pid1	Gm15612
	Per3			Pih1h3b	Gm15663
	Pex5l			Pik3r2	Gm16677
	Pfkfb4			Piwil4	Gm16853
	Pfkm			Pknox1	Gm16938
	Pfn4			Plch1	Gm20172
	Phka1			Plxna3	Gm20219
	Phkg1			Plxnc1	Gm21284
	Phldb1			Pnoc	Gm2897
	Phyhd1			Poc1b	Gm30505
	Phyhipl			Pola1	Gm3086
	Pigq			Pold1	Gm3336
	Pigz			Pole	Gm3500
	Pip4k2a			Pole2	Gm38426
	Pitpnc1			Polr3k	Gm4787
	Pitpnm1			Pou4f1	Gm4980
	Pitpnm2			Pou6f1	Gm5136
	Pkd2l1			Ppan	Gm5441
	Plcxd2			Ppat	Gm5741
	Plekhb1			Ppip5k2	Gm6225
	Plekhb2			Ppm1e	Gm6377
	Plekhf1			Ppp1r14b	Gm6484
	Plin3			Ppp1r14c	Gm6525
	Plod1			Prdm13	Gm8013
	Pls1			Prim1	Gm867
	Pls3			Prkx	Gm8773
	Plscr2			Prmt1	Gm9054
	Pltp			Prr11	Gmfg
	Pmp22			Psmc3ip	Gmnn
	Pnkd			Pspc1	Gna15
	Pnky			Ptbp1	Gnat1
	Pnpla2			Ptbp2	Gnb3
	Pnpla7			Ptf1a	Gnrh1
	Por			Ptger3	Gp9
	Ppargc1b			Ptk7	Gper1
	Ppfia4			Ptpn5	Gpr149
	Ppfibp2			Ptprs	Gpr15
	Ppip5k1			Ptprt	Gpr151
	Ppm1m			Ptx3	Gpr156
	Ppp1r3d			Qser1	Gpr17
	Ppp3ca			Rab39	Gpr171
	Ppt1			Racgap1	Gpr176
	Prdx3			Rad18	Gpr25
	Prelp			Rad21	Gpr26
	Prkar1b			Rad51	Gpr34
	Prlr			Rad54l2	Gpr52
	Prnp			Ralgapa2	Gpr55
	Proca1			Ralgps2	Gpr61
	Prom2			Ran	Gpsm3
	Prr5			Ranbp1	Grem2
	Prr5l			Raph1	Grhl2
	Prrg1			Rbl1	Gria2
	Prune2			Rbm15b	Grik2
	Ptgr2			Rbm3	Grin2d
	Ptprd			Rbm44	Grip2
	Pvalb			Rbm4b	Gripap1
	Pxn			Rbmx	Grp
	Pyroxd2			Rbpj	Gsdmd
	Qdpr			Rcn1	Gskip
	Rab11fip4			Rfc3	Gtf2h4
	Rab29			Rfc4	Gtpbp2
	Rab34			Rfc5	Gulo
	Rab36			Rfx7	H60b
	Rabac1			Rgs13	Hap1
	Ralyl			Rlim	Has3
	Rap1a			Rmst	Havcr2
	Rapgef3			Rnaseh2b	Hck
	Rarres2			Rnasel	Hcls1
	Rasa3			Rnd3	Hcn4
	Rasd2			Robo2	Hdhd3
	Rasgef1a			Rpa2	Heatr3
	Rasgrf1			Rpl10a	Hebp1
	Rasgrp1			Rpl11	Hepacam2
	Rasl11a			Rpl12	Hirip3
	Rbfox1			Rpl13	Hist1h1t
	Reep5			Rpl13a	Hist1h3h
	Rexo2			Rpl15	Hist3h2ba
	Rfxap			Rpl17	Hk3
	Rgs6			Rpl18a	Hkdc1
	Rgs8			Rpl19	Hoxb3
	Rhbdd1			Rpl23	Hpgds
	Rhob			Rpl23a	Hpse
	Rhog			Rpl24	Hrh2
	Rhou			Rpl3	Hs3st4
	Rhpn2			Rpl31-ps12	Hsd3b4
	Rims3			Rpl32	Htr5b
	Rmdn2			Rpl36a	Hymai
	Rmnd5b			Rpl37	Icam5
	Rnasek			Rpl37a	Ifit1bl1
	Rnf112			Rpl4	Ifltd1
	Rnf13			Rpl5	Ift20
	Rnf135			Rpl7	Igf2bp3
	Rph3a			Rpl8	Igsf3
	Rpusd1			Rplp0	Il17rb
	Rpusd3			Rpp40	Il18bp
	Rtkn			Rps11	Il18rap
	Rtn4rl1			Rps12	Il1a
	S100a1			Rps13	Il1rl1
	S100a13			Rps15	Il6
	S100a16			Rps15a	Inha
	S1pr2			Rps15a-ps4	Ints7
	Saraf			Rps15a-ps6	Ippk
	Sat1			Rps19	Iqcc
	Sat2			Rps2	Irak3
	Sc5d			Rps23	Irf1
	Scamp5			Rps24	Islr2
	Sccpdh			Rps25	Itfg2
	Schip1			Rps26	Itga11
	Scn1b			Rps3	Itgad
	Scn2b			Rps4x	Itk
	Scrn1			Rps5	Itpkc
	Sdf2			Rps6ka2	Iyd
	Sdr42e1			Rps7	Jak3
	Sec11c			Rps9	Jarid2
	Sec62			Rpsa	Jmjd6
	Selplg			Rrh	Junb
	Sema4a			Rrm1	Kank3
	Sepp1			Rrm2	Kcna5
	Sept7			Rtn4rl2	Kcnab1
	Sept8			Rundc3b	Kcne4
	Serinc1			Samd11	Kcnh3
	Serpinb2			Satb1	Kcnh7
	Serpinb9			Satb2	Kcnj2
	Sgca			Sbk1	Kcnj8
	Sgpp1			Scd4	Kcnmb4
	Shisa4			Scml2	Kcnq5
	Shtn1			Scnn1b	Kcnv1
	Sik3			Scpep1os	Kcp
	Sirpa			Sct	Khdc1b
	Sirt2			Sema6c	Kif17
	Slc12a4			Sept1	Klf4
	Slc12a5			Set	Klhl1
	Slc13a5			Setbp1	Klhl38
	Slc14a1			Sfpq	Klrg2
	Slc25a18			Sfrp1	Kptn
	Slc25a23			Sgol2a	Ky
	Slc25a33			Sgtb	Kynu
	Slc25a34			Sh2d7	L1cam
	Slc25a35			Siah3	L3mbtl4
	Slc26a1			Simc1	LOC100861615
	Slc26a6			Six4	Lama1
	Slc29a3			Skil	Lama4
	Slc2a1			Skp2	Lamb3
	Slc2a6			Slc10a4	Lamc3
	Slc35a5			Slc10a6	Laptm5
	Slc35c2			Slc22a3	Lca5l
	Slc35e4			Slc23a1	Lcn2
	Slc35f6			Slc30a3	Lcp2
	Slc35g2			Slc35f1	Ldhal6b
	Slc39a12			Slc38a4	Lgr5
	Slc41a3			Slc39a6	Lhx6
	Slc43a2			Slc43a1	Lmntd2
	Slc48a1			Slc44a3	Lmo1
	Slc6a17			Slc4a11	Lmtk3
	Slc7a10			Slc4a7	Lpar2
	Slc8b1			Slc6a3	Lpar3
	Slc9a3r2			Slc6a5	Lpin3
	Slc9a9			Slco5a1	Lrfn5
	Slco4a1			Slfn9	Lrp12
	Slitrk4			Smad5	Lrp1b
	Smad3			Smarca4	Lrp8
	Smarca2			Smarca5	Lrrc19
	Smim3			Smarca5-ps	Lrrc25
	Smpd1			Smarcad1	Lrrc29
	Smpd2			Smarcc1	Lrrc36
	Snap47			Smarce1	Lrrc43
	Sncb			Smc1a	Lrrc71
	Snord4a			Smc1b	Lrrn1
	Snph			Smc2	Lrrtm1
	Snrk			Smc4	Lrrtm4
	Snx14			Smchd1	Lrsam1
	Snx32			Smyd5	Lst1
	Snx33			Snhg5	Ltf
	Sod3			Snhg7	Ltk
	Sorbs3			Snora30	Lurap1l
	Sorl1			Snora7a	Ly6g6c
	Sowaha			Snord15b	Ly6h
	Sp100			Snord52	Mab21l1
	Sparc			Snrpd1	Mab21l2
	Spata21			Sntg2	Magee2
	Spg20			Soat2	Map1b
	Spock2			Sorcs3	Map3k6
	Spock3			Sox4	Map4k1
	Spop			Sp8	Mapk13
	Spsb1			Spag4	Mapk8ip1
	Sptb			Spc25	Mb21d1
	Sptssb			Spdef	Mb21d2
	Sqrdl			Specc1l	Mbd1
	Sspn			Spon2	Mcam
	Sstr3			Spsb4	Mccc1
	St3gal4			Srsf1	Mcpt4
	St3gal6			Srsf3	Mcu
	St6galnac3			Srsf6	Med11
	St6galnac4			Srsf7	Med20
	Stoml3			Ss18l1	Med24
	Strn			Ssc4d	Meg3
	Stx1b			Ssrp1	Mettl1
	Stxbp3			St8sia2	Mfsd2a
	Suclg1			Stx19	Mgl2
	Sugct			Supt16	Mical3
	Sult1a1			Suv39h1	Mill2
	Suox			Suv39h2	Milr1
	Syn1			Suz12	Mir103-2
	Syndig1			Syncrip	Mir1198
	Syne1			Tab3	Mir143
	Syngr1			Tacc2	Mir153
	Synpo2			Tacc3	Mir16-1
	Sypl			Taf15	Mir1955
	Syt1			Taf9	Mir219a-2
	Syt12			Tas1r1	Mir3095
	Syt3			Tbc1d16	Mir341
	Taf13			Tbc1d4	Mir378b
	Tanc1			Tcerg1	Mir467c
	Tbc1d9b			Tcf19	Mir504
	Tcaim			Tcf20	Mir5119
	Tcn2			Tcp1	Mir6374
	Tcta			Tdp2	Mir670
	Tdgf1			Tert	Mir6935
	Tecpr1			Tex16	Mir7013
	Tenm1			Tex30	Mir706
	Tesc			Tfap2a	Mir7669
	Tesk2			Tfcp2l1	Mirg
	Tex264			Tgif2	Mlkl
	Tfeb			Tgm1	Mlx
	Tgm5			Ticam2	Mmp16
	Thrb			Timeless	Mmp25
	Thy1			Tk1	Mmp9
	Ticam1			Tmem184a	Mnda
	Tjp2			Tmem206	Morc2b
	Tlcd1			Tmem239	Morn1
	Tle2			Tmem79	Mospd3
	Tmbim1			Tmpo	Mpped2
	Tmc7			Tmprss13	Mrap
	Tmcc2			Tmsb10	Mroh8
	Tmem106b			Tnfaip8l3	Mrps18c
	Tmem129			Tnk1	Ms4a6c
	Tmem144			Tnmd	Ms4a6d
	Tmem189			Tnpo3	Ms4a7
	Tmem204			Topbp1	Msr1
	Tmem229a			Tox3	Mss51
	Tmem240			Tpm4	Mst1r
	Tmem25			Tra2b	Mtag2
	Tmem30b			Treh	Mthfsd
	Tmem38a			Trim33	Mtus2
	Tmem51			Trim72	Muc13
	Tmem56			Trp53	Muc2
	Tmem59l			Trp53bp1	Mylk4
	Tmem60			Trpv6	Myo15
	Tmem62			Tsku	Myo1g
	Tns1			Tspan6	Myoz3
	Tns3			Ttc3	Mzb1
	Tpp1			Tuba1a	Naalad2
	Tppp3			Tuba1b	Naip2
	Trim2			Tuba1c	Naip5
	Trim3			Tubb5	Nap1l2
	Trim62			Tuft1	Ncf1
	Trp63			Txnrd1	Ncf4
	Tsc22d3			Tyms	Ncmap
	Tsc22d4			Uba52	Ndor1
	Tspan17			Ube2e3	Ndst4
	Tspan33			Uhrf1	Necab3
	Tspyl4			Ulbp1	Nedd4l
	Ttll3			Usp1	Neto1
	Ttll7			Usp37	Nexn
	Ttll8			Usp49	Nfam1
	Ttyh2			Usp7	Nfatc2
	Tuba4a			Vash2	Nfe2
	Ucp2			Vav2	Nfe2l3
	Unc13c			Vcan	Nfkbid
	Unc80			Vill	Ngb
	Uqcrq			Vmn2r7	Ngfr
	Usp54			Vopp1	Ngp
	Ust			Vps37d	Nkiras2
	Vamp1			Vrk1	Nlrc3
	Vamp2			Wdhd1	Nlrc5
	Vamp3			Wdr38	Nlrp1b
	Vcl			Wee1	Nlrp1c-ps
	Vmp1			Wfdc6a	Nme2
	Wbp2			Whsc1	Nme8
	Wfs1			Xndc1	Nmur2
	Whrn			Xrcc5	Nop10
	Wif1			Ybx1	Notum
	Wipf3			Ybx2	Npc1l1
	Xk			Ypel1	Nppa
	Xlr4a			Ythdf2	Nppc
	Zbtb7a			Zbed4	Nptx2
	Zbtb7b			Zbtb10	Nr2c2ap
	Zdhhc14			Zbtb12	Nr4a2
	Zeb2			Zc3h12c	Nrap
	Zfp467			Zdbf2	Nrarp
	Zfp641			Zfp146	Nrg4
	Znfx1			Zfp184	Nron
	Zscan26			Zfp266	Nrp1
				Zfp292	Nrp2
				Zfp422	Nt5c1b
				Zfp423	Ntn3
				Zfp462	Nudt17
				Zfp518b	Nupr1l
				Zfp553	Nxph3
				Zfp68	Oacyl
				Zfp704	Obscn
				Zfp810	Obsl1
				Zfp868	Oc90
				Zfp9	Ociad2
				Zfp90	Oip5
				Zgrf1	Olfr1033
				Zik1	Olfr1512
				Zmym4	Oprl1
				Znhit6	Orm3
				Znrf2	Osbpl6
				Zscan21	Oscar
					Osmr
					Osr2
					Otx2os1
					Ovol3
					Oxgr1
					P2rx6
					P2ry13
					P2ry2
					P2ry6
					P3h2
					P4htm
					Pafah2
					Pak3
					Pak6
					Palb2
					Panct2
					Panx1
					Papolb
					Parm1
					Parvg
					Pate2
					Paupar
					Pcdh15
					Pcdh19
					Pcdhac1
					Pcdhb21
					Pcdhb9
					Pcsk2os1
					Pcsk2os2
					Pcsk4
					Pde1c
					Pde4c
					Pde6b
					Pdia5
					Pdzd3
					Pdzd7
					Peg12
					Perm1
					Pex11g
					Phactr1
					Phlda1
					Pi16
					Piezo2
					Piga
					Pigm
					Pik3cg
					Pik3r5
					Pirb
					Pkdcc
					Pkp3
					Plau
					Plbd1
					Plcb2
					Plekhf2
					Plin5
					Plk3
					Plp2
					Plxdc2
					Pnma1
					Pnpla3
					Poc1a
					Pon1
					Pou2f2
					Ppfia3
					Ppib
					Ppic
					Ppp1r10
					Ppp1r13l
					Ppp1r15a
					Ppp1r32
					Ppp1r3f
					Pqlc1
					Prdm15
					Prkcq
					Prl2c2
					Proser2
					Proz
					Prrg3
					Psmb11
					Psmb8
					Psmg1
					Ptgfr
					Ptgir
					Ptgs2
					Ptp4a1
					Ptpn6
					Ptprc
					Ptprcap
					Ptprj
					Ptrh2
					Pyhin1
					Qrich2
					Rab25
					Rab26os
					Rab3c
					Rab7b
					Rab9b
					Rad51c
					Rasal3
					Rasgrf2
					Rasgrp4
					Raver1
					Rbck1
					Rbp2
					Rcc1
					Rce1
					Rec8
					Reln
					Rem2
					Rerg
					Retnla
					Rgag4
					Rgs7
					Rhbdf2
					Rhof
					Rhoh
					Rhov
					Rian
					Ric8b
					Rilp
					Rimbp2
					Rimbp3
					Rin1
					Rin3
					Rnase4
					Rnaseh1
					Rnf17
					Rnf207
					Rnu12
					Robo3
					Ror1
					Rp1
					Rpf1
					Rpgrip1
					Rpl3l
					Rprm
					Rptoros
					Rsph1
					Rtbdn
					Rtn2
					Rxfp1
					Ryr1
					Ryr3
					Sag
					Sars2
					Sbno2
					Sbspon
					Scara5
					Scarna3a
					Scel
					Scx
					Sema3f
					Sema4c
					Sema4f
					Sema5a
					Sema6a
					Sephs2
					Serp2
					Serpinb8
					Sertm1
					Setd1a
					Sez6l
					Sfmbt2
					Sgcg
					Sh2d2a
					Sh3bp4
					Sh3pxd2a
					Shroom1
					Sis
					Sla2
					Slain1os
					Slamf7
					Slc12a3
					Slc12a7
					Slc15a3
					Slc16a10
					Slc16a13
					Slc16a14
					Slc16a3
					Slc16a8
					Slc17a6
					Slc1a1
					Slc1a5
					Slc22a12
					Slc22a13b-ps
					Slc23a3
					Slc25a36
					Slc25a45
					Slc26a10
					Slc27a3
					Slc34a2
					Slc36a2
					Slc39a11
					Slc39a2
					Slc43a3
					Slc44a5
					Slc45a1
					Slc4a1
					Slc5a12
					Slc5a2
					Slc5a8
					Slc7a6
					Slc9a2
					Slc9b1
					Slco4c1
					Slfn10-ps
					Slfn2
					Slfn8
					Slfnl1
					Slit3
					Smarca1
					Smim1
					Smim10l2a
					Smim22
					Smtnl2
					Snca
					Sncg
					Snhg17
					Snora3
					Snora33
					Snora69
					Snora75
					Snora78
					Snord100
					Snord104
					Snord22
					Snord35a
					Snord53
					Snord99
					Snrpn
					Snx30
					Sox18
					Sp7
					Spata22
					Spata25
					Spats1
					Speer4a
					Speer4b
					Spin2c
					Spo11
					Sspo
					Sstr4
					Ssx9
					Ssxb5
					St8sia4
					Stab2
					Stac
					Stard4
					Stk26
					Stk32b
					Stkld1
					Stox1
					Stxbp6
					Sult6b1
					Susd5
					Svil
					Syk
					Syngr2
					Syngr4
					Synpo
					Syt5
					Syt6
					Tac2
					Tagln2
					Tal1
					Tas1r3
					Tas2r113
					Tbc1d22bos
					Tbc1d8
					Tbr1
					Tbx15
					Tbx18
					Tbx6
					Tcaf2
					Tcam1
					Tcf15
					Tdrd1
					Tdrd5
					Tecrl
					Tectb
					Tekt3
					Tes
					Tfpi
					Tgm3
					Tgm4
					Thegl
					Themis2
					Thoc6
					Thsd7b
					Tifa
					Tifab
					Tjp3
					Tlcd2
					Tlr1
					Tlr12
					Tlr5
					Tlr6
					Tm4sf20
					Tm6sf2
					Tmc8
					Tmeff1
					Tmem150b
					Tmem154
					Tmem158
					Tmem169
					Tmem181a
					Tmem181b-ps
					Tmem181c-ps
					Tmem191c
					Tmem194b
					Tmem2
					Tmem200b
					Tmem223
					Tmem229b
					Tmem28
					Tmem45a
					Tmem91
					Tmod4
					Tnf
					Tnfaip8l2
					Tnfrsf13b
					Tnfrsf25
					Tnfsf13
					Tnfsf18
					Tnn
					Tnnc1
					Tph1
					Tpsb2
					Tpte
					Trabd2b
					Traf3ip3
					Trem2
					Trerf1
					Trhr
					Trib3
					Trim13
					Trim14
					Trim17
					Trim36
					Trim59
					Trim69
					Trip13
					Trmt13
					Trmt2a
					Trp53tg5
					Trpc4
					Trpc5
					Trpv2
					Trpv3
					Tsks
					Tspan11
					Tspan32
					Ttbk1
					Ttc9b
					Ttll6
					Tubg2
					Tulp2
					Twist1
					Tyrobp
					Ubap1l
					Ube2e2
					Ube4bos3
					Uchl1
					Uimc1
					Unc45b
					Unc5a
					Unc5cl
					Unc93b1
					Uox
					Upb1
					Upk1a
					Upp1
					Usp13
					Usp29
					Usp36
					Vav1
					Vgf
					Vipr2
					Vmn2r15
					Vmn2r47
					Vstm2b
					Vstm5
					Vwa2
					Wdr25
					Wdr83
					Wdr89
					Wdr95
					Wisp1
					Xkr5
					Xlr3b
					Xlr3c
					Ythdc2
					Zan
					Zap70
					Zbbx
					Zbp1
					Zc3h12a
					Zc3hav1l
					Zc4h2
					Zcchc8
					Zcrb1
					Zdhhc22
					Zfhx4
					Zfp112
					Zfp128
					Zfp473
					Zfp688
					Zfp750
					Zfp804b
					Zfp821
					Zfp93
					Zfp940
					Zfp951
					Zmat4
					Zmynd12
					Zmynd15
					Zpbp
					Zscan2
					Zwilch
					Zyx
