# Supplementary material for: Comparative Transcriptomic Analysis of Cerebellar Astrocytes across Developmental Stages and Brain Regions
Source: Int J Mol Sci. 2024 Jan 13;25(2):1021. doi: 10.3390/ijms25021021 (PMC10816327; doi:10.3390/ijms25021021)
Supplement: Supplementary file 1 [file ijms-25-01021-s001.zip › Supplemental table3.xlsx]

## Sheet: Sheet1
Supplementary table 3. Time specific CB enriched genes
P1	P7	P14	P28
1700001C02Rik	1500015O10Rik	0610043K17Rik	0610040J01Rik
1700003M02Rik	1600002H07Rik	1700003D09Rik	1500009L16Rik
1700007K13Rik	1700047M11Rik	1700016K19Rik	1600020E01Rik
1700016K19Rik	2310039H08Rik	1700026D08Rik	1700008O03Rik
1700017B05Rik	2610020H08Rik	1700028K03Rik	1700047M11Rik
1700026D08Rik	2610035F20Rik	1700029J07Rik	1700096K18Rik
1700071M16Rik	2700099C18Rik	1700047M11Rik	2310033P09Rik
1700084C01Rik	2810408A11Rik	1700080N15Rik	2810032G03Rik
1700096J18Rik	3010026O09Rik	1700109H08Rik	3632451O06Rik
1700101E01Rik	4930444F02Rik	1700109K24Rik	4930447F24Rik
1810020O05Rik	4930447A16Rik	1810032O08Rik	4930578C19Rik
1810055G02Rik	9530091C08Rik	2010111I01Rik	4932413F04Rik
2410004P03Rik	9630013A20Rik	2310033P09Rik	6430503K07Rik
2610305D13Rik	A930024E05Rik	2310039H08Rik	9330188P03Rik
3110079O15Rik	Abca4	2410021H03Rik	9430015G10Rik
3930402G23Rik	Abca7	2610020C07Rik	9430020K01Rik
4833427G06Rik	Ablim2	2700054A10Rik	A2m
4921506M07Rik	Ace	2700062C07Rik	A330076C08Rik
4930447A16Rik	Ackr1	2810032G03Rik	A930005H10Rik
4932418E24Rik	Acot8	2810442N19Rik	AI118078
4932443I19Rik	Acsl1	2810468N07Rik	Aard
4933407L21Rik	Acta2	2900079G21Rik	Aars2
5930412G12Rik	Actn4	3632451O06Rik	Abcb8
6430503K07Rik	Actr1b	4632427E13Rik	Abcb9
8430408G22Rik	Adamts10	4831440E17Rik	Abcc10
9330188P03Rik	Adamts14	4921507L20Rik	Abcc9
9430041J12Rik	Adamts18	4921507P07Rik	Abcd1
9530053A07Rik	Adamts2	4930467E23Rik	Abcg2
A2m	Adamts4	4930480K15Rik	Abi3bp
A330033J07Rik	Adamtsl3	4930517E11Rik	Ablim2
A4galt	Adck5	4930539N22Rik	Acads
AI464131	Adgrd1	4930545L23Rik	Acin1
Abca4	Adgre5	4930557K07Rik	Ackr1
Abca9	Adgrg6	4930579G18Rik	Actb
Abcb8	Adrm1	4931406H21Rik	Actr1b
Abcd1	Aebp1	4931428F04Rik	Adam11
Abcg1	Afap1l1	4931440F15Rik	Adam19
Abcg2	Aff2	4932413F04Rik	Adam1a
Abhd12	Aff3	4933400F21Rik	Adam22
Abi3bp	Agpat4	4933408B17Rik	Adamts10
Acads	Alkbh6	4933424G05Rik	Adamts18
Acer3	Angptl2	4933425L06Rik	Adamts20
Acot8	Ankle1	4933427D14Rik	Adcy1
Acp6	Ankrd23	5031410I06Rik	Adcy4
Acpp	Ankrd34b	5031434O11Rik	Adcy8
Acss3	Anks6	5330434G04Rik	Adgb
Acta2	Anln	5430405H02Rik	Adgra1
Actn4	Anpep	5430431A17Rik	Adgre5
Actr1b	Anxa11	5830416I19Rik	Adgrf5
Adamts10	Aoc3	5830417I10Rik	Adgrl4
Adamts12	Ap1g2	6330549D23Rik	Adrbk1
Adamts14	Ap5z1	6430503K07Rik	Afap1l1
Adamts15	Apba3	6430548M08Rik	Afap1l2
Adamtsl3	Apbb1	6430550D23Rik	Agpat4
Adamtsl4	Apbb2	6430573F11Rik	Agt
Adat3	Apod	9030025P20Rik	Alkbh6
Adcy7	App	9130019P16Rik	Aloxe3
Adcy8	Aqp1	9330117O12Rik	Als2cl
Adgb	Aqp6	9330188P03Rik	Amer3
Adgra1	Arhgap10	9430015G10Rik	Amph
Adgre5	Arhgap28	9530059O14Rik	Ank1
Adgrg1	Arhgef1	9530091C08Rik	Ank3
Adgrg6	Arhgef15	A230057D06Rik	Anln
Adm	Arrdc3	A2m	Anpep
Adora2b	Asf1b	A330023F24Rik	Apba3
Adra1a	Asphd2	A330076H08Rik	Apbb2
Adrb2	Aspm	A330093E20Rik	Apc2
Adrbk2	Astl	A430078I02Rik	Aplnr
Aebp1	Astn2	A930009A15Rik	Appl2
Agbl2	Atf1	A930013F10Rik	Arap1
Agbl4	Atf3	AF357425	Arfgap1
Agt	Atoh1	AI118078	Arhgap23
Aig1	Atox1	AI846148	Arhgap31
Ak7	Atp1a1	AU022751	Arhgef1
Ak8	Atp5g1	AU040972	Arhgef10
Akap14	Atxn7l2	AV039307	Arhgef37
Aldh1a1	Aurkb	AV051173	Arhgef7
Aldh1l1	B930041F14Rik	Aatk	Arid5a
Aldh4a1	BC030867	Abca2	Arpc4
Alg1	Bahcc1	Abca4	Arrdc3
Alpl	Baiap2l1	Abca7	Arxes1
Als2cl	Barhl1	Abcc1	Arxes2
Amigo3	Barhl2	Abcc10	Aspn
Angpt2	Bcar1	Abcc5	Astn2
Angptl2	Bcas1	Abcc8	Atg2a
Angptl4	Bche	Abcg1	Atp13a1
Ankrd23	Bcl2l11	Abi3bp	Atp1a1
Ankrd66	Bcl6b	Ablim1	B230319C09Rik
Antxr1	Bcl7a	Ablim2	B4galnt4
Anxa2	Best3	Ablim3	B4galt2
Ap3m2	Bhlhe22	Abtb1	B930041F14Rik
Apba3	Bicc1	Acacb	Bag3
Apcdd1	Birc5	Acap3	Baiap2
Apod	Bmp4	Accs	Bak1
Appl2	Bmp6	Ache	Bambi
Aqp11	Bok	Acin1	Barhl2
Ar	Brca1	Ackr1	Bcar1
Arap1	Brd9	Acot7	Bcat1
Arc	Brpf1	Acsl1	Bcl2l11
Arfgap1	Brsk2	Acta2	Bcl2l15
Arhgap24	Btbd11	Actl10	Bin1
Arhgef1	Bub1	Actn4	Bmp1
Arhgef10	Bub1b	Actr1b	Bok
Arhgef28	C1qbp	Adam11	Bora
Arhgef4	C1ql1	Adam15	Brd9
Arhgef40	C1qtnf2	Adam19	Brinp1
Arid5a	C330027C09Rik	Adam1a	Bzrap1
Arl2	Cacna1a	Adam1b	C1qc
Armc3	Cadm3	Adam21	C3ar1
Armc4	Calml4	Adam22	C530044C16Rik
Armc5	Capn11	Adam28	C920006O11Rik
Arvcf	Car13	Adamts1	Cabin1
Arxes2	Car14	Adamts10	Cacna1a
Asap3	Casc5	Adamts18	Cacna1e
Aspg	Casr	Adamts2	Cacna1g
Atf3	Cast	Adamts4	Cacnb2
Atg2a	Cbfa2t3	Adamtsl4	Cacng2
Athl1	Cbln1	Adap2	Cacng5
Atoh8	Cbln3	Adarb1	Cacng7
Atp13a4	Cbx2	Adat3	Cadm3
Atp1a1	Ccdc108	Adck5	Calb1
Atp5g1	Ccdc163	Adcy1	Calcr
Atp7b	Ccna2	Adcy10	Calcrl
Aup1	Ccnb1	Adcy5	Caln1
Aurkb	Ccnb2	Adcy6	Camk1
B230323A14Rik	Ccnf	Adcyap1	Camk2b
B3galt5	Ccnl2	Adgb	Camk4
B4galt2	Ccrl2	Adm	Camkk2
B930041F14Rik	Cd248	Adrb2	Caml
BC049762	Cd55	Adrbk1	Cap2
Bace2	Cd68	Adssl1	Capzb
Bag3	Cd83	Aebp1	Car11
Baiap3	Cdc20	Afap1l1	Car4
Bak1	Cdc25b	Afap1l2	Casp12
Barhl1	Cdc25c	Agbl5	Cbln1
Batf3	Cdc45	Agpat4	Cbln3
Bbox1	Cdca2	Agtpbp1	Ccdc84
Bcan	Cdca3	Airn	Cckbr
Bcas1	Cdca4	Ak7	Ccl3
Bcat2	Cdca8	Ak8	Ccl7
Bche	Cdh1	Akap12	Ccnl2
Best1	Cdh3	Akap8	Cd151
Best3	Cdh5	Akap8l	Cd81
Bhlhe40	Cdk1	Akna	Cd83
Bhlhe41	Cdk18	Alkbh6	Cdc42ep1
Bicc1	Cdt1	Aloxe3	Cdc42ep4
Birc5	Cecr2	Als2	Cdc7
Bmp1	Celsr2	Amer3	Cdh18
Bmp6	Cemip	Amph	Cdh20
Bmp7	Cenpa	Angpt2	Cdh22
Bnc2	Cenpe	Ank1	Cdh5
Boc	Cenpn	Ank3	Cdh7
Brat1	Cerkl	Ankrd13b	Cdk5rap2
Brd9	Cfap61	Ankrd13d	Cdkn1a
Brinp3	Cfl1	Ankrd16	Cdr1
Btg2	Cgnl1	Ankrd23	Chac1
Bves	Chaf1a	Ankrd34a	Chgb
C130021I20Rik	Chaf1b	Anks1b	Chn2
C1ql1	Chd7	Anks3	Chst12
C1ql2	Chrdl2	Anks6	Cinp
C1qtnf2	Chrna3	Anln	Cited2
C230072F16Rik	Chst15	Ano3	Cks2
C4a	Chtf18	Ano4	Clasrp
Cabin1	Cish	Ano5	Clcn2
Cacna2d2	Ckap2l	Anxa1	Cldn34c1
Calcrl	Cks2	Aoc2	Clec2l
Calml4	Clasrp	Aoc3	Clec3b
Camk1	Clcn2	Ap1g2	Clip1
Camk2g	Cldn1	Ap1m1	Clstn3
Cap1	Cldn11	Ap3b2	Cml1
Capn1	Cldn2	Ap4m1	Cmya5
Capn12	Cldn3	Ap5z1	Cnn2
Capn5	Clec14a	Apbb1	Cnnm1
Capsl	Clec2d	Apbb2	Cnnm3
Car10	Clic1	Apbb3	Cnnm4
Car13	Clic6	Apod	Cnp
Car14	Clrn1	App	Cnpy1
Caskin2	Cnksr3	Appl2	Cntn2
Cast	Cnn2	Arc	Cntnap5b
Catip	Cnot3	Arfgap1	Cog1
Ccbl2	Cnpy1	Arfgef3	Col2a1
Ccdc102a	Cntnap1	Arfip2	Col4a2
Ccdc108	Cog1	Arhgap17	Col4a6
Ccdc114	Col12a1	Arhgap23	Col5a3
Ccdc151	Col15a1	Arhgap39	Col9a3
Ccdc153	Col18a1	Arhgap44	Cotl1
Ccdc157	Col1a1	Arhgef1	Cox6a1
Ccdc160	Col1a2	Arhgef10	Cpne2
Ccdc162	Col23a1	Arhgef15	Cpsf4l
Ccdc170	Col26a1	Arhgef2	Cr1l
Ccdc180	Col2a1	Arhgef28	Creb3l1
Ccdc3	Col3a1	Arhgef37	Crtc1
Ccdc37	Col4a2	Arhgef7	Cryl1
Ccdc39	Col5a1	Arid3b	Csf1r
Ccdc40	Col5a2	Arl10	Csl
Ccdc57	Col6a1	Armc4	Csmd2
Ccdc60	Col6a2	Arntl2	Ctdsp2
Ccdc65	Col6a3	Arpc4	Cthrc1
Ccdc67	Col8a1	Arrdc3	Ctnna3
Ccdc81	Col8a2	Asns	Ctsh
Ccdc96	Cotl1	Aspn	Ctxn3
Cckbr	Cped1	Astn2	Cxx1a
Ccl2	Cpsf1	Atcay	Cxx1b
Ccl3	Cpz	Atf1	Cyb5r1
Ccl4	Crispld1	Atf3	Cygb
Ccl7	Crnde	Atg16l1	Cyp26b1
Ccna1	Crtac1	Atg16l2	Cyth4
Ccnd3	Crybg3	Atoh8	Cyyr1
Ccpg1os	Csl	Atp10b	D130020L05Rik
Cd248	Csrp2	Atp11a	D430041D05Rik
Cd36	Cxcl10	Atp13a1	Dach2
Cd44	Cxcl12	Atp13a4	Dad1
Cd55	Cxcl2	Atp1a1	Daglb
Cd68	Cxcl3	Atp1a3	Dao
Cd83	Cygb	Atp2b2	Dapk3
Cdc20	Cyp26b1	Atp2b3	Dbi
Cdc42ep1	Cyyr1	Atp5g1	Dbn1
Cdca3	D17H6S56E-5	Atp6v1g2	Dcbld2
Cdca8	D430041D05Rik	Atp8a2	Dcdc2b
Cdh11	Dach1	Atp8b1	Dctn2
Cdh13	Dazap1	Atp9a	Ddost
Cdh20	Dbf4	Atrip	Ddr1
Cdh22	Dcc	Atxn2l	Ddx39b
Cdhr3	Dcn	Atxn7l1os2	Dennd3
Cdkl4	Ddr1	Atxn7l2	Dfna5
Cdkn1c	Ddx11	Avil	Dgat1
Cdo1	Ddx39b	Azin2	Dgcr2
Cep85	Dennd3	B230319C09Rik	Dgkg
Cep89	Depdc1a	B3galt5	Dgkz
Cercam	Des	B3gnt9	Dhtkd1
Cers2	Dgkz	B430010I23Rik	Dip2b
Cfap126	Dlgap5	B4galnt1	Diras1
Cfap20	Dll4	B4galnt4	Diras2
Cfap221	Dock6	B4galt7	Disp1
Cfap43	Dpf3	B930041F14Rik	Disp2
Cfap44	Drc7	BC030499	Dnah7a
Cfap45	Dscc1	BC037034	Dnah7b
Cfap46	Dsp	BC051142	Dnajb12
Cfap52	Dtl	Bace2	Dnajc4
Cfap57	Duox1	Bag3	Dnase2a
Cfap61	Dusp10	Baiap2	Dnm1
Cfap70	Dvl1	Bambi	Dock3
Cfap74	Dyrk1b	Banp	Dot1l
Chpf	E130012A19Rik	Barhl1	Dpf2
Chrna3	E2f1	Barhl2	Dtx3
Chrna4	E2f2	Baz2b	Dus2
Chrnb4	E2f7	Bcam	Dusp1
Ciart	E2f8	Bcas1os2	Dusp11
Cit	E430018J23Rik	Bcas3os1	Dxo
Ckb	Ebf1	Bcat1	Ebf1
Clasrp	Ebf2	Bche	Edc4
Clcn2	Ebf3	Bcl2l15	Edf1
Cldn1	Ect2	Bin1	Edn1
Clec2d	Eda2r	Bmf	Edrf1
Clec3b	Edf1	Bmp1	Eef1a2
Clic1	Edn3	Bmp4	Efnb2
Clptm1	Efcc1	Boc	Egr4
Cmya5	Efemp1	Bok	Eif3g
Cnn2	Egfl7	Brd9	Eif4h
Cnot10	Egflam	Brinp1	Elmo2
Cnpy1	Ehd1	Bsn	Eln
Cnpy3	Eif3g	Btg2	Emid1
Cntfr	Eif4e3	Bzrap1	Emilin2
Cntn1	Eif4ebp3	C130071C03Rik	Emp3
Col14a1	Elac2	C1qtnf4	En2
Col16a1	Ell	C230004F18Rik	Eng
Col18a1	Emb	C2cd2	Ephb2
Col1a1	Emcn	C3	Epn1
Col1a2	Eme1	C4a	Eps8l1
Col22a1	Emilin1	Cacna1a	Erbb2
Col23a1	Emp3	Cacna1b	Errfi1
Col24a1	En1	Cacna1e	Esam
Col25a1	En2	Cacna1g	Evi5l
Col26a1	Eng	Cacna1i	Exoc7
Col27a1	Enpp1	Cacnb2	Exph5
Col4a1	Enpp2	Cacnb3	F730043M19Rik
Col4a2	Enpp3	Cacnb4	Fa2h
Col4a5	Enpp6	Cacng2	Fam101b
Col4a6	Epb4.1	Cacng5	Fam131a
Col5a1	Epha1	Cadm3	Fam155a
Col5a2	Epha2	Calb1	Fam173a
Col5a3	Epha8	Calb2	Fam20a
Col6a1	Ephb2	Calcr	Fam214b
Col6a2	Epn3	Calcrl	Fam57a
Col6a3	Eps8l2	Calm2	Fam92b
Col9a2	Ermn	Caln1	Fance
Colgalt2	Esrrg	Camk1	Fat2
Corin	Esyt1	Camk2b	Fbxl15
Cp	Exo1	Camk4	Fbxl18
Cpa3	Exosc8	Camkk2	Fbxl7
Cpt1c	F5	Camta1	Fbxo46
Cpxm1	Fa2h	Capn1	Fcer1g
Cpz	Fabp3	Capn5	Fibp
Creb3l1	Fam110a	Car11	Flna
Crispld2	Fam159b	Car14	Flot1
Crnde	Fam43a	Car4	Flt1
Cry2	Fam53b	Car9	Fmnl3
Cryz	Fam57a	Card10	Fmod
Csf1	Fam60a	Carns1	Fn1
Csf2ra	Fam71a	Casz1	Fnbp1
Csl	Fancd2	Cbfa2t3	Foxo3
Cspg4	Fap	Cbln1	Foxp1
Csrnp1	Fat2	Cbln3	Frrs1l
Ctdsp2	Fbln5	Cc2d1a	Fry
Ctgf	Fbxl15	Cc2d1b	Fscn1
Ctsh	Fbxo5	Ccdc108	Fsd1
Cubn	Fermt1	Ccdc114	Fus
Cuedc1	Fgfr4	Ccdc142	Fxyd1
Cxcl12	Fhl3	Ccdc146	Fxyd7
Cyb561a3	Flna	Ccdc153	Fyco1
Cyp26b1	Folr1	Ccdc159	Fzd1
Cyp27a1	Foxc1	Ccdc37	Gab2
Cyp2d22	Foxm1	Ccdc39	Gabra1
Cyp2j9	Foxo3	Ccdc57	Gabra6
Cyp4f13	Frem1	Ccdc59	Gadd45b
Cyp4f17	Frmd4a	Ccdc63	Galnt10
Cyr61	Fut2	Ccdc65	Galnt16
D030068K23Rik	Fxyd1	Ccdc81	Gareml
D130020L05Rik	Fxyd5	Ccdc84	Gas1
D930015M05Rik	Fxyd6	Ccdc92	Gdf10
D930020B18Rik	Galnt6	Cckbr	Gdpd5
Daam2	Galr1	Ccl27a	Gfod1
Dag1	Gdf10	Ccl3	Gga3
Dap	Gdf7	Ccl4	Ggct
Daw1	Gdpd5	Ccl7	Gjc3
Dbx1	Gjc2	Ccnjl	Gli1
Dbx2	Gjc3	Ccnl1	Gm1673
Dcdc2a	Glce	Ccnl2	Gm17455
Ddhd1	Gli1	Ccp110	Gm19557
Ddo	Gm12295	Ccr2	Gm2694
Ddost	Gm13498	Ccrl2	Gm5523
Ddr1	Gm20125	Ccser1	Gm694
Dennd2a	Gm20554	Cd248	Gm7854
Dhrs11	Gm22650	Cd74	Gnaz
Dhrs3	Gm26688	Cd83	Gnb4
Dlec1	Gm2694	Cdan1	Gpat2
Dlk1	Gm5523	Cdc42bpb	Gpc1
Dlx4	Gm6548	Cdc42ep1	Gpc6
Dmkn	Gm853	Cdc42ep2	Gpd1
Dnaaf1	Gmip	Cdc7	Gpr137b
Dnaaf3	Gmnc	Cdh15	Gpr150
Dnaaf5	Gnrh1	Cdh18	Gpr153
Dnah1	Gpc3	Cdh22	Gpr158
Dnah10	Gpr17	Cdh24	Gpr37l1
Dnah11	Gpr182	Cdh7	Gpsm1
Dnah2	Gprc5c	Cdh8	Greb1l
Dnah5	Gps2	Cdhr3	Gria1
Dnah6	Gramd1b	Cdk18	Gria4
Dnah7a	Grasp	Cdr1	Grid2
Dnah7b	Greb1l	Cdr2l	Grik1
Dnah9	Gsn	Ceacam2	Grik4
Dnaic1	Gtf3a	Celsr3	Grin1
Dnaic2	Gtse1	Cemip	Grk6
Dnajb12	Gyltl1b	Cep170b	Grm1
Dnajb13	H1f0	Cep89	Grm4
Dnajc16	H2-T10	Cep95	Gtf2f1
Dnajc4	H2afz	Cercam	Gtf3a
Dnali1	H6pd	Cers2	Gucy1a3
Dnase2a	Hapln2	Cfap57	H13
Dock10	Haus5	Cfap74	H2-T24
Dock5	Hcfc1	Chac1	Haghl
Dock6	Heg1	Chd7	Hapln2
Dpp6	Hic1	Chga	Hdac8
Drc1	Hip1r	Chgb	Heg1
Drc7	Hist1h1a	Chn2	Hgfac
Drg2	Hist1h1b	Chrd	Hic1
Dsc2	Hist1h1c	Chst12	Hist1h3f
Dthd1	Hist1h1d	Chst8	Hist2h2ab
Dusp1	Hist1h1e	Ciart	Hk2
Dusp5	Hist1h2ab	Cic	Hps4
Dusp6	Hist1h2ac	Ciita	Hsf1
Dusp7	Hist1h2ad	Cited2	Hspa1a
Dynlrb2	Hist1h2ae	Clasrp	Hspa1b
Dzip1l	Hist1h2af	Clcn1	Htr2a
Ebf3	Hist1h2ag	Clcn2	Icosl
Ece1	Hist1h2ah	Clcn7	Ier2
Edn3	Hist1h2ai	Cldn11	Ier3
Ednra	Hist1h2ak	Clec2d	Iffo1
Ednrb	Hist1h2an	Clec2l	Ifitm10
Efcab12	Hist1h2ba	Clec3b	Igfbp3
Efcc1	Hist1h2bb	Clgn	Igflr1
Efemp1	Hist1h2be	Clip1	Il16
Egflam	Hist1h2bf	Clk1	Il17ra
Egfr	Hist1h2bg	Clk4	Il34
Egr1	Hist1h2bh	Clmp	Inafm1
Egr2	Hist1h2bj	Clrn1	Ino80b
Egr3	Hist1h2bk	Clstn3	Inpp4a
Ehd2	Hist1h2bl	Clvs1	Ints1
Eif3g	Hist1h2bm	Cmya5	Irf2bp2
Ell	Hist1h2bn	Cnksr2	Irx1
Emilin1	Hist1h2bp	Cnksr3	Irx2
Emp3	Hist1h3a	Cnn2	Irx5
En1	Hist1h3b	Cnnm1	Itfg3
En2	Hist1h3c	Cnnm4	Itgb7
Endod1	Hist1h3d	Cnot10	Itm2a
Eno4	Hist1h3e	Cnot3	Itpk1
Enpp1	Hist1h3f	Cnp	Jph3
Enpp2	Hist1h3g	Cnpy1	Jup
Enpp3	Hist1h3h	Cntn2	Kank2
Enpp6	Hist1h3i	Cntn3	Kat8
Epha1	Hist1h4a	Cntnap1	Kcnb1
Epha10	Hist1h4b	Cntnap4	Kcnc3
Epha2	Hist1h4c	Cntrob	Kcnip3
Ephb3	Hist1h4d	Cog1	Kcnj12
Ephb4	Hist1h4f	Coil	Kcnj9
Eps8	Hist1h4h	Col19a1	Kcnt1
Erbb2	Hist1h4i	Col1a1	Kctd8
Erich3	Hist1h4j	Col20a1	Kdelr2
Espl1	Hist1h4k	Col27a1	Kdm6a
Esyt1	Hist1h4n	Col2a1	Kif19a
Eva1c	Hist2h2ab	Col5a1	Kitl
Evc2	Hist2h2ac	Col5a3	Klhl26
Evpl	Hist2h2bb	Col6a1	Kndc1
Ext1	Hist2h3b	Col6a2	Kremen1
F3	Hmgb2	Col8a2	Krt222
Fa2h	Hmmr	Coro2a	Krtcap3
Fam149a	Hpcal1	Coro2b	L1cam
Fam161a	Hps4	Cp	Lamb2
Fam166a	Hsd11b2	Cpa3	Lancl3
Fam174b	Hsf1	Cpd	Lect1
Fam179a	Hspb1	Cplx1	Leng8
Fam180a	Hspg2	Cpm	Lfng
Fam181a	Htr2c	Cpne9	Lgals9
Fam181b	Hyls1	Cpsf1	Lgi3
Fam183b	Icam1	Cpsf4l	Lgi4
Fam189a2	Ier3	Cpt1c	Lgr6
Fam20a	Iffo1	Cpz	Lhx1
Fam216b	Iffo2	Crhr1	Lims2
Fam53b	Ifi203	Crip1	Lingo1
Fam57a	Ifi30	Crnde	Litaf
Fam83d	Igf2	Crtac1	Llgl1
Fat2	Igfbp7	Crtam	Lmf2
Fbln1	Igsf8	Crtc1	Lox
Fbln5	Il16	Crtc2	Lpar6
Fbn1	Il1b	Csf2ra	Lrch3
Fbxo17	Il34	Csmd2os	Lrig1
Fcgrt	Incenp	Csmd3	Lrig3
Fermt1	Ino80b	Csrnp1	Lrp3
Fgfbp1	Ino80e	Cstad	Lrrc16b
Fgfr3	Insc	Ctdp1	Lrrc2
Fgfr4	Insm1	Ctla2a	Lrrc20
Fhad1	Iqgap3	Ctnna3	Lrrc32
Fhl2	Irx1	Ctsh	Lrrc4b
Fhod1	Irx2	Ctxn3	Lrrc8a
Fibin	Irx3	Cuedc1	Lrrk1
Ficd	Irx5	Cux2	Lrrn2
Fignl2	Isyna1	Cxcl10	Lsp1
Flnb	Itga10	Cxcr4	Lta4h
Flnc	Itga11	Cxxc1	Ltbp4
Flot1	Itga3	Cyb561	Ly6a
Flt3l	Itga9	Cyb5r1	Ly6c1
Fmnl3	Itgb4	Cyfip2	Ly96
Fmo1	Itpr1	Cygb	Lzts2
Fmo4	Josd2	Cyp26b1	Maf
Fndc1	Jup	Cyp27a1	Maf1
Folr1	Kars	Cyp2d26	Mag
Fos	Kat8	Cyr61	Malat1
Fosb	Kcnc3	D130043K22Rik	Maml3
Foxa1	Kcnj13	D430041D05Rik	Man1c1
Foxb1	Kcp	D8Ertd82e	Man2b2
Foxc1	Kdelr3	Dab2ip	Map1s
Foxd1	Kif11	Dact1	Map3k12
Foxj1	Kif14	Dalrd3	Map4k2
Foxk1	Kif15	Dao	Map6d1
Foxm1	Kif18b	Dcdc2b	Mapk10
Frem1	Kif19a	Dcn	Mapk1ip1
Frmpd1	Kif20a	Dctn1	Mapk7
Fzd10	Kif20b	Ddb2	Mapk8ip3
Fzd5	Kif22	Ddhd2	March4
G6pc3	Kif23	Ddit3	Mars
Gaa	Kif2c	Ddr1	Mast3
Gabbr1	Kif4	Ddx26b	Maz
Gabbr2	Kifc1	Ddx31	Mbp
Gadd45b	Kifc5b	Ddx39b	Mcoln1
Galnt10	Kirrel	Dennd3	Mdfi
Galnt16	Kirrel2	Des	Mdk
Ganc	Kl	Dfna5	Med25
Gareml	Klhl35	Dgat2	Meis1
Gas6	Kndc1	Dgkd	Metrn
Gata2	Kntc1	Dgke	Mettl3
Gata3	Krt18	Dgkg	Mfsd12
Gbp10	Krt8	Dgkz	Mgat1
Gbp4	Lama1	Dhx57	Mgp
Gbp6	Lamb1	Diras2	Mier2
Gbp9	Lamc3	Dis3l2	Mir124a-1hg
Gbx2	Lbp	Disp1	Mkx
Gdf10	Lbx1	Disp2	Mmrn2
Gdf7	Lgals9	Dixdc1	Mob3a
Gdpd2	Lgi3	Dleu2	Mob3b
Ggcx	Lhx1	Dlk1	Mobp
Ghr	Lhx1os	Dll4	Mog
Gja1	Lhx5	Dmtf1	Moxd1
Gjb6	Lig1	Dmtn	Mpp3
Gjc3	Limk1	Dnaaf1	Mreg
Glb1l	Lims2	Dnaaf3	Mrpl4
Gli1	Lincppara	Dnah1	Mrpl52
Glis3	Lingo1	Dnah10	Msi1
Glmp	Lmna	Dnah7a	Msn
Gm10560	Loxl4	Dnah7b	Msx2
Gm11128	Lrig3	Dnah9	Mta3
Gm13498	Lrrc16b	Dnajc4	Mtcl1
Gm15645	Lrrc17	Dnajc6	Mterf4
Gm1661	Lrrc32	Dnali1	Mtmr7
Gm17455	Lrrc36	Dnase1l2	Mtss1
Gm17660	Lrrc8b	Dnm1	Mxra8
Gm20554	Lsm2	Dnm3	Mybpc1
Gm5069	Lta4h	Doc2b	Mybpc3
Gm5523	Ltbp2	Doc2g	Myc
Gm6225	Lum	Dock10	Myh6
Gm6484	Ly6e	Dock6	Myo16
Gm6548	Lynx1	Dock9	Myo1c
Gm7173	Lzts2	Dok3	Myo9b
Gm867	Mab21l1	Dot1l	Mypop
Gm973	Mab21l2	Dpysl4	Myrf
Gpam	Mag	Dtx3	Nacad
Gpat2	Mal	Duox1	Nagpa
Gpc3	Mamdc4	Dus3l	Nat8l
Gpr108	Mamld1	Dusp1	Nbl1
Gpr146	Mamstr	Dusp12	Nckap5l
Gpr17	Map3k12	Dusp15	Ncln
Gpr179	Map3k6	Dusp26	Ncor2
Gpr182	Mapk7	Dusp5	Ndn
Gpr3	Mars	Dusp7	Ndrg1
Gpr37	Mast3	Dvl1	Ndst2
Gramd3	Maz	Dxo	Ndst3
Greb1l	Mbd6	Dyrk1b	Ndufa13
Grhpr	Mbp	E130102H24Rik	Neurl4
Grid2	Mcam	E330009J07Rik	Neurod1
Grina	Mcm10	E330033B04Rik	Neurod2
Gss	Mcm5	E430018J23Rik	Nfasc
Gstm2	Mcm7	Ebf1	Nfe2l1
Gstt3	Mdc1	Ebp	Nipal4
Gtf3a	Mdm1	Ecm1	Nisch
Gys1	Mecom	Ecm2	Nlgn3
Haghl	Med29	Ect2l	Nos3
Hap1	Med8	Edem2	Npas4
Hc	Megf11	Edf1	Nptx1
Hcar1	Melk	Edn3	Nrbp1
Hdc	Mfap4	Eef1a2	Nrbp2
Hepacam	Mfsd7c	Efcab6	Nsmf
Heph	Mgp	Efnb3	Nuak1
Hey2	Miat	Egr1	Numbl
Hic1	Mill2	Egr4	Nup210l
Hif3a	Mirlet7g	Ehbp1l1	Ophn1
Hist1h1b	Mis18bp1	Eif4e3	Osbpl7
Hist1h1c	Mitf	Eif4ebp3	Otof
Hist1h1d	Mki67	Elavl3	Otud7a
Hist1h1e	Mknk2	Elk1	Oxtr
Hist1h2ab	Mmp17	Ell	P2rx4
Hist1h2ac	Mmp2	Elmo1	P2rx7
Hist1h2ad	Mmp24	Elovl1	P2ry14
Hist1h2ae	Mmrn2	Elovl7	Pacs2
Hist1h2ag	Mndal	Eme2	Pald1
Hist1h2ah	Mobp	Emid1	Paqr4
Hist1h2ak	Mog	Emilin2	Paqr6
Hist1h2an	Mov10	Eml1	Parp3
Hist1h2bb	Mroh1	Eml2	Pax3
Hist1h2bc	Mrpl52	Eml5	Pcdh9
Hist1h2be	Msi1	Emp3	Pcdha5
Hist1h2bf	Msrb3	En2	Pcp2
Hist1h2bg	Msx2	Endod1	Pcsk1n
Hist1h2bh	Mtcl1	Eno2	Pcsk6
Hist1h2bk	Mterf4	Enpp1	Pcyox1l
Hist1h2bm	Mthfd1l	Enpp3	Pde3a
Hist1h2bn	Mutyh	Enpp6	Pdlim3
Hist1h2bp	Mxd3	Enthd2	Pear1
Hist1h3a	Myb	Epb4.1	Per3
Hist1h3b	Mybpc3	Epb4.1l3	Pex10
Hist1h3c	Myc	Epb4.1l4b	Pex5l
Hist1h3d	Mycbpap	Epc1	Pglyrp1
Hist1h3e	Myh11	Epha10	Phex
Hist1h3f	Myo19	Epha3	Phf1
Hist1h3g	Myo1b	Epha8	Phf19
Hist1h3h	Myo1d	Ephb2	Phf21b
Hist1h3i	Myrf	Epn3	Phldb1
Hist1h4a	Naaladl1	Eppk1	Phyhipl
Hist1h4b	Naca	Eps15l1	Pigs
Hist1h4h	Nagpa	Erbb3	Pigz
Hist1h4i	Nanos1	Erdr1	Pip4k2c
Hist2h2ab	Ncapd2	Erf	Pkmyt1
Hist2h2ac	Ncaph	Erich3	Pkp4
Hist2h2bb	Ndc80	Ermard	Pla2g6
Hist2h3b	Ndn	Ermn	Plac9b
Hmga2	Ndrg1	Errfi1	Plbd2
Hmgxb3	Ndufa13	Etohd2	Plch2
Hspa1a	Ndufa4l2	Ets2	Plcxd3
Hspa2	Necab3	Evi2a	Pld3
Hspb1	Neil3	Evi5l	Plec
Hspg2	Nek2	Exoc3l	Plekha5
Htra2	Nelfa	Exph5	Plekha6
Htra3	Neurod2	Ezh1	Plekha7
Hyal1	Neurog2	F2	Plekhf1
Ier2	Nfasc	F420014N23Rik	Plekhh1
Ier3	Nfatc4	F630111L10Rik	Pllp
Iffo1	Nfix	F730043M19Rik	Plp1
Ifitm3	Nfkbie	Fa2h	Plscr1
Ift122	Ngfr	Faah	Plscr4
Ift172	Ngp	Faap100	Pltp
Igf2	Nhlh1	Fabp3	Plxna3
Igf2os	Nhlh2	Faim2	Plxnb3
Igfbp3	Nipal4	Fam110b	Pomt1
Igsf1	Nkain1	Fam131b	Ppapdc3
Igsf10	Nkd1	Fam135b	Ppfia4
Igtp	Nos3	Fam161a	Ppm1g
Il13ra1	Nphs1	Fam166a	Ppm1h
Il33	Nrbp1	Fam174b	Ppp1r18
Il34	Nrm	Fam193b	Prkg1
Il4ra	Nt5dc2	Fam222a	Prrg1
Ino80b	Ntn1	Fam227a	Prrt1
Inpp5j	Nuak1	Fam26e	Prrt2
Inppl1	Numbl	Fam53b	Prrt3
Iqca	Nusap1	Fam57a	Prss35
Iqce	Nxn	Fam57b	Psmb10
Iqcg	Nxph4	Fam63a	Ptch1
Iqgap3	Nynrin	Fanca	Ptch2
Iqsec1	Olfml2b	Fank1	Ptchd1
Iqub	Onecut2	Far1os	Ptgds
Irf1	Optc	Fas	Pth1r
Irgm2	Osbp2	Fat2	Ptov1
Irs2	Osbpl7	Fbln7	Pura
Irx1	Osr1	Fbxl13	Pvrl1
Irx2	Otx2	Fbxl22	Pxn
Irx3	Pald1	Fbxo27	Pycrl
Irx5	Pan2	Fbxo7	Pyroxd2
Ism1	Pank4	Fbxo9	Rab13
Itfg3	Pask	Fcgrt	Rab34
Itga10	Pax2	Fdxacb1	Rad9a
Itga11	Pax3	Fgd3	Radil
Itga5	Pcbp4	Fgf23	Rai1
Itga7	Pcna	Fgf9	Rarres2
Itga9	Pcolce	Fhl2	Rasa4
Itgb4	Pcsk9	Firre	Rasgrf1
Itih3	Pde3a	Flcn	Rasgrp3
Itih5	Pde3b	Flna	Rasip1
Itm2c	Pdlim3	Flnb	Rasl11a
Itpkb	Pdlim7	Flot1	Rbfox1
Ivd	Pglyrp1	Flrt3	Rbfox3
Jade2	Phf21b	Flt3l	Rbm14
Jdp2	Pidd1	Fmnl3	Rbm24
Jun	Piezo1	Fn3k	Rbm33
Junb	Pif1	Fnbp1	Rbm42
Kank1	Pik3r2	Fnbp4	Rbp4
Kansl3	Pim1	Fnip2	Rdh11
Kcnc4	Pip5k1b	Fos	Reep6
Kcnd2	Pkn3	Fosb	Reps2
Kcnj5	Pla2g6	Foxd1	Rgl1
Kcnt1	Plcd1	Foxk1	Rgl2
Kctd12b	Pld5	Frmd5	Rgma
Kdelr2	Plekha6	Frmd6	Rgs9
Kif18b	Plekhg5	Frmd8	Rims3
Kif20a	Plekhh1	Frrs1l	Rltpr
Kif27	Plekhh3	Fry	Rmnd5b
Kif2c	Plin4	Fscn1	Rmrp
Kif7	Plk1	Fsd1	Rnd2
Kif9	Plk3	Fstl4	Rnf112
Kifc5b	Plk4	Ftx	Rnf208
Kirrel2	Pllp	Fus	Rnf215
Kl	Plp1	Fxyd1	Rnf220
Klf4	Pltp	Fxyd5	Rnf41
Klf5	Plxnb3	Fzd1	Rnps1
Kndc1	Pmf1	G530011O06Rik	Rph3a
Lacc1	Pold1	Gabra1	Rpl18
Lair1	Pole	Gabra6	Rpl18a
Lama1	Porcn	Gabrb2	Rpph1
Lama4	Postn	Gabrd	Rps29
Lamb2	Ppan	Gabrg2	Rps4l
Lamp1	Ppm1h	Gadd45b	Rpusd1
Lbp	Ppp1r18	Gal3st1	Rpusd3
Ldlrad2	Ppp2r2c	Galnt10	Rsrp1
Ldlrap1	Prc1	Galnt13	Rsu1
Leng8	Prdm13	Galnt6	Rusc1
Lfng	Prdm8	Galnt9	S100a10
Lgi3	Prg4	Galr1	S1pr2
Lgr4	Prim1	Galr2	Samd4
Lhfpl3	Prkd2	Gamt	Sat2
Lhx1	Prkrip1	Gap43	Sbf1
Lhx5	Prmt1	Gapdhs	Scaf1
Lifr	Proser3	Garnl3	Scamp2
Lims2	Prr32	Gas1	Scarna13
Lipg	Prtg	Gdap1l1	Scarna9
Lmf2	Psmc3	Gdf10	Scn1a
Lmna	Psmc3ip	Gga3	Scn1b
Loxl2	Psrc1	Ggct	Scn2a1
Loxl3	Ptbp1	Ggcx	Scn2b
Lpcat3	Pth1r	Ggt7	Scrn1
Lpo	Ptk7	Gigyf1	Scrt1
Lrguk	Ptpn14	Gjb1	Selplg
Lrig1	Racgap1	Gjc2	Sema4d
Lrig3	Rad51ap1	Gjc3	Sema6d
Lrp10	Rag1	Gli1	Senp1
Lrp2	Rai14	Gls	Sepn1
Lrp5	Rasd1	Gm10220	Sept4
Lrrc23	Rasgef1c	Gm10471	Serinc4
Lrrc32	Rassf3	Gm10560	Serpine1
Lrrc34	Rassf4	Gm12504	Serping1
Lrrc36	Rbm42	Gm13830	Sesn1
Lrrc43	Rcor2	Gm14023	Sez6l2
Lrrc46	Rdh5	Gm15328	Sgsm3
Lrrc48	Recql4	Gm15612	Sh3bgrl3
Lrrc4b	Reep6	Gm15713	Sh3bp5
Lrrc51	Rfwd3	Gm15880	Sh3d21
Lrrc71	Rltpr	Gm15910	Sh3glb2
Lrrc74b	Rmrp	Gm16159	Shank3
Lrrc8a	Rmst	Gm16523	Sharpin
Lrriq1	Rn4.5s	Gm16617	Sidt1
Lrrk1	Rnaseh2a	Gm16982	Sil1
Lrrn1	Rnaseh2c	Gm17660	Sirpa
Lrrn2	Rnf122	Gm19395	Sirt5
Lrtm2	Rnf220	Gm19466	Sirt7
Lta4h	Rnf225	Gm19557	Slc12a5
Ltbr	Robo4	Gm1979	Slc14a1
Lum	Ror1	Gm20172	Slc15a4
Luzp2	Rpl10	Gm20199	Slc16a11
Lzts2	Rpl18	Gm20219	Slc17a7
Maats1	Rpl18a	Gm2694	Slc19a3
Mab21l2	Rpl28	Gm3435	Slc20a2
Maff	Rpl36	Gm4787	Slc22a4
Maged2	Rpl37	Gm5441	Slc2a4
Magel2	Rpl7a	Gm5523	Slc2a4rg-ps
Mal	Rps15	Gm5577	Slc2a6
Malat1	Rps25	Gm5862	Slc35c2
Mamstr	Rps26	Gm6225	Slc35d1
Man1b1	Rps29	Gm6498	Slc35f6
Man1c1	Rps6ka2	Gm7854	Slc38a1
Man2b2	Rpsa	Gm9899	Slc38a5
Manba	Rtkn	Gm996	Slc41a3
Map2k1	Rtkn2	Gmppa	Slc6a13
Map3k14	Ruvbl2	Gnai1	Slc6a6
Map3k19	Rxra	Gng11	Slc7a10
Map3k3	S100a11	Gng3	Slc7a14
Mapk15	Sars2	Golga2	Slc7a3
Mapkapk3	Sbno2	Gpat2	Slc7a5
Matn2	Scaf1	Gpd1	Slc8b1
Mbp	Scara5	Gpr153	Slc9a1
Mcam	Scarna13	Gpr158	Slc9a3r2
Mecom	Scarna9	Gpr17	Slc9a5
Med12l	Scrib	Gpr182	Slc9a9
Med25	Scube1	Gpr183	Slco2a1
Megf11	Scube2	Gpr22	Slco2b1
Mertk	Scyl1	Gpr62	Slco4a1
Mfsd2a	Sdpr	Gprc5c	Slfn5
Micall2	Sema3d	Gprin3	Smad3
Mir153	Sept4	Gps2	Smarcc2
Mir378b	Serpine1	Gramd1a	Smg5
Mir92b	Serping1	Gramd1b	Smpd2
Mirlet7g	Setd8	Grb14	Snai1
Mks1	Sf3a2	Grb7	Snap25
Mlf1	Sgk1	Greb1l	Snapc3
Mmp15	Sgms2	Gria4	Sncaip
Mmp2	Sgol1	Grid2	Sned1
Mms19	Sgol2a	Grid2ip	Snrnp48
Mobp	Sgpp2	Grik1	Snx15
Mocs1	Sh2b3	Grik2	Snx32
Morn1	Sh2d3c	Grik4	Sox12
Mov10	Sh2d5	Grin1	Sox8
Moxd1	Sh3d21	Grin2a	Spag5
Mrc2	Sharpin	Grk5	Sparc
Mrgprf	Shf	Grm1	Spata2l
Msi1	Shmt1	Grm4	Sphk2
Mtap7d3	Sil1	Gsn	Sphkap
Mterf4	Sipa1l3	Gss	Spi1
Muc1	Six1	Gsta3	Spock1
Musk	Ska3	Gtf2ird1	Spock2
Mutyh	Skor1	Gtf3a	Spock3
Mxra8	Slc16a11	Gtpbp2	Sppl2b
Myadm	Slc22a6	H13	Sptb
Mycbpap	Slc22a8	H2-Aa	Sptbn4
Myh6	Slc29a1	H2-Ab1	Srcin1
Myh8	Slc2a4	Hapln2	Srprb
Mylk	Slc31a2	Has1	Ssh1
Naaladl1	Slc47a1	Hcn1	Sstr3
Naga	Slc4a5	Hcn2	St18
Nbl1	Slc6a12	Hcn3	St3gal6
Ncln	Slc6a13	Hcn4	St6gal2
Ndst4	Slc6a20a	Hdac10	St8sia5
Ndufa4l2	Slc6a5	Hdac11	Stat2
Neat1	Slco4a1	Hecw2	Stk10
Nek5	Slfn10-ps	Helq	Stk32a
Nelfcd	Smad7	Helz2	Strip1
Nfatc4	Smarca4	Herpud1	Strn
Nfe2l1	Smarca5-ps	Hhip	Stx1b
Nfkb1	Smarcd2	Hid1	Stxbp1
Nfkb2	Smg5	Hist1h1d	Supt7l
Ngfr	Smtn	Hist1h2bp	Surf2
Nid1	Sned1	Hist1h3a	Susd2
Nid2	Sntb2	Hist1h3d	Sv2b
Nipal3	Socs2	Hist1h3f	Svop
Nkd1	Sostdc1	Hist1h4h	Syn2
Nkx2-9	Sox10	Hist1h4j	Syne1
Nkx6-1	Sp5	Hist2h3b	Syp
Nkx6-2	Spag5	Hk2	Syt10
Nlgn3	Spata18	Hmgxb3	Syt13
Nlrx1	Spc24	Hook1	Syt2
Nmb	Spdl1	Hpcal1	Syt3
Nme5	Spint2	Hps4	Syt4
Notch3	Spp1	Hs3st1	Szt2
Nov	Srf	Hsd11b2	Taf1b
Npepl1	Srrm1	Hsf1	Taf1c
Nphs1	Ssbp3	Hspa1a	Taf6l
Npr2	Ssc5d	Hspa1b	Tbc1d1
Npsr1	Sspo	Hspb1	Tbc1d16
Nr4a1	Sstr2	Htr2a	Tbc1d17
Nrbp1	St18	Htr2b	Tbc1d22a
Nrbp2	St3gal5	Htra3	Tbc1d24
Nrk	St6galnac2	Hydin	Tbcb
Nrm	Stat5a	Ica1	Tbl3
Nsun7	Steap1	Ick	Tcf12
Ntn1	Steap4	Icosl	Tcfl5
Ntsr2	Stil	Ier2	Tctn1
Nuak2	Stk10	Ier3	Tead3
Nucb1	Stk32a	Iffo1	Tenm1
Nudt6	Strip2	Ifi203	Tgfbr3l
Nxn	Sufu	Ifitm1	Thra
Nxpe4	Sulf1	Ifitm3	Timm44
Oat	Susd2	Igf2	Timp4
Obsl1	Sv2b	Igfbp3	Tinf2
Odf2	Syt2	Igfbp7	Tjap1
Odf3b	Syt9	Igflr1	Tm6sf1
Olfml3	Sytl2	Igsf3	Tm9sf4
Olfr1033	Sytl3	Igsf8	Tmcc2
Olig2	Taf1c	Igsf9b	Tmeff2
Omg	Taf6l	Il16	Tmem110
Orai1	Taok2	Il17ra	Tmem145
Osbpl7	Tarbp2	Il1a	Tmem175
Osr1	Tbata	Il1b	Tmem178
Otx2	Tbc1d1	Il1rap	Tmem198b
Otx2os1	Tbc1d16	Il20rb	Tmem201
P3h1	Tbc1d30	Il34	Tmem212
P4ha3	Tbc1d4	Ilvbl	Tmem214
Pacrg	Tbl3	Impdh1	Tmem38a
Padi2	Tbx18	Ina	Tmem50a
Pald1	Tbx3	Inadl	Tmem52
Pamr1	Tcf3	Inf2	Tmem59l
Paqr4	Telo2	Ino80b	Tmem74
Pax3	Tfap2a	Inpp4a	Tmsb4x
Pax7	Tfap2b	Inpp5j	Tmub2
Pax8	Tgfbi	Inpp5k	Tnc
Pcdhga2	Tgfbr3	Insc	Tnfrsf11b
Pcolce	Tgif1	Ip6k2	Tnfsf10
Pcp4l1	Tgm2	Ipcef1	Tnk2
Pde4b	Tgtp2	Ipw	Tnks1bp1
Pde9a	Thap4	Iqca	Tns2
Pdgfd	Thsd1	Iqcc	Tom1
Pdgfra	Thsd4	Iqch	Tor2a
Pdgfrb	Ticrr	Irf7	Tppp3
Pdlim1	Timeless	Irx1	Tprn
Pdlim3	Tk1	Irx2	Traf1
Pear1	Tlcd2	Irx3	Trappc1
Penk	Tm4sf1	Irx5	Trappc9
Per1	Tmem108	Ism1	Trf
Per2	Tmem114	Israa	Tril
Pex14	Tmem125	Itfg2	Trim3
Pfkl	Tmem151b	Itfg3	Trim39
Pgm2	Tmem178	Itga10	Trim62
Pgm5	Tmem181c-ps	Itga11	Trp53i11
Phf19	Tmem216	Itga3	Trpc1
Pi15	Tmem88	Itgb3	Trpc3
Piezo2	Tmem88b	Itgb4	Trpt1
Pifo	Tmem91	Itgb7	Tspan15
Pigs	Tmprss3	Itih3	Ttll3
Pigt	Tnk2	Itpk1	Ttll8
Pkmyt1	Tns2	Itpr1	Ttyh2
Pla2g3	Tnxb	Jakmip3	Tubb4a
Pla2g6	Tonsl	Jam3	Twf2
Pla2g7	Top2a	Jarid2	Txndc5
Plat	Tor2a	Josd2	Tyk2
Plbd2	Tpm4	Jph1	Ubald1
Plcd4	Tppp3	Jph3	Ubc
Pld1	Tprn	Jph4	Ube2o
Pld2	Tpx2	Jun	Ucma
Pld3	Trabd	Junb	Ugt8a
Plekha2	Trf	Jund	Unc13a
Plekha7	Trim26	Jup	Unc5b
Plekhg1	Trim28	Kat8	Uncx
Plekhg2	Troap	Kcna1	Unk
Plekhg3	Trp53	Kcnab1	Upf1
Plekhg5	Trp53i11	Kcnc1	Usp3
Plekhh1	Trpm5	Kcnc3	Usp49
Plekhh2	Trpv4	Kcnh1	Ust
Plekhh3	Tsnaxip1	Kcnj12	Vangl1
Plin5	Tspan2	Kcnj13	Vim
Plk1	Tspan4	Kcnj6	Wbscr17
Pllp	Ttc21a	Kcnj9	Wif1
Plod1	Ttk	Kcnk10	Wipi1
Plscr2	Ttll3	Kcnk13	Wiz
Pltp	Ttll6	Kcnk3	Wnt3
Plxnb3	Ttr	Kcnk9	Wscd2
Pmel	Tubb2a-ps2	Kcnq1ot1	Xist
Pmp22	Tubb4a	Kcnq2	Xk
Podn	Tubb4b	Kcnrg	Xrcc3
Pofut2	Twist1	Kcnt1	Xxylt1
Polg	Tymp	Kctd13	Zbtb49
Pomgnt2	Ubc	Kctd8	Zdhhc12
Pomt2	Ube2c	Kdm6a	Zdhhc14
Postn	Uck2	Khnyn	Zdhhc8
Ppp1r15a	Ucma	Kif13b	Zfp114
Ppp1r32	Ugt1a6b	Kif19a	Zfp213
Ppp2r5d	Ugt8a	Kif26b	Zfp36
Ppt2	Unc45a	Kit	Zfp362
Prdm12	Unc5b	Klc2	Zfp366
Prelp	Unc5c	Klf13	Zfp414
Prkcq	Uncx	Klf2	Zfp512
Prkd2	Unk	Klf4	Zfp641
Prodh	Ushbp1	Klf5	Zfp692
Prom1	Usp44	Klhdc3	Zfp777
Proser3	Vat1l	Klhl17	Zfyve19
Prph	Vdr	Klhl2	Zic1
Prr18	Vtn	Klhl29	Zic4
Prss35	Vwa3a	Klkb1	Zic5
Pskh1	Wdhd1	Klrg2	Znf512b
Psrc1	Wdr62	Kndc1	Zswim8
Pstpip2	Wdr72	Krba1
Ptbp1	Wdr86	Ksr2
Ptch1	Whrn	L1cam
Pth1r	Wif1	Lama5
Ptk7	Wscd2	Lamc3
Ptpn14	Xkr7	Larp6
Pvr	Xrcc3	Ldb1
Pygl	Ybx2	Leng8
Pyroxd2	Ybx3	Lfng
Qprt	Ypel2	Lgi1
Rab42	Ypel3	Lgi2
Ralgds	Zbtb46	Lgi3
Ranbp3l	Zc3h12a	Lgr6
Rap1gap	Zfp13	Lhx1
Rara	Zfp341	Lhx1os
Rarres2	Zfp414	Lime1
Rassf10	Zfp423	Lims2
Rassf4	Zfp521	Lin7a
Rbpms	Zfp536	Lincpint
Rbpms2	Zfp579	Lincppara
Rdh11	Zfp598	Lingo1
Rdh5	Zfp599	Lingo3
Rfx2	Zfp777	Lmbr1l
Rfx4	Zfpm1	Lmna
Rgma	Zfpm2	Lmnb2
Rgs22	Zic1	Lmtk3
Rhbdf1	Zic4	Lpar2
Rhoj	Zic5	Lpcat4
Rhot2	Zmynd10	Lpgat1
Rhpn1	Zswim8	Lppr2
Rhpn2	Zyx	Lrch3
Rin3		Lrig1
Rmrp		Lrig3
Rn4.5s		Lrp12
Rnf215		Lrp3
Robo1		Lrrc16b
Ror1		Lrrc17
Rpn2		Lrrc32
Rrbp1		Lrrc36
Rreb1		Lrrc3b
Rsph4a		Lrrc45
Rsph9		Lrrc71
Rsu1		Lrrc8a
Rtkn		Lrrc8b
Rundc1		Lrrn1
Rxra		Lrrtm2
S100a11		Lrrtm3
S100b		Ltbp2
S1pr2		Ly6c2
Sash1		Ly6e
Scamp2		Lztr1
Scarf2		Lzts1
Scarna13		Lzts2
Scarna9		Mab21l1
Scnn1a		Mad1l1
Scrib		Madd
Sctr		Mag
Scube2		Mak
Scyl1		Mal
Sdc2		Mal2
Sdk1		Malat1
Sec14l2		Malt1
Selenbp2		Mamdc4
Sema5b		Maml3
Serpina3n		Mamstr
Serpind1		Man1c1
Serpine2		Map2k7
Serping1		Map3k12
Serpinh1		Map3k14
Sez6l		Map3k3
Sfmbt2		Map3k6
Sfrp2		Map6
Sgk1		Map6d1
Sgms1		Map7
Sgsh		Map7d1
Sh3d21		Mapk15
Sharpin		Mapk3
Shc1		Mapk7
Shh		Mapk8ip3
Shisa3		Mark2
Shisa9		Mars
Shox2		Marveld2
Shroom3		Mast1
Sidt1		Mast3
Sidt2		Matn2
Sil1		Mau2
Skap2		Mbp
Skor1		Mcam
Slc10a1		Mctp1
Slc12a4		Mdfi
Slc13a3		Med8
Slc13a5		Mef2d
Slc14a2		Meg3
Slc16a3		Megf11
Slc16a9		Meis1
Slc1a5		Men1
Slc20a2		Metap1d
Slc24a3		Mfsd6
Slc25a1		Mgp
Slc25a34		Mgst3
Slc25a35		Mical2
Slc2a1		Mical3
Slc2a12		Micu3
Slc2a4		Mier2
Slc30a3		Mir124a-1hg
Slc31a2		Mir128-2
Slc35d1		Mir153
Slc36a1		Mir186
Slc39a12		Mir204
Slc41a1		Mir208a
Slc41a3		Mir3064
Slc6a1		Mir378b
Slc6a11		Mir6385
Slc6a12		Mir99a
Slc6a13		Mir99ahg
Slc6a20a		Mirlet7g
Slc6a20b		Mkx
Slc6a3		Mlh1
Slc6a9		Mmp23
Slc7a10		Mmp24
Slc7a5		Mmrn2
Slco4a1		Mndal
Slitrk6		Mob3b
Smad3		Mobp
Smarca5-ps		Mog
Smg5		Moxd1
Smo		Mpp3
Smoc1		Mroh1
Smpd2		Mss51
Smpdl3a		Msx2
Smtn		Mta3
Sned1		Mtcl1
Snhg18		Mterf4
Snupn		Mthfd1l
Snx33		Mtmr4
Socs3		Mtmr7
Sorcs2		Mtss1
Sox10		Mtus1
Sox13		Mtus2
Sox8		Mustn1
Spag1		Mxra8
Spag16		Myadm
Spag17		Mybpc1
Spag5		Mybpc3
Spag6		Mycbpap
Spag8		Myh11
Sparcl1		Myh6
Spata18		Myo16
Spata2l		Myo1c
Spata6		Myo1d
Spef2		Myo9b
Sphk2		Myom1
Spon1		Myrf
Srebf1		Myt1
Srf		Nab2
Srpr		Naca
Srpx2		Nacad
Ssc5d		Nap1l2
Sspo		Napb
St3gal6		Ncapd3
St5		Ncdn
Stard13		Ncln
Stat2		Ncor2
Stat5a		Ndn
Stat6		Ndor1
Stk10		Ndrg1
Stk33		Ndrg3
Stom		Ndst2
Sulf1		Ndst3
Sulf2		Neat1
Sult1a1		Neb
Sumf2		Nell2
Suox		Neurod1
Supt7l		Neurod2
Susd2		Nfasc
Sv2c		Nfe2l3
Svep1		Nfil3
Svil		Nfkbid
Syde1		Nfx1
Syne1		Nhlh1
Syne3		Nhlh2
Sytl2		Nhsl2
Taf6		Nipal4
Tal1		Nkain1
Taok2		Nktr
Tbx18		Nkx6-2
Tcf7l1		Nle1
Tcf7l2		Nmnat2
Tchh		Nod1
Tcirg1		Nos3
Tcn2		Npas4
Tctn1		Nprl2
Tctn2		Nptn
Tctn3		Nptx1
Tdgf1		Nr4a1
Tead3		Nr4a2
Tekt1		Nr4a3
Tekt4		Nrbp1
Tep1		Nrbp2
Tfap2a		Nrf1
Tfap2b		Nrip2
Tfeb		Nrxn3
Tgfb1i1		Nsf
Tgfbr3		Nsfl1c
Tgfbr3l		Nt5c1a
Tgif1		Ntrk3
Thbs1		Nuak1
Thbs2		Numa1
Thbs3		Numbl
Thop1		Nup210l
Timp3		Nxf1
Timp4		Nyap2
Tjap1		Obsl1
Tjp2		Ocel1
Tln1		Odf2
Tm2d3		Odf3b
Tm4sf1		Ogn
Tm9sf4		Ogt
Tmc4		Olfm1
Tmcc3		Omg
Tmem104		Onecut2
Tmem132c		Ooep
Tmem198b		Opalin
Tmem214		Ophn1
Tmem216		Oprl1
Tmem232		Osbp2
Tmem45a		Osbpl7
Tmem63a		Osr1
Tmem82		Otof
Tmie		Ovgp1
Tnf		P2rx5
Tnfaip3		P2ry14
Tnfaip6		P4hb
Tnip1		Pacs2
Tnni3		Pacsin1
Tns2		Pagr1a
Tom1l1		Pak1
Tonsl		Palb2
Tor2a		Pald1
Tpcn1		Pan2
Tpcn2		Pank4
Tpp1		Panx1
Tppp3		Paqr5
Traf5		Paqr9
Tram2		Parm1
Trim26		Pax3
Trim34a		Paxbp1
Trim68		Pcdh15
Troap		Pcdh9
Trpm5		Pcdha3
Tsku		Pcdha5
Tsnaxip1		Pcdhb4
Tspan33		Pcgf6
Ttc12		Pclo
Ttc21a		Pcnxl2
Ttc23		Pcolce
Ttc25		Pcp2
Ttc29		Pcsk2
Ttc30a1		Pcsk2os2
Ttc30a2		Pcsk4
Ttc34		Pdgfa
Ttf2		Pdgfb
Ttll13		Pdlim3
Ttll3		Pdzd7
Ttll6		Pdzrn4
Ttll9		Pear1
Ttyh2		Penk
Tuba4a		Per2
Tubb2a-ps2		Pex5l
Tubb4b		Pgm2l1
Tulp3		Phex
Twist1		Phf21b
Txlnb		Phlda3
Txndc5		Phldb1
Txnip		Phxr4
Tymp		Phyhd1
Tyro3		Phyhip
Ubac2		Piezo1
Ubald1		Piezo2
Ubc		Pigl
Ube2c		Pigs
Ube2m		Pigz
Ubxn10		Pim1
Ucma		Pitpnm1
Ugt1a6a		Pitpnm2
Ugt1a6b		Pkd1
Usp2		Pkib
Vangl1		Pkp4
Vcl		Plat
Vdr		Plbd1
Vegfa		Plcb4
Vim		Plch2
Vimp		Plcxd2
Vipr2		Plcxd3
Vit		Pld5
Vstm4		Plekha1
Vtn		Plekha5
Vwa3a		Plekha6
Vwa5b1		Plekhg3
Wdr62		Plekhg5
Wdr63		Plekhh1
Wdr90		Plekhh2
Wfs1		Plekhh3
Wif1		Plin5
Wisp1		Plk2
Wls		Plk3
Wnk4		Pllp
Wnt11		Pln
Wnt3		Plod1
Wnt4		Plp1
Wnt9b		Plscr1
Wscd1		Pltp
Xpnpep2		Plxna2
Xrcc3		Plxnb3
Zbtb42		Plxnd1
Zdhhc1		Pnck
Zfp276		Pnisr
Zfp36		Pnma1
Zfp36l1		Podn
Zfp385c		Podxl2
Zfp414		Polb
Zfp423		Polg2
Zfp488		Poln
Zfp503		Polr3a
Zfp521		Pop1
Zfp628		Pou2f2
Zfp687		Ppap2c
Zfp691		Pparg
Zfp783		Ppfia4
Zmynd10		Ppfibp2
Zmynd12		Ppib
Zswim1		Ppip5k1
		Ppm1h
		Ppox
		Ppp1r10
		Ppp1r15a
		Ppp1r16b
		Ppp1r32
		Ppp1r37
		Ppp2r2c
		Ppp2r2cos
		Ppp2r5b
		Prdm10
		Prdm8
		Preb
		Prelid2
		Prelp
		Prima1
		Prkag2os1
		Prkce
		Prkcq
		Prkcz
		Prkd2
		Prpf3
		Prpf40b
		Prr5l
		Prrt1
		Prrt2
		Prrt3
		Prss12
		Prss53
		Prtg
		Prune2
		Psg16
		Psmc3
		Psrc1
		Ptbp1
		Ptch2
		Ptchd1
		Ptgs2
		Pth1r
		Ptpn23
		Ptpn3
		Ptprd
		Ptpre
		Ptprn
		Ptpro
		Ptprr
		Pvalb
		Pvr
		Pvrl1
		Pxdn
		Pxn
		Pxylp1
		Rab33a
		Rab34
		Rab3a
		Rab3d
		Rad54l
		Rad9b
		Radil
		Rai1
		Ralyl
		Ranbp10
		Rap1gap
		Rapgef5
		Rarg
		Rarres2
		Rasal1
		Rasgef1b
		Rasgrf1
		Rbfox1
		Rbfox3
		Rbks
		Rbm12b2
		Rbm24
		Rbm33
		Rbm5
		Rbms1
		Reep2
		Reln
		Rem2
		Rexo1
		Rffl
		Rftn1
		Rfx2
		Rgl2
		Rgl3
		Rgs1
		Rgs4
		Rgs8
		Rhog
		Rhpn2
		Rian
		Rltpr
		Rmnd5b
		Rmrp
		Rn4.5s
		Rnf112
		Rnf208
		Rnf220
		Rnf225
		Rnpc3
		Rph3a
		Rps29
		Rptoros
		Rpusd1
		Rpusd3
		Rs1
		Rsrp1
		Rtkn
		Rtkn2
		Rtn2
		Rtn4rl1
		Rundc3a
		Rusc1
		Rusc2
		Rxra
		Ryr2
		Ryr3
		S1pr2
		S1pr5
		Saal1
		Sass6
		Sbf1
		Sbno2
		Scara5
		Scarf1
		Scarna13
		Scarna9
		Scg2
		Scn11a
		Scn1a
		Scn1b
		Scn2a1
		Scn2b
		Scn7a
		Scn8a
		Scube3
		Scyl1
		Sebox
		Selm
		Sema3d
		Sema3f
		Sema4c
		Sema4d
		Sema4f
		Sema6b
		Senp1
		Sepn1
		Sept3
		Sept4
		Serinc2
		Serinc5
		Serpine1
		Serping1
		Sertad1
		Sesn1
		Setd8
		Sez6l
		Sez6l2
		Sfi1
		Sfrp4
		Sfswap
		Sgk1
		Sgk2
		Sgpp2
		Sgsm1
		Sh2b3
		Sh2d3c
		Sh3bp5
		Sh3gl2
		Sh3glb2
		Sharpin
		Shcbp1l
		Shf
		Shisa3
		Shroom1
		Sidt1
		Sik1
		Sirt7
		Skor1
		Slain1os
		Slc12a2
		Slc12a5
		Slc16a11
		Slc16a3
		Slc17a7
		Slc1a1
		Slc20a2
		Slc22a4
		Slc24a2
		Slc24a4
		Slc25a27
		Slc25a36
		Slc27a3
		Slc29a1
		Slc2a1
		Slc2a3
		Slc2a4
		Slc2a4rg-ps
		Slc2a6
		Slc31a2
		Slc38a1
		Slc38a2
		Slc38a6
		Slc39a2
		Slc41a3
		Slc45a1
		Slc45a3
		Slc47a1
		Slc6a13
		Slc6a17
		Slc6a20b
		Slc7a14
		Slc7a6
		Slc8a2
		Slc8a3
		Slc9a3r2
		Slc9a5
		Slco3a1
		Slco4a1
		Slit3
		Slitrk1
		Slitrk3
		Slitrk4
		Smad3
		Smad7
		Smarca5-ps
		Smarcc2
		Smg1
		Smg5
		Smim18
		Smok4a
		Smtn
		Snai2
		Snap25
		Snap91
		Snapc3
		Snapc4
		Sncb
		Sned1
		Snhg1
		Snora31
		Snrnp70
		Snx15
		Snx16
		Snx30
		Snx32
		Socs3
		Son
		Sowahb
		Sox10
		Sox2ot
		Spaca6
		Spag17
		Spag5
		Spag8
		Spata18
		Speer4a
		Sphk2
		Sphkap
		Spock1
		Spock3
		Spryd3
		Sptb
		Sptbn4
		Srcin1
		Srd5a1
		Srprb
		Srrm1
		Srrm3
		Srrm4os
		Ssc5d
		Ssh3
		Sspo
		Sstr2
		Ssu72
		St18
		St3gal5
		St5
		St6galnac3
		St6galnac4
		St8sia3
		St8sia5
		Stap2
		Stard3
		Stat2
		Stk10
		Stk32a
		Stmn2
		Stmn4
		Ston1
		Stx16
		Stx1b
		Stxbp1
		Stxbp2
		Stxbp5
		Stxbp5l
		Sugp1
		Sulf2
		Sult4a1
		Sumf2
		Surf2
		Susd2
		Sv2a
		Sv2b
		Sycp2
		Syn1
		Syndig1l
		Syne1
		Syngap1
		Syngr1
		Synj2
		Syp
		Syt1
		Syt2
		Syt3
		Syt4
		Syt5
		Syt9
		Sytl2
		Syvn1
		Tacc2
		Taf1b
		Taf1c
		Taf1d
		Taf6l
		Tagap
		Tagap1
		Taok2
		Tas1r3
		Tbata
		Tbc1d22bos
		Tbx18
		Tbx6
		Tchp
		Tctn3
		Tead3
		Tecpr1
		Tenm1
		Tep1
		Tesc
		Tex26
		Tfeb
		Tgfbr3
		Tgm2
		Thap3
		Thap4
		Thbs1
		Thyn1
		Timm44
		Timp4
		Tjap1
		Tle2
		Tle3
		Tll1
		Tlr2
		Tm2d3
		Tm4sf20
		Tm6sf2
		Tmc3
		Tmc4
		Tmcc2
		Tmco6
		Tmeff2
		Tmem108
		Tmem120b
		Tmem125
		Tmem130
		Tmem132a
		Tmem132c
		Tmem132e
		Tmem145
		Tmem151a
		Tmem151b
		Tmem159
		Tmem163
		Tmem178
		Tmem181b-ps
		Tmem181c-ps
		Tmem198b
		Tmem201
		Tmem210
		Tmem212
		Tmem214
		Tmem216
		Tmem229b
		Tmem240
		Tmem25
		Tmem253
		Tmem30b
		Tmem38a
		Tmem59l
		Tmem63a
		Tmem63c
		Tmem74
		Tmem8
		Tmem86b
		Tmem87b
		Tmem88b
		Tmod1
		Tmprss3
		Tmtc4
		Tnfaip3
		Tnfaip6
		Tnfrsf12a
		Tnfrsf18
		Tnfsf9
		Tnk2
		Tnrc6c
		Tns2
		Tob1
		Tor1b
		Tor2a
		Tpm1
		Tppp
		Tppp3
		Tprn
		Traf3ip2
		Trank1
		Trf
		Trhde
		Trim26
		Trim3
		Trim36
		Trim62
		Trim66
		Trio
		Trmt13
		Trmt2a
		Trmt44
		Tro
		Trp53i11
		Trpc1
		Trpm4
		Trpv4
		Tsc1
		Tspan17
		Tspan2
		Tspan33
		Ttc17
		Ttc21a
		Ttll3
		Ttll6
		Ttll7
		Ttll8
		Ttll9
		Ttyh2
		Tub
		Tubb4a
		Tyro3
		U2af2
		Ubc
		Ube2m
		Ube2o
		Ubp1
		Ubxn6
		Ucp2
		Ugt8a
		Ulk1
		Unc13a
		Unc45a
		Unc5a
		Unc5b
		Unc80
		Uncx
		Ushbp1
		Usp11
		Usp29
		Usp3
		Usp31
		Ust
		Vamp1
		Vangl1
		Vasn
		Vat1
		Vsnl1
		Vtn
		Vwa3a
		Wbscr17
		Wdfy1
		Whrn
		Wif1
		Wipf3
		Wisp1
		Wnk4
		Wnt3
		Wsb1
		Wscd2
		Xkr7
		Xrcc3
		Yipf2
		Ypel2
		Ypel3
		Ypel4
		Zbbx
		Zbtb46
		Zbtb48
		Zbtb7a
		Zbtb8a
		Zbtb8b
		Zbtb9
		Zc3h11a
		Zc3h7a
		Zcchc7
		Zcchc9
		Zdhhc14
		Zdhhc22
		Zfhx2
		Zfhx2os
		Zfp276
		Zfp280c
		Zfp335
		Zfp341
		Zfp36
		Zfp414
		Zfp488
		Zfp536
		Zfp57
		Zfp579
		Zfp598
		Zfp599
		Zfp61
		Zfp629
		Zfp64
		Zfp653
		Zfp658
		Zfp692
		Zfp804a
		Zfp92
		Zfp940
		Zfp949
		Zfp952
		Zfpm2
		Zfr2
		Zfyve28
		Zic1
		Zic4
		Zic5
		Zkscan14
		Zkscan16
		Zkscan2
		Zmym3
		Zmym6
		Zmynd15
		Zmynd8
		Zscan26
		Zswim3
		Zswim8
		Zufsp
		Zyx
		Zzef1
