# Supplementary material for: Comparative Transcriptomic Analysis of Cerebellar Astrocytes across Developmental Stages and Brain Regions
Source: Int J Mol Sci. 2024 Jan 13;25(2):1021. doi: 10.3390/ijms25021021 (PMC10816327; doi:10.3390/ijms25021021)
Supplement: Supplementary file 1 [file ijms-25-01021-s001.zip › Supplemental table4.xlsx]

## Sheet: Sheet1
Supplementary table4. Identification of cerebellar-specific gene signatures highly expressed in pediatric brain tumors of cerebellar origin.
Tumor type	Subtype	Up / Down	Time	Gene
EPN	PFA-EPN	Up	P7	Tagln3	Cerkl	Colq	Apold1	Lmo7	Nampt	Tfrc	Gatm	Tagln3	Plekha6	Tagln3	Plekha6	Ggct
		Up	P14	Pcp4	Ckb	Ahcyl1	Pltp	Ak1	Ccdc13	Ecm2	Gabrg1	Maob	Nell2	Plekhb1	Stoml3	Syne1	Pcp4	Ak4	Aldoa	Eno2	Ptprd	Syt1
		Up	P28	Cdh4	Aqp4	Efcab12	Efemp1	Haghl	Ifi27	Itpkb	Cotl1	Nrcam	Trib2
		Down	P7	Csmd1	Nnat	Thbs4	Cpe	Ccdc37	Ccdc89	Dnah2	Fbln1	Iqcg	Kif9	Nek11	Oscp1	Pacrg	Ribc2	Sulf2	Tekt1	Cp	Igfbp5	Peg10
		Down	P14	Mns1	Tacc2	Wdr38	Birc5	Cdca4	Ezh2	Foxm1	Hmgb2	Hn1	Kif11	Kif22	Lmnb1	Nuf2	Nusap1	Pbk	Racgap1	Rrm2	Smc2	Tmpo	Tyms	Aspm	Aurka	Ccdc18	Ccna1	Ccnb1	Cdc20	Cdkn3	Cenpe	Cenpf	Cks2	Dbf4	Dlgap5	Ect2	Hmgb1	Hmgn2	Igsf9	Kif14	Kif15	Kpna2	Lbr	Mxd3	Ncapd2	Nek2	Prr11	Rad21	Smc4
		Down	P28	Grik2	Armc3	Daw1	Dnaaf3	Dthd1	Dynlrb2	Efcab6	Frzb	Ifltd1	Lrrc71	Rsph1	Uchl1	Zbbx	Ccnf	Oip5	Gfra2	Cd200	Dpysl4	Hoxb3	Meg3	Ociad2	Fanca	Gmnn	Trip13
	ST-EPN	Up	P7	Apold1	Ggct	Nampt	Tagln3	Lmo7	Sla	Tfrc	Angptl6	Cldn5	Cntn2	Folr1	St18
		Up	P14	Aldoa	Cd47	Eno2	Gatm	Ptprd	Ak1	Ak4	Cryab	Ecm2	Gabrg1	Htra1	Maob	Nell2	Pcp4	Stoml3	Ablim1	Adam15	Agt	Bace2	Cbs	Dlgap1	Enpp5	Ephx2	Gas7	Hmgcs1	Ifit3	Kcnj10	Lgi1	Lgr6	Ltbp4	Mkx	Padi2	Pfkfb4	Phyhd1	Rab34	Smim3	Smpd2	Synpo2	Tmem51	Tppp3
		Up	P28	Cotl1	Cd44	Efcab12	Fkbp2	Ifi27	Ahcyl2	Aqp4	Dnah5	Gpsm1	Metrnl	Mxra8	Parp2	Pcdhb2	Pcdhgc3	Psd2	Pxmp2	Sned1	Ugp2
		Down	P7	Igfbp5	Ptn	Txnip	Ccdc37	Dnah2	Emx2	Gng12	Iqcg	Lhfp	Nek11	Nnat	Pdgfra	Ribc2	Tekt1	Thbs4	Wls	Astn1	Chd5	Efna5	Eppk1	Gabbr2	Gdpd2	Mgst1	Sdk1	Slit2	Slitrk2	Svep1	Tead3	Tnc	Tnfaip8	Trim9	Vcam1	Wwc1
		Down	P14	Birc5	Ezh2	Foxm1	Hmgb2	Hn1	Kif11	Kif22	Lmnb1	Nuf2	Nusap1	Pbk	Smc2	Tmpo	Tyms	Aspm	Ccnb1	Cdc20	Cdca4	Cdkn3	Cenpf	Cenpk	Cks2	Dbf4	Dek	Dlgap5	Ect2	Hmgb1	Hmgn2	Kpna2	Lbr	Mxd3	Nek2	Pcna	Prr11	Racgap1	Rad21	Rrm2	Smc4	Tacc3	Atad2	Atad5	Brca2	Cenpe	Chek1	Clspn	Dnajc9
		Down	P28	Gmnn	Meg3	Phlda1	Hirip3	Oip5	Ptprc	Uchl1	Armc3	Ccnf	Daw1	Dnaaf3	Dpysl4	Dynlrb2	Fanca	Frzb	Gfra2	Rsph1	Snca	Zbbx	Acpt	Adamtsl2	Akap14	Amotl2	Arhgap29	Arhgap4	Carhsp1	Dok4	Efna1	Epha2	Gdap1	Gsdmd	Gtpbp2	Kcnh7	Lrp8	Mpped2	Notum	Pi16	Ppic	Synpo	Tmem223	Trib3	Trim36	Twist1	Zdhhc22	Zwilch
Medullablastoma	Shh	Up	P7	Calm2	Apold1	Cdk19	Lppr4
		Up	P14	Aldoa	Aplp2	Cd47	Fth1	Malat1	Ppt1	Rhob	Sat1	Apoc1	Arpc4	Cd81	Ctsl	Emc7	Fnbp1	Hnmt	Litaf	Mdh1	Rabac1	Rhog	Rnf13	Sec62	Sepp1	Sparc	Syt1	Tpp1	Ucp2	Uqcrq	Vmp1	Zeb2	Emc3	Ndufa13	Ndufc2	Pltp	Prnp
		Up	P28	Cd63	Vkorc1	Cnih4	Cnn3	Ctnnb1	Lsp1	Ly96	Prdx1	Ptms	Eif5	Fkbp2	Lmo4	Lsm6	Ndufs8
		Down	P7	Fbln1	Fos	Igfbp5	Cebpd	Glrx	Phgdh	Ptn	Txnip
		Down	P14	Birc5	Ezh2	Foxm1	Hmgb2	Hn1	Kif11	Kif22	Lmnb1	Nuf2	Nusap1	Pbk	Smc2	Tmpo	Tyms	Aspm	Ccnb1	Cdc20	Cdkn3	Cenpf	Cenpk	Cks2	Dbf4	Dek	Dlgap5	Ect2	Hmgb1	Hmgn2	Kpna2	Lbr	Mxd3	Nek2	Pcna	Prr11	Racgap1	Rad21	Smc4	Tacc3	Cbx3	Cenpe	Cenpu	Cklf	Dnajc9	Dnmt1	Ilf2	Kif15	Marcks
		Down	P28	Gmnn	Btg2	Fosb	Junb	Phlda1	Arhgdib	Cd163	Emp3	Gmfg	Gpr34	Gpsm3	Hcls1	Laptm5	Lst1	Msr1	Nop10	Plxdc2	Ppib	Ptprc	Tyrobp	Adm	Erh	Folr2	Nrp2
	G3	Up	P7	Calm2	Apold1	Gpnmb	Ly86	Neat1	Prr13	Spint2	Acsl1	Bcas1	C3	Celf4	Foxn3	Gabrg2	Ggct	Gimap4	Nampt	Nrn1	Rims2	Sla	Tnr	Ttr	Zic1
		Up	P14	Aldoa	Aplp2	Cd47	Fth1	Malat1	Ppt1	Rhob	Sat1	Add3	Apoc1	Arpc4	Cbx6	Cd81	Chgb	Ctsl	Emc7	Fnbp1	Gpr155	Hnmt	Litaf	Mdh1	Rabac1	Rhog	Rnf13	Sepp1	Serinc1	Sparc	Syt1	Tpp1	Uqcrq	Vamp2	Vmp1	Wbp2	Zeb2	Acsl3	Aplp1	Arl2	Asph	Cadm2	Cadm4	Casp1	Cend1	Ckb	Cmtm5	Cryab	Cthrc1
		Up	P28	Cd63	Vkorc1	Cnn3	Lsp1	Ly96	Prdx1	Ptms	Unc119	Cbr1	Cd44	Cib1	Cotl1	Cyc1	Decr1	Enah	Kcnh2	Ldhb	Mdk	Mgat1	Msn	Paqr4	Rnh1	Rpa1	Tapbp	Tmem70	Usp2
		Down	P7	Fos	Igfbp5	Cebpd	Glrx	Peg10	Phgdh	Ptn	Sulf2	Txnip	Cspg5	Dner	Fibin	Gnai2	Gng12	Iqgap2	Irs2	Lair1	Lhfp	Nes	Olig2	Pdgfra	Prss23	Serpine2	Sox6	Ssbp2	Timp3	Tmem100	Wls
		Down	P14	Birc5	Ezh2	Foxm1	Hmgb2	Hn1	Kif11	Kif22	Lmnb1	Nuf2	Nusap1	Pbk	Smc2	Tmpo	Tyms	Aspm	Ccnb1	Cdc20	Cdca4	Cdkn3	Cenpf	Cenpk	Cks2	Dbf4	Dek	Dlgap5	Ect2	Hmgb1	Hmgn2	Kpna2	Lbr	Mxd3	Nek2	Pcna	Prr11	Rad21	Rrm2	Smc4	Tacc3	Atad2	Atad5	Brca2	Cbx3	Cenpu	Chek1	Cklf	Clspn
		Down	P28	Gmnn	Btg2	Fosb	Junb	Meg3	Phlda1	Arhgdib	Atcay	Cadm1	Cd163	Cmc2	Emp3	Gmfg	Gpr34	Gpsm3	Gria2	Hcls1	Hirip3	Laptm5	Lst1	Msr1	Nop10	Ociad2	Plxdc2	Ppib	Ptprc	Tyrobp	Uchl1	Adap2	Aoah	Apbb1	Ccl3	Cd86	Epsti1	Flrt3	Gnb3	Havcr2	Hck	Kcna5	Klf4	Lama4	Lcp2	Mmp16	Mnda	Ncf4	Phactr1
	G4	Up	P7	Calm2	Apold1	Cdk19	Lppr4
		Up	P14	Aldoa	Aplp2	Cd47	Fth1	Malat1	Ppt1	Rhob	Sat1	Add3	Cbx6	Chgb	Gpr155	Sec62	Serinc1	Ucp2	Vamp2	Wbp2	Bcap31	Ralyl	Rbfox1	Smarca2
		Up	P28	Cd63	Vkorc1	Cnih4	Ctnnb1	Unc119
		Down	P7	Fbln1	Fos
		Down	P14	Birc5	Ezh2	Foxm1	Hmgb2	Hn1	Kif11	Kif22	Lmnb1	Nuf2	Nusap1	Pbk	Smc2	Tmpo	Tyms	Aspm	Ccnb1	Cdc20	Cdca4	Cdkn3	Cenpf	Cenpk	Cks2	Dbf4	Dek	Dlgap5	Ect2	Hmgb1	Hmgn2	Kpna2	Lbr	Mxd3	Nek2	Pcna	Prr11	Racgap1	Rad21	Rrm2	Smc4	Tacc3	Atad2	Atad5	Brca2	Cbx3	Cenpe	Cenpu	Chek1
		Down	P28	Gmnn	Btg2	Fosb	Junb	Meg3	Phlda1	Atcay	Cadm1	Cmc2	Gria2	Hirip3	Oip5	Chrm3	Reln
[truncated: 78 more columns]
