# Supplementary material for: Comparative Transcriptomic Analysis of Cerebellar Astrocytes across Developmental Stages and Brain Regions
Source: Int J Mol Sci. 2024 Jan 13;25(2):1021. doi: 10.3390/ijms25021021 (PMC10816327; doi:10.3390/ijms25021021)
Supplement: Supplementary file 1 [file ijms-25-01021-s001.zip › Supplemental table5.xlsx]

## Sheet: CB P7vsP1
log2FoldChange	pvalue	padj	GeneSymbol
-19.3704	1.3e-07	2.19e-05	Chrnb3
-6.77556	0.0206873	0.359631	Vwc2l
-6.62855	6.81e-13	4.88e-10	Prdm12
-6.45518	0.00656274	0.162117	Pmfbp1
-5.78514	1.73e-05	0.00148792	Dbx1
-5.70149	0.0106284	0.227849	4921506M07Rik
-5.57405	0.0298756	0.458532	Mchr1
-5.45637	0.000887988	0.0357545	Arx
-5.43501	0.0365271	0.527297	Foxa2
-5.1553	0.00674199	0.165121	Six3os1
-5.13699	7.76e-06	0.00074491	Fgf15
-5.06761	0.0237764	0.395346	Hoxa1
-4.85347	1.23e-06	0.000151525	Corin
-4.78205	3.75e-09	1.09e-06	Crb1
-4.76215	2.31e-07	3.61e-05	Shisa3
-4.73959	5.9e-05	0.00412478	Foxa1
-4.5953	0.0132214	0.264321	Cpne5
-4.58795	0.00588244	0.151629	Shh
-4.47328	0.000156461	0.00896677	Gm11627
-4.43809	7.05e-19	1.35e-15	Vit
-4.29969	0.0118674	0.245235	Pou4f2
-4.25502	8.19e-05	0.00533629	Hs3st3a1
-4.25159	0.00694093	0.168078	Tll2
-4.24967	2.39e-06	0.000275509	Igf2bp1
-4.2399	0.00162337	0.0573114	Shox2
-4.20224	0.0367415	0.529059	Sp9
-4.09806	0.0125658	0.25507	Ferd3l
-4.07562	0.0391548	0.551115	4930412O13Rik
-4.07435	0.00865885	0.194858	Wnt8b
-4.07049	0.000497999	0.0221731	Fam181a
-4.04568	0.039688	0.55431	Ppp1r1c
-4.01522	0.00242024	0.0789586	Tox2
-3.95399	0.0366243	0.528136	Sgcz
-3.93695	0.00348389	0.102333	Pdyn
-3.91965	0.000201322	0.0110513	Crym
-3.82316	0.0116723	0.24325	Tfap2d
-3.79959	0.0050874	0.134981	Pax7
-3.68123	0.0173169	0.319109	Emx2
-3.66168	0.00856244	0.193194	Rhcg
-3.59297	0.00297057	0.0920234	Fgfbp1
-3.59238	6.06e-06	0.000617012	Gbx2
-3.57354	0.0117216	0.243393	Npas1
-3.55367	2.15e-05	0.00178031	Nr2e1
-3.54527	7.93e-05	0.0052061	Dlk1
-3.53082	4.43e-08	8.65e-06	Veph1
-3.52062	4.96e-08	9.48e-06	Slc14a2
-3.5201	0.00196822	0.0664825	Caly
-3.48952	0.0030139	0.0930306	Vwa5b1
-3.4638	4.88e-07	6.99e-05	Hs3st3b1
-3.44414	9.31e-05	0.00592767	Slit1
-3.43582	1.94e-05	0.00162983	Zcchc12
-3.42921	0.0330455	0.494905	Fam47e
-3.41632	0.0199869	0.352447	Tmem82
-3.39821	1.3e-07	2.19e-05	Sall3
-3.37996	0.029683	0.456476	Fndc3c1
-3.37359	0.000789506	0.0326015	Pdzph1
-3.33577	0.000335954	0.0163165	Irs4
-3.31148	2.16e-06	0.000252854	H19
-3.27587	0.00229924	0.0755848	Aspg
-3.26094	0.026815	0.427276	Nog
-3.22893	1.1e-10	4.61e-08	Smoc1
-3.22332	0.0070964	0.170165	Nkx6-1
-3.22321	7.71e-11	3.31e-08	Unc5d
-3.20639	1.32e-05	0.00120353	1700003M07Rik
-3.18032	0.0043194	0.119973	Cntnap5b
-3.17387	0.00911672	0.203299	Fas
-3.1718	5.23e-07	7.4e-05	Hmga2
-3.1609	3.19e-06	0.0003427	Epha5
-3.15068	2.64e-06	0.000296255	Hif3a
-3.12798	0.000227192	0.0121868	Otof
-3.12376	2.75e-08	5.64e-06	Lrp2
-3.11048	3.38e-07	5.09e-05	Rhpn1
-3.10478	0.0351851	0.515718	Thbs4
-3.08152	1.19e-07	2.04e-05	Meis2
-3.07337	0.0423458	0.578737	1700003E16Rik
-3.07136	0.00608618	0.155077	Sfrp5
-3.06349	2.18e-07	3.44e-05	Mt2
-3.05583	2.77e-07	4.25e-05	Cybrd1
-3.04471	1.94e-07	3.14e-05	Gm17455
-3.04159	7.85e-05	0.00517219	Celsr1
-3.03874	0.0115544	0.241378	Rspo1
-3.03305	0.0275622	0.435148	Col25a1
-3.02123	0.000587297	0.0250556	Myh8
-3.01271	0.000105088	0.00649921	Lipg
-3.00887	0.026964	0.428459	Prokr2
-2.99789	8.24e-05	0.00534883	Gstm3
-2.99317	0.000144097	0.00836978	Kcnip2
-2.96057	0.0192317	0.342643	Pax8
-2.94687	2.3e-06	0.000266723	Tenm3
-2.93594	0.0258553	0.415062	Fam69c
-2.93058	0.00635064	0.159295	Rarres1
-2.92155	0.0188052	0.339619	Pla2g3
-2.9043	1.02e-05	0.000951245	Foxb1
-2.89834	0.000779648	0.0323	Rit2
-2.88261	0.0404711	0.561764	Eppk1
-2.8562	0.0136433	0.270718	Pygl
-2.85378	1.63e-09	5.49e-07	Sox21
-2.83738	0.000156022	0.00896677	Pappa2
-2.82215	0.0189394	0.340968	Tbc1d10c
-2.78732	0.00303268	0.0934426	Olfr287
-2.78119	0.0450738	0.604017	Cntn5
-2.76729	0.0294045	0.454943	Ribc2
-2.76443	0.000198819	0.0109913	P4ha3
-2.76184	3.91e-07	5.74e-05	Creg2
-2.75071	1.32e-08	2.98e-06	Sorcs2
-2.74621	0.00622667	0.157203	Chrna4
-2.73866	0.0130819	0.261835	Slc17a8
-2.73287	6.94e-12	3.85e-09	Cdo1
-2.71378	0.00569306	0.148304	Hes5
-2.69086	0.0115364	0.241295	Lhx2
-2.6503	0.00773438	0.178459	Tmem26
-2.64781	0.037899	0.541194	Sox3
-2.63638	0.000112478	0.00685881	Inpp5j
-2.63171	0.00532292	0.140149	Fibin
-2.62356	0.00427112	0.11921	Trim47
-2.59385	0.00243401	0.0790907	Lhcgr
-2.59363	0.00346091	0.102064	Adgrv1
-2.59015	0.0358131	0.519608	Cldn19
-2.57748	1.04e-06	0.000131854	Cyp26b1
-2.57578	0.0241498	0.399237	Trim66
-2.56772	0.00243809	0.0790907	Tnni3
-2.55733	4.57e-14	4.14e-11	Gstm1
-2.55683	4.5e-06	0.000468666	St6galnac5
-2.55095	9.62e-09	2.3e-06	Acss1
-2.54566	0.0332155	0.496155	Ankfn1
-2.53327	0.00106538	0.0415353	Rhbdl3
-2.50939	0.00659143	0.162592	Mn1
-2.50182	0.0118195	0.244834	Aldh1a7
-2.48867	1.01e-07	1.84e-05	Ccdc3
-2.48213	7.63e-10	2.68e-07	Erbb2
-2.48211	0.0356943	0.519109	Mc5r
-2.47612	6.88e-07	9.1e-05	Adhfe1
-2.47422	0.0215251	0.369456	Lhx9
-2.45697	0.0483619	0.631185	Cpa3
-2.44444	0.000120065	0.00723659	2810459M11Rik
-2.44069	2.23e-08	4.74e-06	Lix1
-2.43518	0.00101309	0.0399498	Lect1
-2.43022	0.00990048	0.21574	Mt3
-2.41652	0.00970183	0.213031	Igf2bp2
-2.41581	0.0250917	0.407992	Plag1
-2.41571	1.01e-08	2.39e-06	Ttpa
-2.41421	1.93e-09	6.13e-07	Sulf2
-2.41112	2.56e-05	0.00204625	Tmem132c
-2.3947	0.016047	0.301526	Ntng2
-2.39459	0.0399371	0.555982	Pou3f1
-2.37443	1.03e-12	6.82e-10	Cpe
-2.37317	3.58e-11	1.62e-08	Olig1
-2.36929	0.0257891	0.415062	Ccdc67
-2.36473	0.000340119	0.0164723	Tmem200a
-2.35848	1.91e-10	7.46e-08	Cspg5
-2.3566	1.11e-08	2.58e-06	Fgfr3
-2.33947	0.0432313	0.586057	Col22a1
-2.33207	0.00651491	0.161703	B230323A14Rik
-2.33132	0.000827628	0.0335599	Ano1
-2.32206	0.0112704	0.237757	4932411E22Rik
-2.32203	0.031009	0.47097	4933407L21Rik
-2.31536	3.67e-06	0.000389154	Mt1
-2.29997	0.00148072	0.053709	Fzd9
-2.29567	0.00233754	0.0766974	1110015O18Rik
-2.2823	1.06e-07	1.9e-05	Cyp2j9
-2.27966	1.24e-29	5.33e-26	Arvcf
-2.27166	0.000886863	0.0357545	Ephb3
-2.26472	0.0471091	0.621125	Crlf1
-2.25876	2.49e-05	0.00201372	Slc6a11
-2.25081	0.00625204	0.157483	Kcna4
-2.24903	1.88e-11	8.96e-09	Itgb5
-2.23353	0.000258508	0.013307	Tmie
-2.21397	0.00679362	0.165699	Aif1l
-2.20699	0.000311237	0.0154904	Wnt7b
-2.20682	0.00142834	0.0524731	Sfrp2
-2.20592	3.21e-09	9.86e-07	Aldoc
-2.20575	5.36e-07	7.4e-05	Mfge8
-2.19894	5.37e-11	2.37e-08	Slc27a1
-2.19752	0.00578974	0.150387	Cacna1h
-2.19509	4.59e-09	1.25e-06	Cntfr
-2.19489	0.000498651	0.0221731	Thbs3
-2.19418	4.11e-09	1.16e-06	Efnb3
-2.19026	1.99e-12	1.18e-09	Serpine2
-2.17609	0.000335376	0.0163165	Snhg18
-2.17277	1.53e-13	1.2e-10	Bcl2
-2.17131	3e-05	0.00234163	Kcnt1
-2.16979	0.00112369	0.043611	Prss23
-2.16593	0.033881	0.50478	Dclk3
-2.15987	0.00013312	0.00783815	Pacrg
-2.15557	0.00156889	0.0557057	Fgfbp3
-2.15439	5.26e-07	7.4e-05	Npl
-2.1418	3.7e-08	7.32e-06	Ncan
-2.13433	0.0497449	0.641813	Bmp3
-2.13217	4.26e-06	0.00044947	Rgma
-2.13203	0.0159652	0.300975	Lmo3
-2.12564	4.97e-06	0.000514682	Gdpd2
-2.12225	0.000582769	0.0249243	Trim68
-2.11614	2.96e-06	0.00032786	Alpl
-2.11413	0.0216322	0.370072	Cckbr
-2.10511	0.0484595	0.631185	Rspo3
-2.1009	0.00276268	0.0868941	Tnfrsf13c
-2.09732	0.00679448	0.165699	Nek11
-2.09579	0.00102962	0.0402597	Micalcl
-2.09535	0.0175692	0.322033	Tenm2
-2.09135	0.00410993	0.115839	Rassf10
-2.08854	1.92e-09	6.13e-07	Trim9
-2.08752	0.0226195	0.382396	D130043K22Rik
-2.0868	0.00437417	0.120547	Cpm
-2.08306	0.0430987	0.585768	Emilin3
-2.08114	2.15e-08	4.62e-06	Hepacam
-2.0796	0.00202194	0.0677646	Gm2061
-2.0776	0.00236048	0.0771555	Otx1
-2.07704	0.0121765	0.249585	1500009C09Rik
-2.06549	3.94e-05	0.00293201	Ston2
-2.0559	7.66e-07	9.98e-05	Vcam1
-2.05296	0.0152762	0.292151	Gabrq
-2.04812	9.59e-07	0.000122151	1700084C01Rik
-2.04801	0.00332239	0.0998491	Foxj1
-2.04403	0.00108481	0.0421971	Arl4c
-2.04236	0.029059	0.452863	Tekt1
-2.02851	0.0331179	0.495558	Zfp941
-2.02646	2.49e-07	3.86e-05	Plxna4
-2.01892	0.011707	0.243385	Ankrd6
-2.01734	0.0164587	0.306581	Jade2
-1.99777	9.66e-05	0.00603853	Sec14l2
-1.99359	3.79e-05	0.00285617	Flnc
-1.99269	0.00770798	0.178459	Atp7b
-1.98839	2.93e-08	5.93e-06	Csdc2
-1.9814	0.00234769	0.0768835	Ccdc37
-1.98016	1.8e-10	7.19e-08	Notch1
-1.96959	1.07e-06	0.00013469	A2m
-1.96445	1.09e-12	6.94e-10	Ptn
-1.96045	0.0204038	0.358327	Gm973
-1.95982	0.015115	0.289712	Olfm2
-1.95796	3.67e-09	1.09e-06	Ttyh1
-1.95553	5.22e-05	0.00372342	Magt1
-1.94993	5.47e-09	1.45e-06	Ndrg2
-1.93966	0.00327948	0.0990932	Dcdc2a
-1.93534	7.52e-06	0.00072931	Lfng
-1.93059	0.000493181	0.0221657	Pgm5
-1.9283	8.94e-10	3.07e-07	Fat4
-1.92078	3.09e-06	0.000334124	Grm3
-1.91543	0.00299717	0.0926805	9430041J12Rik
-1.90012	0.00797085	0.18259	Pipox
-1.89668	0.00076212	0.0316501	Caskin2
-1.89502	0.00594924	0.152872	Tspan18
-1.89486	0.0141318	0.276101	Camk2a
-1.89253	0.00648556	0.161603	Klf15
-1.89025	5.88e-06	0.000601802	Galnt16
-1.88948	0.0158552	0.300551	Nlrx1
-1.88944	0.024738	0.404958	Tmem132b
-1.88902	0.00333424	0.0998704	Slc24a4
-1.88842	0.00593804	0.152833	Cldn10
-1.88821	0.000164998	0.00939343	Per1
-1.88554	0.0194579	0.345492	Tctn2
-1.88525	0.0164193	0.306178	Cercam
-1.88357	2.29e-08	4.81e-06	Daam2
-1.87663	0.000891505	0.0358038	Sema5b
-1.8757	3.31e-06	0.000353423	Dtx4
-1.86601	0.0337596	0.503408	Ttc12
-1.86365	6.76e-05	0.00461508	Zdhhc2
-1.86057	0.00168312	0.0588169	Hey2
-1.85927	0.0013669	0.0507533	Rap1gap
-1.85601	3.66e-05	0.00277167	Ppp1r3c
-1.85264	0.0108441	0.231894	Aqp11
-1.85178	0.00314703	0.0962757	Snhg11
-1.84619	0.0201015	0.354104	Dnaic1
-1.8428	0.00357854	0.104281	Camk1g
-1.84039	0.00142719	0.0524731	Glis3
-1.83695	6.38e-07	8.57e-05	Shisa9
-1.83554	4.46e-07	6.45e-05	Adcyap1r1
-1.83014	0.00051728	0.0226136	Fmo1
-1.82681	0.00477871	0.127777	Ntng1
-1.82271	6.6e-06	0.000667388	Pdpn
-1.8221	1.73e-05	0.00148792	Plat
-1.81	0.0129342	0.260579	Fndc1
-1.80976	6.62e-09	1.67e-06	Etv5
-1.80828	0.0404831	0.561764	Ccdc89
-1.80765	0.0294949	0.454943	Cebpd
-1.79403	0.0235475	0.392679	Celrr
-1.79325	0.0398129	0.555153	Olig2
-1.79222	1.45e-05	0.00130144	AI464131
-1.79169	0.000176383	0.0099755	Nnat
-1.79105	6.92e-05	0.00468702	Notch3
-1.78603	0.0362127	0.523637	Cpne4
-1.78415	0.00465922	0.126151	Efna5
-1.78105	0.0149361	0.287461	Kcnq4
-1.77913	0.00409102	0.115496	Adora2b
-1.77857	0.000294002	0.014867	Fbxo2
-1.77777	0.00716034	0.171221	Mrc2
-1.77722	0.0296037	0.456072	Gpr179
-1.77417	1.26e-08	2.89e-06	Pld1
-1.77286	1.73e-07	2.83e-05	Bcan
-1.76942	0.0361636	0.523367	Bmper
-1.76846	0.0498633	0.641813	Sardh
-1.76474	0.00124334	0.0471892	Olfm3
-1.76244	0.000385438	0.0182558	Mgst1
-1.75754	5.12e-05	0.00366753	Map3k19
-1.75514	0.000234547	0.0122944	Slc9a3r1
-1.75494	0.000367382	0.0176436	Arhgef4
-1.75405	0.0486256	0.632707	Traf1
-1.74941	0.00771418	0.178459	Chst3
-1.74608	0.0089803	0.200778	Usp51
-1.74515	0.0326146	0.489732	Sv2c
-1.74124	0.000244303	0.0127669	Folh1
-1.739	0.00429829	0.119615	Cx3cl1
-1.73899	1.06e-05	0.000973671	Aldh1l1
-1.73872	0.048401	0.631185	2310069G16Rik
-1.73541	0.000302995	0.0152768	Grm5
-1.73342	0.0351529	0.515686	Chd5
-1.73103	0.00773909	0.178459	Iqgap2
-1.73016	1.53e-08	3.41e-06	Lrp4
-1.72856	0.000132449	0.00782542	Shc3
-1.7283	5.33e-09	1.43e-06	Pea15a
-1.71771	0.000490329	0.0221657	Baalc
-1.71756	0.00653658	0.161703	1700019D03Rik
-1.7163	0.000416828	0.0195273	Fam198a
-1.71261	1.09e-06	0.000135357	Prom1
-1.71144	0.00180157	0.0618252	P2ry1
-1.70797	1.5e-05	0.00133563	Ptprz1
-1.70247	7.13e-08	1.35e-05	Timp3
-1.70205	0.0159531	0.300975	Ptpru
-1.69966	0.00119784	0.0457655	Spats2l
-1.69703	0.0212584	0.366963	Colgalt2
-1.69412	6.73e-09	1.68e-06	Pcdh10
-1.69095	0.0473673	0.622619	Dnah2
-1.68948	0.000202015	0.0110513	Nes
-1.68926	9.66e-05	0.00603853	Tnc
-1.68576	0.003865	0.110201	Tmem100
-1.68518	0.0037771	0.108595	Paqr7
-1.67898	0.000705403	0.0293656	2310022B05Rik
-1.67439	0.039876	0.555582	Gm715
-1.6742	9.29e-08	1.72e-05	Pygb
-1.67317	0.00080082	0.0328604	Txnip
-1.66452	0.0465137	0.614216	Cryz
-1.66259	0.0350205	0.514183	Angpt2
-1.66206	0.00542133	0.142242	Lrrn2
-1.6605	0.0319048	0.481174	Clec3b
-1.65479	0.0147646	0.285865	Xylt1
-1.64198	7.5e-07	9.84e-05	Kcnd2
-1.64051	0.0234294	0.391405	Zfp703
-1.63712	0.00418883	0.117485	Bmp6
-1.63293	0.0218451	0.372922	Serpina3n
-1.6322	0.000347061	0.0167613	Adora1
-1.63084	1.54e-05	0.00135988	Csmd1
-1.62791	0.0275557	0.435148	Nkain2
-1.62555	1.02e-07	1.84e-05	Psat1
-1.62519	0.015859	0.300551	Sidt1
-1.62428	0.000229865	0.0121868	Gareml
-1.62046	0.000602684	0.0254593	Abhd4
-1.6125	0.000817449	0.0333557	Kcnb1
-1.61064	5.64e-06	0.000580324	Nrbp2
-1.60992	7.12e-05	0.00476514	Acot1
-1.60556	0.00282431	0.0881961	Fjx1
-1.60337	0.000120799	0.00723659	Wscd1
-1.59916	4.6e-05	0.00335336	Ppap2b
-1.59902	6.46e-07	8.61e-05	Lamb2
-1.59873	0.00760093	0.178042	Tead3
-1.59652	8.45e-07	0.000108402	Igsf11
-1.59436	0.0344482	0.510136	1500009L16Rik
-1.59233	0.0496195	0.641813	Fam124a
-1.59099	0.0125424	0.254895	Plcd4
-1.58096	0.0461586	0.611406	Faim2
-1.5803	0.0016783	0.0587679	Sema3a
-1.57822	0.0240681	0.398552	Papss2
-1.57771	0.0192162	0.342643	Dpp10
-1.57545	0.00248358	0.0802394	Nedd9
-1.57476	0.00014128	0.00823402	Sfxn5
-1.57089	0.0263526	0.421469	Acsf2
-1.57051	5.11e-05	0.00366753	Arhgef3
-1.56874	0.0226934	0.383269	Prr18
-1.56838	0.00890289	0.199566	Efhd2
-1.56523	0.00332772	0.0998491	Sox2
-1.56429	0.0101377	0.219795	Creb5
-1.56125	0.0284996	0.447075	Syt10
-1.55733	2.89e-06	0.000323045	Spon1
-1.55529	0.0475068	0.623976	Lrrc74b
-1.54813	0.0233345	0.391023	Col5a3
-1.54618	0.00635588	0.159295	Tmem164
-1.54553	0.028752	0.449803	Serpinb1a
-1.54275	8.12e-05	0.00531131	Sybu
-1.53972	0.0386965	0.549389	Entpd2
-1.53738	0.00822482	0.186147	Bbox1
-1.53701	0.000125876	0.00748851	Lrtm2
-1.53616	2.34e-05	0.00192351	Tmem198b
-1.53286	3.63e-05	0.00275934	Robo1
-1.52792	0.00150681	0.0543116	Mmd2
-1.52755	0.00155458	0.0556443	Slc6a9
-1.52653	0.00749403	0.176985	Raver2
-1.5242	0.00609249	0.155077	Agrn
-1.52318	0.000144733	0.00837846	Slitrk2
-1.52192	0.00164404	0.0578035	Wnt7a
-1.51387	0.000126504	0.00749997	Plce1
-1.51333	0.00131842	0.0496009	Sulf1
-1.51198	4.77e-05	0.00345793	Asrgl1
-1.51091	0.000185955	0.0103803	Pdgfra
-1.50275	6.73e-06	0.000674007	Ptpn13
-1.50202	6.99e-05	0.00471623	1700019G17Rik
-1.50165	0.00296568	0.0920234	Antxr1
-1.50149	0.000520339	0.0226448	Peg10
-1.50125	9.56e-05	0.00603853	Prodh
-1.50013	0.00326738	0.0990761	Mertk
-1.49969	0.00482958	0.128936	Ccnd3
-1.49693	0.00145711	0.0529641	Fndc3b
-1.49475	0.000273959	0.0140184	Axl
-1.48839	0.038488	0.548239	Kif9
-1.48526	0.00926862	0.205511	Svep1
-1.48461	0.0109571	0.233309	Dagla
-1.48192	0.0393631	0.551115	Ppara
-1.48117	0.0294957	0.454943	Ildr2
-1.47742	0.0177704	0.325028	Tom1
-1.47721	0.0289252	0.45169	1810010H24Rik
-1.47695	6.25e-05	0.00431419	Fads2
-1.4769	1.37e-06	0.000167497	Ntrk2
-1.47687	0.00769977	0.178459	Gpc3
-1.47611	0.00636604	0.159318	Acp6
-1.47592	0.00185884	0.0634107	Lrig1
-1.47178	1.7e-05	0.00147876	Glul
-1.46957	0.000177025	0.00997896	Pgm2
-1.46301	0.000304359	0.0153007	Dpp6
-1.46116	0.00377481	0.108595	Iqcg
-1.46035	0.0098768	0.21574	Pter
-1.45608	0.0207081	0.359631	Ramp1
-1.45556	0.00163988	0.0577756	Fabp7
-1.44955	0.00927569	0.205511	Lhfp
-1.44695	0.00257577	0.0824677	Cyp4v3
-1.44317	0.0318095	0.480581	Cobl
-1.44311	0.00892476	0.199796	Ccbl2
-1.44233	0.00320402	0.0978448	Il18
-1.44183	0.0111393	0.235569	Socs3
-1.43864	0.000317823	0.0157474	Ptprf
-1.43806	7.36e-06	0.000722792	Gabbr1
-1.43781	0.0232156	0.389792	Ccdc85a
-1.43687	0.0162461	0.304268	Fmod
-1.43363	0.0376818	0.539437	Gm5607
-1.43136	0.000230284	0.0121868	Epdr1
-1.42731	0.031857	0.480876	Naaa
-1.42724	0.0146323	0.283623	Slit2
-1.42657	0.0054756	0.143291	Cdh6
-1.42202	0.0107591	0.230362	Fbln1
-1.42122	0.000525908	0.0227757	Metrn
-1.41996	0.0405469	0.562061	Slc6a13
-1.41517	0.0267666	0.4269	Id3
-1.41503	0.025649	0.414069	Lrfn4
-1.41436	0.0460424	0.610808	Nab2
-1.4142	0.0375274	0.538122	Rragd
-1.41341	0.0183347	0.332168	Dhrs1
-1.40954	0.00703132	0.169432	Rfx4
-1.40372	7.46e-05	0.00495309	Tcf7l1
-1.4	0.0164839	0.306718	Gyg
-1.39931	0.00307739	0.0946503	Car8
-1.39765	0.00174489	0.0604837	Dbi
-1.39481	4.42e-07	6.44e-05	Gnai2
-1.39002	0.0203392	0.357559	Kcnn3
-1.38885	0.00753564	0.17748	Ndnf
-1.38858	0.0058623	0.151337	Rassf2
-1.38592	0.0174087	0.320144	Slc13a3
-1.38514	0.000233328	0.0122679	Fgfr1
-1.38305	9.58e-05	0.00603853	Ppp2r2b
-1.37911	0.00250284	0.0804325	Adgrb1
-1.379	0.000100506	0.00623825	Sash1
-1.37743	5.3e-05	0.00376832	Adgrb2
-1.36663	0.00492771	0.131201	Adgrg1
-1.36369	0.00773908	0.178459	Pacsin3
-1.36274	0.00081871	0.0333557	Lxn
-1.36244	0.00325685	0.0989311	Mpst
-1.36123	0.021995	0.374417	Lrrc9
-1.35935	0.0374262	0.537119	Cml5
-1.35869	9.8e-06	0.000920549	Ctnna2
-1.35867	0.036436	0.526423	Jdp2
-1.35778	0.0435567	0.58735	Egr2
-1.35589	0.000111328	0.00683593	Atxn1
-1.35514	3.56e-05	0.00272323	Vim
-1.35166	0.0388867	0.550724	Adcy8
-1.35156	0.00187146	0.063589	Npas3
-1.35147	0.0180699	0.328063	Rnf180
-1.35116	0.000959508	0.0383647	Chst2
-1.35056	0.0478174	0.62662	Pex11b
-1.34868	0.00357197	0.104266	Apoe
-1.34618	0.0232009	0.389792	Sgsm2
-1.34382	0.00186714	0.0635677	Gaa
-1.34202	0.0014476	0.05273	Luzp2
-1.33878	0.000493774	0.0221657	Scd2
-1.33812	0.000998349	0.0395498	Zfhx3
-1.33789	0.00817822	0.185861	Tcf7l2
-1.33625	0.00604935	0.154771	Csgalnact1
-1.33433	0.0302033	0.461588	Selm
-1.33333	0.021558	0.369456	Trank1
-1.33143	0.00148506	0.0537529	Sox9
-1.33115	8.39e-06	0.000796804	Oat
-1.33081	0.0197082	0.348964	Hdac11
-1.33074	0.0419432	0.575304	Oscp1
-1.32813	0.00468044	0.126328	Tspan7
-1.3278	0.0280056	0.44053	Cbr3
-1.32625	0.00417273	0.117225	Mmp15
-1.32279	0.00268571	0.0850376	Itm2c
-1.32271	0.0192277	0.342643	Rab13
-1.32262	0.00407233	0.115347	Etv1
-1.32226	0.0354325	0.51802	Cpxm1
-1.32129	0.0223531	0.379678	Lair1
-1.32081	0.0299237	0.458537	Crim1
-1.31901	0.0357486	0.519109	Apod
-1.31843	0.00879111	0.197318	Tspan15
-1.31768	7.4e-06	0.000722792	Dner
-1.31448	0.00133155	0.0497683	Capn5
-1.31275	0.00204639	0.0683345	Phgdh
-1.31156	0.025818	0.415062	Ldb2
-1.31094	0.0140444	0.275017	Csf2ra
-1.30546	0.0148659	0.28718	Plekha7
-1.30496	0.00989955	0.21574	Mocs1
-1.30227	0.000638557	0.0267773	Pigs
-1.29934	0.00374356	0.107992	Gm2a
-1.29897	0.00913137	0.203362	Gabbr2
-1.29807	0.0215594	0.369456	Plagl1
-1.29755	0.00817094	0.185861	Lrrc4c
-1.29721	0.0494592	0.640325	Mid1ip1
-1.29662	0.00102371	0.0401843	Mical2
-1.29589	0.00471413	0.126641	Slc6a1
-1.28842	1.01e-05	0.000941918	Tspan3
-1.2854	0.021679	0.370504	Gpr19
-1.28523	0.0299856	0.459077	Irs2
-1.28513	0.00176778	0.0610308	Kirrel3
-1.28504	0.00449666	0.123107	Acot2
-1.28401	0.0205779	0.359549	Dgkb
-1.28311	0.0127272	0.257132	Clu
-1.2826	0.00174176	0.0604837	Amot
-1.28241	0.0148894	0.287311	Aldh2
-1.28168	0.00184779	0.0631593	Srebf1
-1.28138	0.00775816	0.178562	Nsun7
-1.28055	0.0066652	0.163707	Vegfb
-1.27975	0.0393104	0.551115	Fam189a2
-1.27959	0.041089	0.566999	Iqub
-1.27932	0.0126975	0.256833	Pcx
-1.27784	0.0160647	0.301529	Scd1
-1.27642	0.0236828	0.394552	Glrx
-1.27403	0.0240851	0.398552	Pbxip1
-1.27393	0.00338558	0.100359	Sall2
-1.27103	0.0154795	0.295381	Enho
-1.27042	0.0244911	0.402661	AI854517
-1.26503	0.00580801	0.150387	Adra2a
-1.26015	0.0027994	0.0876686	Gpt2
-1.25919	0.0354974	0.518353	Spata6
-1.2587	0.00273881	0.0865594	Gja1
-1.25798	0.0252499	0.409935	Tnfaip8
-1.25564	0.000323151	0.0159196	Glud1
-1.25515	0.0191257	0.342643	Grb10
-1.25027	0.0121795	0.249585	Pomt2
-1.24971	0.00290801	0.0904112	Zcchc24
-1.2494	0.016025	0.301442	Col4a5
-1.24853	0.00348789	0.102333	Lrrc4b
-1.24811	0.000508581	0.0224782	Sox6
-1.24791	0.0215623	0.369456	8430419L09Rik
-1.24789	0.0463867	0.613482	Sdk1
-1.24516	0.0130195	0.261195	Ctbs
-1.24419	0.0278554	0.438972	Nr2f2
-1.2352	0.00470841	0.126641	Rftn2
-1.23423	0.0179418	0.326773	Acot11
-1.23411	0.0178624	0.326017	Iqce
-1.23056	0.0123544	0.252869	Notch2
-1.23036	0.000245384	0.0127845	Myo6
-1.22901	0.0033767	0.100359	Itfg3
-1.22845	0.00736491	0.175011	Siae
-1.22733	0.000436218	0.0203249	Hsdl2
-1.22464	0.0390764	0.551115	Rxra
-1.224	0.016346	0.305801	Fkbp9
-1.22309	0.00703625	0.169432	Slc1a4
-1.22239	0.0143707	0.279496	Opcml
-1.22212	0.00365835	0.106218	Lrrc16a
-1.21957	0.00473278	0.126943	Cpt1a
-1.21598	0.0229418	0.386325	Pld2
-1.21525	0.00692745	0.168076	Paqr8
-1.21476	0.00369694	0.106826	Nlgn3
-1.21002	0.00584204	0.151041	Sidt2
-1.20464	0.0391091	0.551115	Gpx8
-1.1978	0.000790718	0.0326015	Fat1
-1.19311	0.00396002	0.112537	Palld
-1.19052	0.0223704	0.379678	Igfbp5
-1.18531	0.00134093	0.05001	Abca1
-1.18485	0.00736973	0.175011	Aldh7a1
-1.18373	0.0011355	0.0439698	Sparcl1
-1.18356	0.00650731	0.161703	Slc41a1
-1.18102	0.00467731	0.126328	Csrp1
-1.18019	0.00662107	0.162856	Maml2
-1.17806	0.0274036	0.433839	Fam181b
-1.17366	0.0331714	0.495927	Sorcs1
-1.17062	0.0413957	0.570743	Scd3
-1.16858	0.0230182	0.387233	Camk2g
-1.16622	0.0116964	0.243385	Aldh5a1
-1.16572	7.06e-05	0.00474092	Pcdh17
-1.16294	0.043523	0.58735	Wls
-1.16242	0.0193726	0.344797	Ltbr
-1.1513	0.0175056	0.321209	Eef2k
-1.15048	0.0198808	0.351296	Ptprn2
-1.14978	0.0289092	0.45169	Ttyh3
-1.14619	0.0255863	0.41369	Sipa1l1
-1.14577	0.0149968	0.288089	Lrp1
-1.14556	0.0488078	0.63428	Ccdc136
-1.14543	0.00402114	0.114085	Tom1l1
-1.14117	0.00258202	0.0825143	Tmem47
-1.1384	0.041444	0.570952	Soat1
-1.13461	0.00385996	0.110201	Ak3
-1.13146	0.0233976	0.391405	Rest
-1.13116	0.00613649	0.155612	Ptch1
-1.12692	0.00465692	0.126151	Dag1
-1.12679	0.0232858	0.390587	Gas1
-1.12207	0.0458112	0.609683	Cp
-1.12081	0.00493786	0.131216	Ptpdc1
-1.12004	0.029132	0.452863	3110039I08Rik
-1.11851	0.0104826	0.225854	Gstm5
-1.11482	0.0243516	0.401802	Gpam
-1.1118	0.0166151	0.308492	Arxes1
-1.10979	0.0215747	0.369456	Actr3b
-1.10847	0.00864627	0.19483	Ap3m2
-1.10759	0.00825869	0.186586	Wipi1
-1.10746	0.00100628	0.0397722	Nacc2
-1.10744	0.0244974	0.402661	Kcnd3
-1.10708	0.0345668	0.510321	Yap1
-1.09982	0.00653118	0.161703	Astn1
-1.09754	0.0306687	0.466947	Pttg1ip
-1.09638	0.0454695	0.608056	Hectd2
-1.09426	0.0339141	0.504836	Itpk1
-1.09397	0.0457546	0.609683	Plxnb1
-1.08814	0.0346388	0.510321	P2rx7
-1.08107	0.0263383	0.421469	Wwc1
-1.07277	0.0218638	0.372922	Ctdsp2
-1.0703	0.0386352	0.548971	Tnfrsf19
-1.0693	0.04865	0.632707	Zkscan2
-1.06892	0.0492569	0.63915	Tspan9
-1.0652	0.0298967	0.458532	Cap2
-1.05827	0.00953852	0.209836	Ntrk3
-1.05767	0.00249146	0.0802394	Dlg5
-1.05708	0.00290478	0.0904112	Mmp14
-1.05695	0.00387648	0.110345	Acox1
-1.05689	0.00144516	0.05273	Lgalsl
-1.05563	0.0377373	0.539782	Gna12
-1.05518	0.0174577	0.320674	Arhgef26
-1.05284	0.0323921	0.487241	Nwd1
-1.05182	0.00434213	0.12041	Klhl5
-1.05179	0.00115895	0.0447171	Qk
-1.05033	0.010964	0.233309	Pcdhga3
-1.04833	0.00797562	0.18259	Cdc42ep4
-1.04748	0.04327	0.586057	Chst11
-1.04644	0.0433196	0.586057	Pcyt1b
-1.0419	0.0434699	0.587099	Slc39a1
-1.03913	0.0240595	0.398552	Arl8a
-1.03513	0.0110994	0.235203	Cdh11
-1.03419	0.00445816	0.122247	Pon2
-1.03418	0.0493988	0.640325	Aldh6a1
-1.0324	0.0311036	0.47199	Itgb8
-1.03163	0.0448682	0.603615	9330182L06Rik
-1.02568	0.0170343	0.314567	Gna13
-1.02167	0.00693108	0.168076	Il6st
-1.01653	0.00216283	0.0715107	Psap
-1.01629	0.0390483	0.551115	Dpy19l3
-1.01427	0.0356958	0.519109	Sox8
-1.01341	0.0392753	0.551115	Rnf215
-1.00823	0.0450496	0.604017	Pisd
-1.00453	0.0109646	0.233309	Tmbim6
-0.999028	0.00356285	0.104177	Cst3
-0.998376	0.0190925	0.342643	Hip1
-0.996141	0.0417418	0.573506	Arap2
-0.990427	0.0250051	0.4075	Gramd3
-0.990313	0.0136926	0.270718	Ivd
-0.988915	0.00870499	0.19564	Phlpp1
-0.985766	0.0124077	0.253054	Gpm6b
-0.981026	0.0214316	0.368842	Lrrtm2
-0.975508	0.0208483	0.360972	Adgrl3
-0.974746	0.0190917	0.342643	Smpdl3a
-0.96688	0.0150891	0.289539	Tpcn1
-0.965347	0.0198065	0.350343	Abcd3
-0.965212	0.0405699	0.562061	Alcam
-0.961379	0.0117361	0.243401	Fos
-0.954741	0.0284909	0.447075	Lifr
-0.954116	0.0191667	0.342643	Gng12
-0.949782	0.0281111	0.441787	Zfp36l1
-0.944745	0.0237313	0.394977	Tmcc3
-0.944439	0.0265224	0.423791	Ctnnd2
-0.935215	0.0256015	0.41369	Cdc42ep1
-0.933649	0.0111083	0.235203	Spred1
-0.925518	0.00580668	0.150387	Hsd17b4
-0.919419	0.0306058	0.466495	Prex1
-0.917267	0.0293721	0.454943	Tacc1
-0.914443	0.00756886	0.177709	Ncam2
-0.9047	0.0430633	0.58575	Ssbp2
-0.897919	0.0459803	0.610455	Cachd1
-0.896945	0.030605	0.466495	Kbtbd11
-0.882872	0.0335568	0.500818	Nadk2
-0.879312	0.0204664	0.358514	Lamp1
-0.868943	0.0458158	0.609683	Slc38a3
-0.82639	0.0455429	0.608406	Itgav
0.844558	0.0459196	0.61012	Purb
0.928886	0.0112474	0.237564	Pde7a
0.943917	0.0347028	0.510826	Slc44a1
0.972122	0.014303	0.278496	Cep170
0.975166	0.0497458	0.641813	Hist1h2bg
0.992075	0.0254808	0.412904	Pwwp2a
0.995873	0.00243357	0.0790907	Ptma
0.997799	0.0456172	0.608926	Adam22
0.998274	0.0297619	0.45728	Btbd3
1.00246	0.0341778	0.507881	Pllp
1.01669	0.00477412	0.127777	Cers6
1.03264	0.00351653	0.102998	St6gal1
1.03761	0.0138919	0.272964	Mtmr4
1.04617	0.0446078	0.600581	Stk32a
1.05377	0.00139603	0.0515062	Prex2
1.05517	0.00366972	0.106218	Foxn3
1.05729	0.0105079	0.226111	Mturn
1.06075	0.00638929	0.159667	Zfpm2
1.0624	0.00346756	0.102085	Usp46
1.07021	0.0234462	0.391405	Mtf2
1.07748	0.0239068	0.397129	Epb4.1l1
1.07884	0.0296561	0.45647	Nkain1
1.08096	0.0391168	0.551115	Grb14
1.08509	0.0219625	0.374233	Cadm3
1.09036	0.0207381	0.359788	Rims2
1.09738	0.00906035	0.202305	Arhgef2
1.09761	0.0160895	0.301664	Prkcz
1.09967	0.00261492	0.0831023	Tnr
1.10116	0.0393403	0.551115	Gramd1b
1.10404	0.00981011	0.215134	Creb1
1.10638	0.00626523	0.157483	Porcn
1.13702	0.0174103	0.320144	Tmem163
1.13784	0.0189149	0.340884	Adcy1
1.14397	0.0311713	0.472599	Afap1
1.14685	0.00459651	0.125242	Mospd1
1.14753	0.030798	0.468178	Syp
1.14939	0.0382167	0.545277	Tfdp2
1.1553	0.0458582	0.609775	St3gal5
1.15537	0.0020086	0.0674489	Acsl1
1.16092	0.00756624	0.177709	0610010F05Rik
1.16152	0.011365	0.239047	Calm2
1.16434	0.00312733	0.0960147	Rasgef1b
1.16573	0.029083	0.452863	Rbfox2
1.17548	0.000188056	0.0104636	Tcf4
1.17679	0.000593873	0.0252734	Cnp
1.17703	0.0011626	0.0447171	Kcnc1
1.17832	0.00727445	0.173227	Nfix
1.17843	0.0268847	0.42799	Epb4.1
1.19076	0.0275539	0.435148	Cdk19
1.19696	0.0144999	0.281692	Rab3a
1.19943	0.00132712	0.0497108	Agtpbp1
1.20169	0.00745655	0.176521	Cacnb4
1.20733	0.0149122	0.287427	Zic2
1.21845	0.04765	0.624902	Hist1h4h
1.22007	0.00609735	0.155077	Camta1
1.22083	0.0137456	0.271241	Ppp1r13b
1.22228	0.0043542	0.120459	Prkca
1.2231	0.0121734	0.249585	Cadps
1.2286	0.0244469	0.4026	Plekha6
1.23169	0.0498545	0.641813	Rab33a
1.2399	0.00129645	0.0489888	Tmeff2
1.24422	0.0249789	0.407459	Neat1
1.24588	0.035588	0.518969	Hecw2
1.24921	0.00143502	0.0526064	Cacna1a
1.2514	0.0124073	0.253054	Slc6a6
1.25942	0.00179852	0.0618252	Frrs1l
1.26057	0.0245313	0.402833	Nampt
1.26118	0.000284689	0.0144812	Car10
1.2621	0.00680531	0.165728	Soga3
1.26633	0.0349141	0.513294	Reep6
1.28015	0.0416841	0.573506	Sptbn2
1.28029	0.0135911	0.270718	Myo1b
1.28359	0.00429954	0.119615	Parp6
1.28499	0.0482571	0.630939	Slx4ip
1.29171	0.0373373	0.53629	Ggct
1.29271	0.0387888	0.549849	Grin1
1.29593	0.0465101	0.614216	Hist1h3b
1.30169	0.0266185	0.424931	A330076H08Rik
1.30855	0.00128637	0.0487151	Zic1
1.31132	0.0168034	0.311316	Map3k12
1.3189	0.000121929	0.00727894	Foxn2
1.31974	0.00345931	0.102064	Hist1h2be
1.32116	0.0343785	0.509542	Tmem63c
1.32515	0.0204434	0.358514	Pde3a
1.32647	0.00414905	0.116751	Rgs7bp
1.32903	0.0180182	0.32747	Rapgef5
1.33191	0.0116219	0.242493	Srcin1
1.33198	0.00330576	0.0995376	Mctp1
1.33565	0.00440488	0.121161	P2ry12
1.33843	0.0115162	0.241166	Itpr1
1.34073	0.00157141	0.0557057	Gria4
1.35446	0.00276456	0.0868941	Scn8a
1.35762	0.00696098	0.168326	Hip1r
1.35783	0.0457643	0.609683	Ina
1.35786	0.000967686	0.0385125	Zfp521
1.36111	0.0392203	0.551115	Rras2
1.36348	0.000617506	0.0260215	Ppp1r16b
1.36436	0.0324376	0.487499	Stmn2
1.36629	0.00620566	0.157115	Kif21b
1.36915	0.029504	0.454943	Snap91
1.37044	0.0384756	0.548239	Prmt8
1.3714	2.68e-05	0.00211016	Nfib
1.37271	0.00705866	0.169497	Hist1h2bh
1.37307	0.0194359	0.345492	Prkce
1.37722	0.0483531	0.631185	Casp12
1.37878	0.0422758	0.578241	Cygb
1.38202	0.000204749	0.0111049	Slc22a15
1.38336	0.00037604	0.0178598	Mpp3
1.38725	0.0290817	0.452863	Hist1h2ac
1.38809	0.0119844	0.247357	Prr13
1.39979	0.00101869	0.0400787	S100b
1.40497	0.0375934	0.53862	Ackr1
1.40566	0.01518	0.290634	Sema3d
1.40647	0.0178302	0.325775	Hist1h4i
1.40657	0.0250431	0.407733	Hist1h2ae
1.40917	0.0192243	0.342643	9330159F19Rik
1.41075	0.0158125	0.300551	Dpf3
1.41549	0.00441148	0.121161	Anln
1.41972	0.0124293	0.253195	Slc6a15
1.42111	0.0199368	0.351924	Bcas1
1.42494	0.00460451	0.125262	Csrnp3
1.42763	0.000231424	0.0122051	Sgip1
1.43013	0.0424591	0.579825	Pde5a
1.43069	5.69e-05	0.00400492	Frmd4a
1.43229	0.0387929	0.549849	Igsf8
1.43387	0.0108964	0.232724	Hist1h4c
1.4391	0.00338286	0.100359	Slc22a4
1.44377	0.0120766	0.248662	Mtcl1
1.44803	0.0247806	0.404993	Rims1
1.45165	0.0369471	0.531574	Stmn4
1.45335	0.00492968	0.131201	Plekha1
1.46216	0.0257792	0.415062	Bend6
1.46515	0.0113733	0.239047	Map3k1
1.46583	0.0181196	0.328618	Celf4
1.46747	0.0128892	0.260098	Trp53i11
1.46783	0.00144572	0.05273	Cacna1e
1.46841	0.0312852	0.473908	Hist1h2ag
1.47534	0.0105275	0.226249	Gria1
1.49076	0.0421314	0.577183	Pax6
1.49623	0.000694251	0.0289715	Lpgat1
1.49837	0.00329459	0.0993752	Bsn
1.50082	0.000200928	0.0110513	Nrep
1.50564	3.02e-05	0.00234664	Mtss1
1.50648	0.0129767	0.260641	Fbxl16
1.50734	0.000255739	0.013204	Nav1
1.51154	0.0126195	0.255858	Abca7
1.51603	0.00191745	0.0650232	Plxnb3
1.52166	0.0377709	0.539813	Hist1h4n
1.52217	0.00017776	0.00998766	Dock11
1.52534	0.00131358	0.0495272	Syne2
1.5255	0.00563048	0.146897	Kif5c
1.52563	0.000415649	0.0195253	Rassf3
1.52795	0.000824432	0.0335093	Stmn1
1.53036	0.0449234	0.603885	Enox1
1.53306	0.00156891	0.0557057	Ccng2
1.53343	0.00274763	0.086679	Ppm1h
1.53351	0.0407782	0.564039	Trhde
1.53525	0.000483574	0.022112	Trpm3
1.53936	0.0020469	0.0683345	Tagln3
1.53948	0.001219	0.046396	Nrxn3
1.54118	0.0165612	0.307824	Rnf152
1.54158	0.0345688	0.510321	Fam57b
1.5417	0.043135	0.585798	Pip5k1b
1.54611	0.00173045	0.060226	Zbtb18
1.55096	0.049932	0.642095	Rgs5
1.55215	0.0473592	0.622619	Frmd4b
1.55265	0.00522068	0.138091	Grin2b
1.55591	0.0229354	0.386325	Gm19522
1.55943	0.0159368	0.300975	Smpd3
1.56312	0.0306898	0.466947	Dao
1.56923	0.0227534	0.383905	Gabrg2
1.56994	0.00118839	0.0455057	Atp11c
1.57185	0.0142437	0.277971	Il16
1.57264	0.00408524	0.115496	Hprt
1.57269	0.00700792	0.169224	Sytl2
1.58069	0.00924569	0.205376	Ly6e
1.58436	0.013636	0.270718	Hist1h2ba
1.58589	0.0433476	0.586057	Hist1h2ah
1.58885	9.63e-05	0.00603853	Sema4d
1.59032	3.86e-09	1.11e-06	Plcb1
1.59406	2.52e-05	0.00202731	Sept3
1.59818	0.000542102	0.0233009	Mitf
1.59884	0.0292436	0.454188	Hist1h2an
1.59965	0.000321972	0.0159071	Lppr4
1.6031	0.0110021	0.233805	Nuak1
1.60324	0.0244361	0.4026	Rapgef4
1.60349	0.00800134	0.182935	Lgi4
1.60351	0.000532154	0.0229391	Slco3a1
1.60521	0.000521569	0.0226448	C3ar1
1.60679	0.000980568	0.0389351	Cacna1b
1.60692	0.0257246	0.4149	Ly86
1.61145	0.00136972	0.0507533	Eml5
1.61398	0.0454813	0.608056	Tmem145
1.61653	0.00366889	0.106218	Gdpd5
1.61866	0.020181	0.355141	Hs6st2
1.62639	0.0011805	0.0453042	Serpini1
1.62799	0.0159448	0.300975	Slco1c1
1.63259	0.0153724	0.293665	Ctnna3
1.63538	0.00454541	0.124244	Trim67
1.64656	0.00420658	0.117791	Dlg2
1.64897	9.71e-05	0.00604852	D430041D05Rik
1.65211	0.000133742	0.00784786	Ryr2
1.65434	0.000493145	0.0221657	Aatk
1.65746	0.0138592	0.272809	Ptchd4
1.65796	0.0326519	0.489863	Ocln
1.66143	0.000503129	0.0222946	Ppfia2
1.66982	0.0157628	0.300121	St8sia5
1.6761	0.000180032	0.0100824	Snap25
1.67991	0.0180057	0.32747	Cog7
1.68819	0.020995	0.363145	Npr1
1.69526	0.0370716	0.53292	2300009A05Rik
1.69903	0.048423	0.631185	Lmo7
1.70041	8.84e-05	0.00566917	Efr3b
1.70398	1.62e-06	0.000196069	Pcdhb16
1.70868	0.0046468	0.126151	Emid1
1.71063	0.000332755	0.016253	Cdk5r1
1.71452	0.0366467	0.528136	Nol4
1.71493	0.00382085	0.109486	Slc16a4
1.71954	0.000966558	0.0385125	Neb
1.72043	0.0426761	0.580942	Piezo1
1.72154	3.94e-05	0.00293201	Kcna2
1.72157	0.0472247	0.622172	Prrt1
1.7265	0.015824	0.300551	Ace
1.7343	0.0105792	0.227077	Sptbn4
1.73483	3.64e-07	5.45e-05	Prkcb
1.73504	0.00249217	0.0802394	Myt1l
1.74957	0.0163751	0.305801	Pak7
1.75043	0.0210467	0.363675	Il1b
1.75796	4.12e-05	0.00304263	Ier5
1.7589	0.0129433	0.260579	Rassf4
1.76167	0.00822843	0.186147	Dusp15
1.76322	0.0143	0.278496	Fam101b
1.76909	0.00806194	0.184076	Shf
1.77181	6.25e-05	0.00431419	Map6d1
1.77321	0.00255959	0.0821028	Pde3b
1.77425	0.00819897	0.18597	Tmem151b
1.7748	0.00724649	0.17304	Rnf165
1.7783	0.0352181	0.515762	Osbp2
1.7947	0.0258499	0.415062	Barhl2
1.79612	2.43e-06	0.000278921	Sh3gl2
1.79698	2.62e-10	1e-07	Adam11
1.80206	0.0342539	0.508573	Cyyr1
1.80454	0.0095441	0.209836	Sufu
1.8053	0.0133574	0.266419	Sema7a
1.80796	0.0026132	0.0831023	Slc29a1
1.81572	0.00818338	0.185861	Ctxn3
1.81769	0.0355156	0.518353	Cab39l
1.82058	0.039788	0.555153	Ntn4
1.82996	0.000112498	0.00685881	Nos1
1.83491	0.0402672	0.560124	Lmo2
1.84552	0.00424576	0.118695	Mybpc1
1.84617	0.0247549	0.404958	Kdr
1.85386	0.000253846	0.0131457	Ebf1
1.85786	0.000329765	0.0161528	Hist1h2bb
1.8636	0.0341757	0.507881	Slc37a1
1.86816	1.18e-07	2.04e-05	Ank3
1.87192	0.00210787	0.0698276	Dio2
1.87509	0.000162817	0.00930002	Trf
1.87724	0.0184893	0.334265	Map3k13
1.87773	0.0158727	0.300551	Fam205a1
1.88975	0.0425889	0.58062	Celf3
1.8932	6.11e-05	0.00425437	Elavl4
1.89404	0.0139991	0.274442	Tdrp
1.8971	0.00652515	0.161703	Cpne9
1.89757	3.05e-06	0.000331387	Astn2
1.89857	0.0269162	0.428094	Ptchd1
1.90309	8.39e-05	0.00539944	Palmd
1.91722	0.00511338	0.135461	B3galt2
1.91774	0.0463689	0.613482	Cldn5
1.91839	3.38e-05	0.00260824	Ankrd44
1.91964	0.0102996	0.222463	Strip2
1.92078	0.0184041	0.333076	Enpp2
1.92483	0.0206873	0.359631	Pcp2
1.92643	0.0212878	0.367103	Tfap2b
1.92772	1.2e-10	4.9e-08	Mtus1
1.93725	0.012479	0.253908	Stxbp2
1.93788	0.0189989	0.341683	Syt9
1.94157	0.00542724	0.142242	Abracl
1.9599	0.00207017	0.0687816	Unc5b
1.96151	4.15e-05	0.00305094	Fxyd1
1.9674	0.0099272	0.216049	Cntnap4
1.96781	0.0294307	0.454943	Trnp1
1.97386	6.32e-07	8.56e-05	Atp2b2
1.97545	0.0277235	0.437293	Frmd5
1.9816	4.33e-05	0.0031701	Arpp21
1.9866	2.49e-06	0.00028383	Angpt1
1.99018	0.000114479	0.00695489	Cnksr2
1.99385	0.0019721	0.0664829	Cplx1
1.99593	0.0136866	0.270718	Ptprb
1.99791	0.00746415	0.176521	Cacna2d3
1.9982	0.00179464	0.0618252	Adamts4
2.0012	0.00021707	0.0116993	Hist1h2bn
2.00122	0.00944709	0.208771	Cdc42ep3
2.00426	0.00988511	0.21574	Vat1l
2.01546	0.00195164	0.0660524	Cldn11
2.02141	4.11e-05	0.00304263	Tfrc
2.02523	2.44e-05	0.00198106	Camk4
2.03235	0.01329	0.265383	Unc13a
2.03572	4.98e-05	0.00359965	Sox11
2.03909	0.0163812	0.305801	Apold1
2.03978	2.59e-06	0.000293162	Ypel2
2.04378	2.07e-07	3.33e-05	Elavl3
2.04512	0.00661106	0.162842	Hcn1
2.04646	0.00600756	0.153931	Galr1
2.05349	0.0259151	0.415633	Sox17
2.0579	0.0293449	0.454943	Tek
2.0587	7.92e-13	5.45e-10	Tubb4a
2.06551	0.0136989	0.270718	Ret
2.06599	0.00579661	0.150387	Sgms2
2.07271	0.000202476	0.0110513	Gpr37l1
2.07798	0.000449365	0.0206876	Hist1h2bk
2.08141	0.000120399	0.00723659	Hist1h2bp
2.08666	1.97e-06	0.000233694	Pik3r3
2.09118	5.46e-10	2e-07	Thrsp
2.09448	0.00626206	0.157483	Dcc
2.10766	0.0205473	0.359379	Itga4
2.11267	0.00132623	0.0497108	Tspan4
2.11356	0.0129727	0.260641	Cd93
2.11756	0.0206954	0.359631	Apln
2.12157	2.12e-05	0.00176334	Phyhip
2.12462	0.00751681	0.177279	Arid3a
2.13092	0.0417566	0.573506	Kcnk9
2.14377	0.00595734	0.152872	Pld5
2.1468	1.84e-06	0.000219337	Lin7a
2.14715	0.00769737	0.178459	Glce
2.16259	0.0160189	0.301442	Srrm4
2.16433	0.0206791	0.359631	Ccr5
2.16434	0.00103032	0.0402597	Dcx
2.16437	3.54e-05	0.00271773	Abi3bp
2.16918	6.52e-05	0.00448734	Tprn
2.17458	0.00217537	0.0717871	Slfn5
2.17512	4.21e-09	1.17e-06	Kcna1
2.17791	0.000599619	0.0254549	Cacna2d1
2.18305	0.0393253	0.551115	Cxcl10
2.18643	5.33e-05	0.00376868	Tbx3
2.19051	5.71e-05	0.00400492	Msx2
2.19278	0.0179192	0.326706	Slc32a1
2.19513	0.0472667	0.622248	4930578C19Rik
2.19655	0.00323356	0.0983975	Klhl29
2.19916	1.42e-16	1.87e-13	Sept4
2.20494	0.00183815	0.0629546	Sult4a1
2.21261	0.00121974	0.046396	Lrrc55
2.21304	0.0253175	0.410646	Mmp24
2.21692	0.0100151	0.21741	Gad1
2.24834	0.000230367	0.0121868	0610040J01Rik
2.25703	0.00768323	0.178459	St6galnac2
2.26291	0.0431973	0.586057	9930111J21Rik2
2.26346	0.024597	0.403392	Egfl7
2.26607	0.000140132	0.00819488	Gad2
2.26783	0.0225918	0.382305	N4bp3
2.27442	0.000228145	0.0121868	Celsr3
2.27604	0.0223952	0.379725	Ly75
2.28086	0.00611577	0.155315	Tnxb
2.28148	1.91e-05	0.00160903	Spns2
2.28592	0.0407379	0.563934	Hhex
2.28953	0.000626011	0.0263154	Clvs1
2.29007	0.00037513	0.0178598	Rcor2
2.29144	7.61e-09	1.84e-06	Nfasc
2.29149	0.000532351	0.0229391	Wscd2
2.29177	0.0100081	0.21741	Eomes
2.29306	7.23e-10	2.59e-07	Rbfox3
2.2998	0.0102182	0.220983	Sh3bgrl2
2.30182	0.0196198	0.347756	Gm13293
2.31174	0.0287401	0.449803	Aim2
2.32644	8.36e-05	0.00539944	Sphkap
2.33144	0.00334476	0.100011	Cntnap1
2.3331	3.86e-05	0.00290149	Mal
2.34268	0.0461268	0.611406	Dennd1c
2.34347	4.34e-13	3.25e-10	Gpr158
2.34441	0.016685	0.309455	She
2.35083	0.0385922	0.548817	Olfml2b
2.35534	7.45e-05	0.00495309	Kcnj6
2.36884	0.000372076	0.0177798	Lbp
2.36973	0.0303612	0.463588	Ushbp1
2.37019	2.87e-05	0.00225568	Unc5c
2.3755	3.15e-10	1.18e-07	Chn2
2.37659	0.00136254	0.0507058	Spint2
2.38028	0.0115009	0.241166	Synpr
2.38052	0.0359944	0.521357	Abcc8
2.38062	0.0449616	0.603897	9330117O12Rik
2.38303	1.71e-07	2.82e-05	9530091C08Rik
2.38996	0.00645727	0.161132	Barhl1
2.39309	0.0170305	0.314567	Gal3st1
2.39419	0.000229257	0.0121868	Onecut2
2.41633	0.0139085	0.272978	Erg
2.41839	0.0393084	0.551115	Sla
2.42465	0.00021165	0.0114431	Fhl3
2.42557	1.89e-05	0.00160663	Gpr22
2.42777	0.000490919	0.0221657	Myo1d
2.42802	3.38e-17	4.84e-14	Tspan2
2.42967	6.78e-06	0.000674123	Slc24a2
2.43478	0.00761909	0.178048	Sox7
2.43671	0.00151925	0.0546451	Rasgrp3
2.43671	0.000287982	0.0146056	Zfyve28
2.43928	0.0346094	0.510321	Serpinb1b
2.4416	0.0433586	0.586057	Gpr183
2.45119	0.0294803	0.454943	4930532I03Rik
2.47571	0.00156958	0.0557057	Crabp1
2.47598	0.0043579	0.120459	Klhl34
2.47884	3.53e-09	1.06e-06	Hivep3
2.4795	0.0466268	0.615238	Angptl6
2.49509	1.56e-05	0.00136452	Esrrg
2.49567	0.00268344	0.0850376	Sypl2
2.49786	0.00950147	0.209703	Mybpc3
2.50092	0.0498728	0.641813	5031426D15Rik
2.50889	0.0279636	0.440272	Adgrd1
2.52452	1.85e-08	4.03e-06	Tmem178
2.52904	0.0343245	0.509181	Mlip
2.53088	7.55e-06	0.00072931	Cadps2
2.53406	0.0191982	0.342643	Gm5862
2.54043	0.0208095	0.360664	Galnt9
2.54473	0.0454113	0.608056	Nos2
2.54551	0.0323582	0.487158	Nat1
2.54589	0.020703	0.359631	Pcdh12
2.56654	7.76e-07	0.000100262	Cbfa2t3
2.56749	0.00455555	0.124323	Slc40a1
2.56948	0.0255638	0.41369	4931430N09Rik
2.57788	0.00774329	0.178459	Eif4e3
2.5859	8.21e-08	1.54e-05	Fa2h
2.5875	0.00020353	0.0110737	Sv2b
2.58943	0.0137569	0.271241	Lhx1os
2.60989	2.79e-07	4.25e-05	Stxbp5l
2.61225	0.00916467	0.20384	Gm10400
2.64074	0.0242726	0.400883	Tshb
2.64232	0.005408	0.142171	Bcl6b
2.65947	0.00155673	0.0556443	Zfhx2os
2.66972	0.0396311	0.553966	Cdh3
2.67997	0.000839748	0.0339713	Gm10220
2.68054	0.0422159	0.577881	Slc38a5
2.69601	8.09e-06	0.000773105	Cemip
2.69885	1.44e-07	2.4e-05	Myrf
2.69904	0.0439196	0.591779	Pax2
2.69989	0.0149474	0.287461	Gm14204
2.71041	2.59e-05	0.00206383	Nrn1
2.7242	0.0320806	0.483402	4930563F08Rik
2.73466	0.000410053	0.0193152	Neurod2
2.74243	0.00690374	0.167887	Fam159b
2.76692	0.0494458	0.640325	Gm694
2.77306	0.000450018	0.0206876	Hpca
2.77319	0.0419608	0.575304	5830416P10Rik
2.77337	3.24e-08	6.47e-06	Fat2
2.7734	0.00175701	0.0607813	Fabp3
2.77501	0.000281076	0.0143399	Kcnj9
2.78191	0.0118524	0.245221	Mir128-2
2.7877	0.000421974	0.0197147	Ceacam2
2.79582	1.09e-13	8.91e-11	Tppp
2.79992	0.0104829	0.225854	A930024E05Rik
2.80253	0.000372288	0.0177798	Gpnmb
2.81818	6.89e-05	0.00467908	Ltbp2
2.8319	1.2e-05	0.0010968	Slco1a4
2.83307	0.00342725	0.101419	Cldn2
2.84187	1.81e-09	6e-07	Grm4
2.85376	1.36e-05	0.00122781	Cacng2
2.86906	0.000793225	0.0326266	Lhx1
2.86918	0.00705801	0.169497	Dsg2
2.87712	0.0270886	0.430041	Usp44
2.88864	1.81e-05	0.00154673	Zfp385b
2.89374	0.00794443	0.182361	Opalin
2.90054	0.000445598	0.02065	Nhlh2
2.9009	0.038936	0.550968	Skor1
2.90318	0.0251065	0.407992	Tmem74
2.9169	2.17e-07	3.44e-05	Kcnk1
2.91869	0.0055612	0.14531	Car4
2.9201	1.12e-07	1.98e-05	St18
2.92503	0.000120712	0.00723659	Col4a3
2.93802	0.0476024	0.624754	Folr1
2.94374	8.1e-12	4.22e-09	Kcnj3
2.96378	0.0169167	0.313077	F5
2.96411	9.15e-05	0.00584808	Tbc1d30
2.97005	0.0032313	0.0983975	9130019P16Rik
2.98434	0.000110522	0.00681078	Gm2694
2.9851	0.0349302	0.513294	Mir344-2
2.98744	6.56e-05	0.00449444	1700047M11Rik
2.99548	0.00207229	0.0687816	Nhlh1
3.00397	0.0417629	0.573506	9530059O14Rik
3.0384	5.7e-07	7.77e-05	Nanos1
3.04665	0.00817234	0.185861	Ccm2l
3.08374	0.0155914	0.297187	Pax6os1
3.10806	0.000602447	0.0254593	Bhlhe22
3.10827	0.0396227	0.553966	Il23a
3.10978	0.000311737	0.0154904	Lzts1
3.11092	0.000580795	0.0249018	Scrt1
3.12738	0.0120517	0.248447	Klhl6
3.1433	7.7e-05	0.00508998	5031410I06Rik
3.15184	0.000518219	0.0226136	Car12
3.15511	0.0176792	0.323705	4930579H20Rik
3.1861	0.00985334	0.21574	Gm21671
3.18717	0.000308759	0.0154317	Aspn
3.19394	0.0138682	0.272809	Klhl14
3.19898	0.0481982	0.630648	Gm20125
3.20144	0.000262134	0.0134534	Smim18
3.20409	0.00205217	0.0683777	Xkr7
3.20477	1.55e-05	0.00136403	Sgpp2
3.2057	0.00314645	0.0962757	Mir204
3.20676	0.0410901	0.566999	C3
3.24129	9.12e-06	0.000861671	9630013A20Rik
3.25328	8.39e-24	2.06e-20	Ugt8a
3.25376	6.98e-09	1.71e-06	Mir124a-1hg
3.25598	0.0028265	0.0881961	Sstr2
3.25824	0.0136777	0.270718	Csf3r
3.29247	0.0317229	0.479693	Tc2n
3.29884	0.019472	0.345492	Zfp663
3.30548	0.000490026	0.0221657	Pparg
3.31352	0.000499097	0.0221731	Kcnj13
3.32324	0.000305592	0.0153179	Srrm4os
3.32663	0.0148156	0.28653	Lpar5
3.35944	0.0356415	0.519109	A230001M10Rik
3.37347	0.00383327	0.109659	Adamts18
3.37515	3.04e-06	0.000331387	Scrt2
3.38418	2.44e-05	0.00198106	Prdm8
3.40315	0.0115037	0.241166	Astl
3.41151	0.0327463	0.490852	Flt3
3.44731	0.027308	0.433124	Kcns3
3.44766	5.36e-07	7.4e-05	Galnt6
3.45742	0.0043751	0.120547	Meox1
3.50617	1.51e-05	0.00134067	Uncx
3.52184	0.0170521	0.314567	Grin1os
3.52618	0.000814228	0.033331	Neu4
3.52859	0.00051418	0.022594	4930545L23Rik
3.52894	1.34e-05	0.00121341	Insm1
3.54239	0.00524811	0.138603	Ifi205
3.56687	0.020477	0.358514	C8g
3.56974	2.38e-05	0.00194703	S1pr5
3.58852	3.73e-12	2.14e-09	Cntn2
3.59136	2.34e-17	4.01e-14	Elovl7
3.59526	4.47e-15	4.81e-12	Atp2b3
3.61963	1.18e-14	1.13e-11	Ppp2r2c
3.65451	0.00153509	0.0550996	Bfsp2
3.66854	0.0273851	0.433839	Wdr72
3.68704	0.0481237	0.630153	Gm10532
3.69171	0.011339	0.238911	Ifi203
3.70044	0.00116225	0.0447171	Aqp6
3.72336	0.030127	0.46083	Xirp1
3.74373	0.000447949	0.0206876	Dmp1
3.74493	0.000478468	0.0219368	Casp4
3.76136	0.00260577	0.0831023	Ntf3
3.78078	0.0110151	0.233805	Plk5
3.78532	1.64e-06	0.000197517	Fgf9
3.78955	1.15e-11	5.67e-09	Insc
3.82109	0.0189131	0.340884	Gm6614
3.85073	0.0222557	0.378478	Gm26688
3.85155	0.035748	0.519109	Gm16998
3.85484	0.00469741	0.126587	Cerkl
3.85644	6.74e-06	0.000674007	1700039E22Rik
3.87255	0.0123711	0.252909	Map3k7cl
3.87617	0.0060774	0.155077	Tmem114
3.89535	0.0234483	0.391405	Adgrg7
3.91011	4.43e-06	0.00046421	Clic6
3.91807	0.000492155	0.0221657	Casr
3.91936	0.000192513	0.010677	Cdk18
3.93382	5.38e-07	7.4e-05	Epn3
3.93875	0.04968	0.641813	Gpr84
3.95257	0.0497994	0.641813	Mir3473g
3.95526	0.0246122	0.403392	Clec4a3
3.95994	3.24e-05	0.00250576	Neurod4
4.02527	1.19e-07	2.04e-05	Spp1
4.02883	0.0492294	0.63915	4933429O19Rik
4.03449	0.00366268	0.106218	C630031E19Rik
4.06064	0.00380837	0.109311	Il17re
4.1024	0.0224906	0.380966	Gkn3
4.11866	2.65e-05	0.00209974	2900079G21Rik
4.13304	0.0121306	0.249476	Tlx3
4.1373	9.6e-23	2.06e-19	Mbp
4.16986	1.56e-12	9.56e-10	Nipal4
4.18577	3.25e-15	3.73e-12	Syt2
4.28879	8.86e-25	2.54e-21	Mog
4.30536	0.0410912	0.566999	Clec5a
4.31107	0.00527745	0.139164	Slc4a5
4.31987	0.0101789	0.22041	Cldn14
4.37253	8.78e-12	4.44e-09	Mag
4.45348	0.00667943	0.163822	Acss2os
4.47716	0.00336578	0.100291	Gimap4
4.48258	0.00762192	0.178048	Lbx1
4.56496	2.88e-17	4.5e-14	Enpp6
4.58622	0.000439438	0.0204196	2310075C17Rik
4.59893	0.0449946	0.603897	9330162B11Rik
4.61443	0.013649	0.270718	Sycp1
4.62057	0.00676897	0.165546	Ifnk
4.62347	1.13e-15	1.39e-12	Mndal
4.68107	6.34e-15	6.41e-12	Neurod1
4.69126	5.74e-09	1.48e-06	Slc17a7
4.72711	4.55e-08	8.79e-06	Myoc
4.73457	0.00149706	0.0540733	Sostdc1
4.80023	1.91e-05	0.00160903	Tmem125
4.84115	4.59e-30	2.63e-26	Tmem88b
4.85638	1.4e-36	1.21e-32	Plp1
4.86809	0.00335734	0.100213	A730046J19Rik
4.88037	0.00220573	0.0726498	Vipr1
4.90919	0.0239464	0.397404	Ddi1
4.98021	0.00933967	0.206663	Rnf148
5.01712	0.00248291	0.0802394	Tbata
5.06703	0.0346098	0.510321	Prss52
5.09759	2.35e-11	1.09e-08	Ppp1r1b
5.10202	0.0214164	0.368842	Ly6g6f
5.10544	0.000515143	0.022594	Tmem210
5.10675	0.00161227	0.0570366	Klk6
5.13519	3.03e-06	0.000331387	Sgk2
5.15405	0.00740293	0.175557	Cldn3
5.1562	2.03e-09	6.35e-07	Htr2c
5.17687	0.00621405	0.157115	Btbd16
5.18531	0.035893	0.520328	Olfr558
5.21338	0.0315198	0.477042	Scnn1g
5.22452	0.0261923	0.419687	Acp5
5.30803	1.55e-08	3.41e-06	Tfap2c
5.30962	0.039291	0.551115	Olfr570
5.48332	0.00138093	0.0510589	Gm11744
5.48742	0.0344791	0.510154	Tmem190
5.5148	3.33e-26	1.14e-22	Ermn
5.55507	0.0354152	0.51802	Bpifb9a
5.5631	0.00172247	0.0600697	1700006F04Rik
5.56928	0.0130803	0.261835	Myo1a
5.57645	0.00713566	0.170868	Gm19757
5.65385	0.0410941	NA	Mir194-1
5.68735	0.040386	0.561323	Mir3963
5.69704	0.000324894	0.0159597	Kcne2
5.71349	0.00036038	0.0173558	Il12rb1
5.75675	0.0248681	0.406038	Sh3rf2
5.87464	0.000893377	0.0358038	Colq
5.89625	0.0385924	0.548817	Gm10415
5.90737	0.00952945	0.209836	Igfn1
5.90822	7.17e-12	3.85e-09	Gabra6
5.96973	0.00791465	0.181921	Acnat1
6.05334	2.11e-05	0.00175874	Krt18
6.13615	1.93e-38	3.32e-34	Mobp
6.15665	0.000167255	0.0094905	March11
6.2175	0.00327467	0.0990932	B930025P03Rik
6.24849	0.0291268	0.452863	4933416C03Rik
6.28161	1.25e-06	0.000153552	Eps8l2
6.35979	0.00764106	0.178253	S100a8
6.38389	0.00164754	0.0578085	Gm15915
6.43289	0.0140855	0.275509	Vmn2r-ps11
6.55067	0.0426187	0.58062	Foxn1
6.68124	0.00757638	0.177709	Tcf21
6.70485	0.00725804	0.173075	A730004F24Rik
6.7892	0.00051161	0.0225541	4933408N05Rik
6.87137	0.0146157	0.28362	Defb9
6.87792	0.0426182	0.58062	Ankrd2
7.24109	1.04e-05	0.000961957	Gm853
7.25303	0.00278658	0.0874263	Snora35
7.5122	0.0287104	0.449803	Klk4
7.56446	0.0002483	0.0128974	Tmem72
7.60851	5.77e-09	1.48e-06	Ttr
7.73786	0.000676327	0.0282922	Crhr2
7.9331	0.00197943	0.0665995	Nr1h4
7.98508	0.0126778	0.256736	Atp6v0d2
8.11213	3.81e-07	5.64e-05	Gjc2
8.15588	0.000394373	0.0186276	Mir1912
8.37278	0.000498067	0.0221731	Gm22650
8.56808	0.000145365	0.0083868	4933413L06Rik
9.07006	2.33e-08	4.83e-06	Ppp2r2cos
9.8288	2.02e-06	0.000237458	Prr32
9.91316	6.82e-06	0.000674123	Defb11
19.3402	1.02e-13	8.77e-11	Bcas3os2

## Sheet: CB P14vsP1
log2FoldChange	pvalue	padj	GeneSymbol
-18.9922	2.3e-07	7.97e-06	Chrnb3
-11.3376	1.4e-14	1.33e-12	Prdm12
-10.2556	0.000146357	0.00271006	Eif2s3y
-10.0656	4.31e-10	2.32e-08	Fgf15
-10.0611	5.7e-13	4.54e-11	Magel2
-9.96474	1.61e-07	5.74e-06	Prdm13
-9.79438	6.42e-12	4.53e-10	Gbx2
-9.78256	2.01e-09	9.79e-08	Foxa1
-9.74201	1.5e-09	7.48e-08	Efna4
-9.73073	1e-11	6.83e-10	Fst
-9.65455	6.65e-06	0.000169355	Kdm5d
-9.41626	3.41e-10	1.88e-08	Mcidas
-9.32549	9.76e-06	0.00023607	Ddx3y
-9.09195	4.87e-09	2.28e-07	Ccna1
-9.0158	8.71e-08	3.25e-06	Dbx1
-8.69968	9.62e-10	4.96e-08	Crb1
-8.66476	4.31e-08	1.7e-06	Neurog2
-8.56989	1.86e-06	5.3e-05	Cdc20b
-8.45796	1.13e-07	4.1e-06	Kcnj5
-8.40537	4.07e-14	3.77e-12	Lipg
-8.37704	9.29e-06	0.000226226	Spdef
-8.35274	8.84e-06	0.000217418	Gsx1
-8.34032	3.45e-08	1.4e-06	Aldh1b1
-8.00629	0.000284912	0.00485437	Sp9
-8.00217	6.4e-07	2.03e-05	Slc30a3
-7.94986	2.26e-08	9.51e-07	Crabp1
-7.91779	2.29e-09	1.1e-07	Myh8
-7.91643	1.97e-07	6.84e-06	Pdyn
-7.85396	6.09e-06	0.000157299	Rhcg
-7.82071	0.00151503	0.0198235	Foxn4
-7.77978	0.000297236	0.00502514	Six3os1
-7.67977	0.00364483	0.0412261	Tacstd2
-7.58626	0.000376026	0.00614455	Slc6a3
-7.55793	2.74e-08	1.14e-06	Irs4
-7.55588	0.000184968	0.00333617	Kcnf1
-7.54883	5.09e-05	0.00104863	Slc10a6
-7.46904	0.00480682	0.0519919	Foxa2
-7.46222	1.25e-05	0.000296407	Olfr90
-7.43772	0.0277854	0.207931	Fezf2
-7.4201	7.39e-06	0.000185562	Neurog1
-7.41294	7.24e-06	0.000182249	Clvs2
-7.39962	4.73e-06	0.000125208	Nipal1
-7.38242	0.000180155	0.00325875	Tmem184a
-7.37534	0.000170451	0.00310416	Sp8
-7.35369	0.000997573	0.0140093	Gpr12
-7.23739	6.04e-05	0.00122347	Ptf1a
-7.21804	0.00516841	0.0551689	Icos
-7.20551	0.00137957	0.0183838	Rassf7
-7.16965	4.71e-05	0.00098183	Calca
-7.15673	0.000820835	0.0118828	Rufy4
-7.1341	0.000276101	0.00474298	Agbl1
-7.1137	0.00021356	0.00377216	6430584L05Rik
-7.03694	1.8e-05	0.000412064	3110079O15Rik
-7.03507	8.77e-06	0.000216182	Edar
-7.01142	0.000230164	0.00401631	Siah3
-7.00945	0.000609199	0.00924682	Ptger3
-7.00878	0.00533409	0.0565517	Irx4
-6.9843	0.000107735	0.002062	Npsr1
-6.98325	0.046535	0.307016	Zcchc5
-6.9701	3.75e-07	1.27e-05	Dgkk
-6.92349	0.00400389	0.044642	Foxr2
-6.8946	0.000283319	0.00483161	Hapln3
-6.89315	0.00238945	0.0293039	Hoxaas2
-6.89229	0.00627273	0.0644646	Uba1y
-6.88732	0.00573302	0.059835	Htr1b
-6.8632	0.00563763	0.0591023	Has2os
-6.86274	0.000950122	0.0134232	Olfr1373
-6.85819	0.019402	0.158802	4933439K11Rik
-6.8543	2.61e-25	6.28e-23	Veph1
-6.83843	0.00913322	0.0872434	Ism2
-6.82511	0.00792634	0.0777559	Dfnb59
-6.82379	0.000894494	0.0127551	Rtn4rl2
-6.81196	0.00575867	0.0600694	Pde11a
-6.71729	0.0034729	0.0396396	Bpifb5
-6.71451	0.00483156	0.0521664	Kdf1
-6.70785	0.000938817	0.0133036	Klhl40
-6.67764	3.57e-13	2.91e-11	Igf2bp1
-6.66809	8e-07	2.47e-05	Tert
-6.6428	0.00305203	0.0355049	Wdr38
-6.59602	0.00649751	0.0661949	Igfals
-6.58974	0.00790893	0.0776664	Xcr1
-6.58263	0.000692074	0.0103438	Mroh6
-6.56878	0.0248705	0.192089	Sox14
-6.56712	0.00144209	0.0190816	Drd1
-6.53478	0.0146906	0.128891	A730006G06Rik
-6.52202	0.00287244	0.0338562	Actc1
-6.50445	0.0236364	0.185302	Htr6
-6.47273	0.00107537	0.0148792	Fam89a
-6.46768	0.00778727	0.0767526	Rln1
-6.43355	0.00143973	0.0190638	Gzmm
-6.36754	0.010284	0.0964501	Mir3068
-6.35861	1.18e-19	1.81e-17	Hmga2
-6.35278	0.026038	0.199453	Ddn
-6.32746	0.000741942	0.010926	Fermt1
-6.32701	0.0298657	0.219733	Onecut1
-6.32154	0.00440805	0.0481755	Atoh1
-6.3109	5.99e-05	0.00121831	Tas1r1
-6.30984	6.89e-09	3.15e-07	Crym
-6.28936	2.72e-20	4.44e-18	Birc5
-6.2802	0.00375781	0.0423255	Ppp1r1c
-6.27675	0.0149215	0.130128	Phox2b
-6.23427	0.00561925	0.0589547	Grhl3
-6.18345	1.2e-08	5.37e-07	3930402G23Rik
-6.16989	0.0374456	0.262147	9230105E05Rik
-6.16437	0.00105793	0.0147029	Piwil4
-6.16373	0.038649	0.268569	Cpn1
-6.16171	0.0118537	0.108834	Kremen2
-6.15315	0.026721	0.202295	Lhfpl1
-6.12587	0.0307561	0.224857	Sct
-6.11733	0.016112	0.138706	Pih1h3b
-6.09655	0.0240299	0.187603	Aox2
-6.09318	4.48e-14	4.1e-12	B3gnt5
-6.08804	0.0123922	0.112567	5730420D15Rik
-6.08593	0.00316846	0.0366324	Tnk1
-6.08526	0.00161266	0.0209111	Rrh
-6.06873	0.000357707	0.00589149	D330045A20Rik
-6.05801	0.0443174	0.295911	2610318N02Rik
-6.01153	0.00110553	0.0151736	Tex16
-6.00792	0.0142397	0.125759	Fgf16
-5.9913	0.00602538	0.0622976	Msx3
-5.97034	0.00503153	0.0539224	C2cd4b
-5.94669	7.09e-05	0.001418	Gm5468
-5.94139	0.0176563	0.147931	Impg1
-5.93672	0.0141122	0.124986	Creb3l3
-5.93071	0.0243928	0.189512	Uty
-5.92865	0.0114812	0.105724	Il10
-5.91456	0.000119315	0.00225379	Spon2
-5.90972	0.017472	0.146912	Sox30
-5.89688	5.54e-07	1.79e-05	Gm14204
-5.86776	0.00298967	0.0349745	Txndc2
-5.85386	0.0164532	0.140549	Gm14379
-5.84838	8.83e-14	7.74e-12	Scube2
-5.82084	0.00873838	0.0842258	4930444M15Rik
-5.81844	0.0394429	0.272372	Tmprss13
-5.79877	0.0300482	0.220643	1700125G22Rik
-5.77198	3.82e-06	0.000102833	Fam181a
-5.7697	0.0178764	0.149376	Treh
-5.76358	0.0190411	0.156667	Wfdc6a
-5.75994	0.0365653	0.257231	1700026J14Rik
-5.73551	0.00142035	0.0188337	Hoxa2
-5.72909	0.019026	0.156637	Myh2
-5.69296	1.14e-07	4.14e-06	Dll3
-5.68699	0.00669572	0.0676636	9130008F23Rik
-5.68616	0.00664172	0.0672688	Dleu7
-5.67358	0.00271974	0.032413	Lmx1b
-5.60887	0.0147112	0.128898	Ldhc
-5.60439	0.00629037	0.0646105	Rgs13
-5.5764	6.93e-05	0.00138928	Agtr2
-5.56653	2.49e-17	3e-15	H19
-5.56402	0.0101149	0.0951596	Hk1os
-5.55969	0.0170323	0.144313	Gjb3
-5.55712	0.0137827	0.122704	Sftpb
-5.5434	0.000203032	0.00360655	Slc4a11
-5.53279	0.0229011	0.180896	Nod2
-5.52579	0.00412141	0.045762	1700019B03Rik
-5.51503	0.00264006	0.031674	Gm29684
-5.51304	0.0239982	0.18759	Gm5907
-5.48723	0.0412924	0.28193	Baat
-5.48586	0.00113535	0.0154923	Nmrk2
-5.48196	0.0473326	0.31009	Rasef
-5.47961	0.0451433	0.300252	Bmp15
-5.47676	1.2e-13	1.04e-11	Exo1
-5.47181	2.39e-06	6.66e-05	Slc17a8
-5.46567	0.0419669	0.28511	Skor2
-5.4585	0.0216488	0.173117	Ulbp1
-5.45602	0.0133266	0.119437	Gck
-5.43356	0.010948	0.10146	Cd226
-5.42159	0.0143258	0.126327	Slc6a5
-5.415	0.0139342	0.123819	4921504E06Rik
-5.4067	1.46e-06	4.24e-05	Slc43a1
-5.37866	0.0253394	0.195069	Fam19a4
-5.37346	0.00046788	0.00736371	1700039E22Rik
-5.36439	0.00325324	0.0374282	Slc10a4
-5.35997	1.31e-08	5.78e-07	Uhrf1
-5.33364	0.0209102	0.168792	C130026L21Rik
-5.31834	0.0487355	0.316958	Cd5
-5.31577	0.00230868	0.0283875	Mroh2a
-5.30994	0.000262573	0.00453966	E130008D07Rik
-5.30069	0.00241258	0.0295683	Shh
-5.26812	5.52e-07	1.79e-05	Tmem26
-5.23203	0.0309821	0.225823	Nts
-5.23103	0.0186223	0.154372	Cel
-5.20204	6.73e-17	7.57e-15	Slc14a2
-5.20074	0.0207495	0.167711	Bmp8a
-5.19901	0.0288961	0.214194	4833419F23Rik
-5.19599	0.0026908	0.0321619	Trpv6
-5.18192	1.6e-09	7.91e-08	Slit1
-5.17483	0.00204763	0.0255968	1700028P14Rik
-5.17158	4.02e-10	2.17e-08	Cenpm
-5.15709	0.0200977	0.163477	Agtr1a
-5.15136	9.46e-07	2.88e-05	Slc22a3
-5.15098	0.0439984	0.294515	Soat2
-5.14236	4.39e-07	1.45e-05	Prokr1
-5.13268	3.31e-05	0.000716119	Sox3
-5.12665	5.41e-10	2.88e-08	Lmo3
-5.09077	0.00108759	0.0149879	Chrm2
-5.08434	0.0146715	0.128846	Gm26688
-5.05194	0.0294595	0.217426	Snord83b
-5.05093	2.47e-19	3.64e-17	Cdk1
-5.01559	3.2e-12	2.33e-10	Celsr1
-5.0149	0.0122877	0.111943	Sept1
-5.01336	0.00622303	0.0641293	Snora7a
-4.99151	0.0205679	0.166387	Gm16070
-4.98872	0.0400883	0.275411	Syna
-4.96503	0.00253157	0.0306663	Htr7
-4.95392	6.2e-08	2.37e-06	Lrr1
-4.94457	2.17e-25	5.3e-23	Smoc1
-4.91924	0.035434	0.2516	Ttc36
-4.91878	8.36e-07	2.57e-05	Bmp3
-4.91033	0.0380676	0.265306	Six3
-4.90131	0.0063237	0.0648464	F730035M05Rik
-4.90058	2.5e-07	8.63e-06	Kif2c
-4.89732	2.88e-07	9.81e-06	Ccdc67
-4.88399	0.00010051	0.00194153	Ccdc60
-4.87371	0.0191628	0.157324	Mir3109
-4.87251	0.0211104	0.169824	Gm10389
-4.87203	0.00599662	0.0620344	Pou4f1
-4.85921	1.31e-06	3.87e-05	Corin
-4.85509	0.014764	0.129247	Ldlrad2
-4.83746	0.0224746	0.178278	Snora30
-4.82912	0.00107913	0.0149094	Srpx
-4.82739	0.000948523	0.0134208	Glis1
-4.81756	0.0185231	0.153821	Leap2
-4.8111	7.13e-11	4.33e-09	Pappa2
-4.79929	0.0248239	0.191808	Ebi3
-4.79848	0.0190185	0.156637	Amh
-4.79442	0.0387985	0.269309	1700011E24Rik
-4.7901	2.85e-12	2.1e-10	P4ha3
-4.77929	6.93e-06	0.000175649	Crlf1
-4.77286	0.00103578	0.0144593	Lct
-4.76669	0.00482109	0.0521055	Stx19
-4.74031	0.00937415	0.0889833	Gsdmcl-ps
-4.7316	0.0380607	0.265306	Klc3
-4.72397	0.00243976	0.0298236	Fndc3c1
-4.71796	0.00855718	0.0829905	BC055111
-4.70063	8.88e-06	0.000217889	Nxph4
-4.68162	0.0043039	0.0472574	Arx
-4.67088	0.014031	0.124443	Cpa4
-4.66789	0.0361467	0.255339	Tnfaip8l3
-4.66777	0.000111314	0.00212186	Gm11627
-4.66331	6.58e-14	5.86e-12	Cenpf
-4.6629	0.0209554	0.169012	Grip1os1
-4.63627	1.05e-12	8.12e-11	Cdc25c
-4.62602	0.00513111	0.0548331	Myo1h
-4.60513	4.72e-05	0.000983514	Bcl11b
-4.60291	0.0307764	0.224857	Tnnc2
-4.57053	0.0378003	0.264236	Mctp2
-4.56711	5.1e-05	0.00104863	Mc5r
-4.54515	0.00192302	0.0242489	Slc38a4
-4.5408	0.0223072	0.177324	Abhd11os
-4.53998	0.0305415	0.223566	Chrna5
-4.51031	0.0251115	0.193553	Sox15
-4.50916	0.0260819	0.199639	P2rx3
-4.50103	1.85e-11	1.2e-09	Hs3st3b1
-4.49968	8.75e-17	9.66e-15	Lrp2
-4.49871	0.000889301	0.0127093	Igsf9
-4.49517	0.00648236	0.0660764	Ferd3l
-4.49356	0.0387943	0.269309	BC089491
-4.46063	0.0365201	0.25701	Gpr35
-4.44842	0.0173851	0.146378	Vill
-4.44215	0.0396299	0.273413	March10
-4.42817	0.0414369	0.282505	9630028H03Rik
-4.42344	0.0273649	0.205465	Liph
-4.42011	1.2e-06	3.57e-05	Hes5
-4.39983	0.000686556	0.0102789	Spag4
-4.39898	2.79e-10	1.55e-08	Iqgap3
-4.38634	0.00425088	0.0468547	Pbk
-4.38249	0.000737353	0.0108755	Foxm1
-4.37542	0.00858514	0.0831757	Mst1
-4.37536	0.0182262	0.151893	Samd11
-4.37376	6.74e-05	0.00135584	Clspn
-4.36731	2.33e-08	9.79e-07	Cep55
-4.3666	0.0147707	0.129247	Aldh1a3
-4.3666	0.0160116	0.138032	2700069I18Rik
-4.36273	0.00784211	0.0772121	Gata3
-4.3528	6.04e-05	0.00122347	Sorcs3
-4.34864	5.76e-14	5.18e-12	Casc5
-4.34028	2.18e-14	2.07e-12	Cdca8
-4.33913	0.000766988	0.011207	Troap
-4.33705	0.0494542	0.320527	Hoxa1
-4.33098	0.0437115	0.293012	Cyb5r2
-4.32551	0.00623948	0.0642636	Tigit
-4.31742	0.0230494	0.181762	Ampd1
-4.31506	0.0421431	0.28597	P2rx2
-4.30428	0.00248391	0.030245	1700027H10Rik
-4.30247	0.0446762	0.297778	Tssk1
-4.28672	0.00406956	0.0452934	Gm12108
-4.28293	0.000225482	0.003953	Fam64a
-4.27133	0.0286935	0.213029	Cdh9
-4.26736	0.00531844	0.0564175	Fgfr4
-4.26547	0.00930531	0.0884963	Cyp2f2
-4.25685	0.0318961	0.231139	Stbd1
-4.25318	0.000404848	0.00651923	Tfap2a
-4.25248	0.0481821	0.314339	Bdkrb2
-4.24911	0.041282	0.28193	3425401B19Rik
-4.24675	3.11e-11	1.97e-09	St8sia2
-4.24558	0.0124547	0.113025	Klhl14
-4.23798	0.0168767	0.143383	Gucy1b2
-4.22673	0.0163185	0.139779	Palm3
-4.22085	0.0477199	0.311974	Ppm1j
-4.21942	4.98e-15	4.97e-13	Ckap2
-4.21463	0.0160527	0.138323	Lhx5
-4.21215	0.00104281	0.014525	Gm15941
-4.20616	6.84e-05	0.00137325	9630028B13Rik
-4.1988	0.0280587	0.209558	Rgs9bp
-4.18607	0.00163175	0.0211294	Spc25
-4.18179	0.00635589	0.0650824	Cnn1
-4.17449	0.00799093	0.0782261	Col28a1
-4.17354	3.07e-06	8.42e-05	Vash2
-4.17136	2.5e-11	1.59e-09	Sall3
-4.16843	4.24e-08	1.67e-06	Kif18b
-4.15623	3.68e-07	1.24e-05	Chrna3
-4.15354	6.1e-07	1.94e-05	2810408A11Rik
-4.14695	0.0428323	0.288872	F930015N05Rik
-4.13981	0.0212118	0.170454	Atp2a1
-4.12781	0.0101872	0.0957331	B230119M05Rik
-4.11509	0.0154135	0.133859	Acan
-4.10427	0.000191748	0.00343536	Mxd3
-4.08881	0.0323331	0.233674	Fancd2os
-4.08772	9.57e-28	2.72e-25	Cdo1
-4.08722	0.0139057	0.123683	AU022754
-4.08631	4.64e-05	0.000968065	Lhx9
-4.07905	0.00450303	0.0490278	Mybl2
-4.07735	0.0137295	0.122289	Tfap2c
-4.07577	0.000378179	0.00616914	Tfcp2l1
-4.06026	0.000336485	0.00560092	Ccdc158
-4.05884	9.27e-31	2.9e-28	Stil
-4.04624	6.89e-16	7.39e-14	Mki67
-4.03558	0.00296234	0.034763	Glyctk
-4.03521	1.29e-07	4.65e-06	Ticrr
-4.02954	0.0176306	0.147782	1700022I11Rik
-4.02251	0.0271081	0.204369	4930447C04Rik
-4.01726	6.17e-06	0.000158622	Rxrg
-4.0093	1.22e-11	8.18e-10	Dtl
-4.00913	2.05e-08	8.71e-07	Esco2
-4.00772	0.00326935	0.0375446	Cenpe
-4.00663	0.0011247	0.0153692	Zfp804b
-3.9989	0.0463401	0.306277	Cyp4x1
-3.98823	0.0249525	0.192564	Hal
-3.9786	0.000890249	0.0127113	Cdca7
-3.9741	9.1e-26	2.37e-23	Ccna2
-3.97276	0.00540955	0.0572547	Thbs4
-3.97264	0.000585859	0.00892865	Ska1
-3.96716	0.0192001	0.157562	Lrrc10b
-3.96551	8.18e-06	0.00020278	Chaf1b
-3.95392	0.000762607	0.0111603	Gabra5
-3.94001	0.00664233	0.0672688	Tacr3
-3.93925	0.00482315	0.0521055	Optc
-3.93189	0.0191434	0.157233	4930404I05Rik
-3.91994	1.19e-05	0.000284091	Neil3
-3.91804	1.06e-05	0.000254387	Dlk1
-3.90609	5.07e-11	3.11e-09	Tenm3
-3.90493	2.47e-32	8.44e-30	Ube2c
-3.90026	0.00189389	0.0239459	Sntg2
-3.89531	0.000755976	0.0110806	Cdca5
-3.88882	0.00040548	0.00652381	Pygl
-3.88615	0.0168507	0.143292	Gm10584
-3.88382	0.00269999	0.0322487	Has2
-3.88185	0.00106993	0.0148259	Nkx6-1
-3.88078	0.00861668	0.0833523	Sh2d7
-3.87806	1.29e-11	8.58e-10	Cybrd1
-3.8755	1.44e-06	4.18e-05	Gabrq
-3.87399	0.0268296	0.202881	Grip1os2
-3.86151	0.00594092	0.0615953	Tmem79
-3.84664	7.18e-06	0.000181208	Igf2bp2
-3.84657	0.000404698	0.00651923	C130021I20Rik
-3.83987	3.9e-10	2.12e-08	Fndc1
-3.83913	0.00036593	0.00599537	Dlgap5
-3.83707	0.0144274	0.127058	Emx2
-3.83477	0.00123301	0.0166914	Pla2g3
-3.8333	3.25e-07	1.1e-05	Cenpn
-3.82598	0.0015379	0.0200665	Ticam2
-3.82451	3.52e-14	3.29e-12	Bub1
-3.82226	0.000470429	0.00739763	Hs3st3a1
-3.81096	0.0114668	0.105692	9630013K17Rik
-3.79313	1.02e-08	4.55e-07	Hmmr
-3.78972	1.28e-08	5.65e-07	Dll1
-3.78704	0.00512556	0.054805	Dpy19l2
-3.7755	0.0105934	0.0987598	Kcnv1
-3.77437	0.00155602	0.0202606	Aspm
-3.77322	0.00818051	0.0796666	Lrrc43
-3.76855	2.76e-10	1.55e-08	Ascl1
-3.76178	1.58e-05	0.000365604	Nradd
-3.74082	0.0427164	0.288297	4921511I17Rik
-3.73806	0.00281614	0.0332971	4921536K21Rik
-3.73165	1.81e-05	0.000412929	Aurkb
-3.72919	8.15e-38	3.64e-35	Robo1
-3.72504	4.61e-05	0.000963142	Ccnb2
-3.72373	0.00741056	0.0736194	Dnase1
-3.72068	0.00168424	0.0216747	Ankle1
-3.71799	0.0436912	0.292981	1500017E21Rik
-3.70454	4.92e-17	5.63e-15	Ndc80
-3.70018	0.0106763	0.0993355	Fgf18
-3.69677	0.00274328	0.0325793	Stk33
-3.69484	1.67e-17	2.07e-15	2610307P16Rik
-3.67298	0.00299603	0.0350271	Pbx4
-3.65615	0.00619856	0.0639473	Ager
-3.65462	5.64e-09	2.61e-07	Draxin
-3.62099	3.1e-05	0.000673389	Klhl25
-3.61948	0.0276969	0.207517	Clec4a1
-3.61421	4.58e-05	0.000958964	Kif4
-3.60242	0.00376989	0.0423912	Ribc2
-3.59759	2.34e-05	0.000523447	Kif11
-3.5896	0.00199991	0.0251005	Chtf18
-3.58102	0.0373498	0.261671	4930478L05Rik
-3.57859	1.21e-29	3.55e-27	Tpx2
-3.57627	1.57e-05	0.000364568	1110032F04Rik
-3.57265	0.00055349	0.00851133	Nphs1
-3.57188	0.000126194	0.00237178	Plk1
-3.57146	0.0225507	0.178655	Tecta
-3.55444	0.00252912	0.0306663	Gins1
-3.5543	0.00594105	0.0615953	Trpc7
-3.5525	0.00379162	0.0426041	Muc1
-3.55202	3.21e-08	1.31e-06	Kif15
-3.55166	5.35e-31	1.7e-28	Top2a
-3.54191	0.0231424	0.182342	Rho
-3.53872	0.000433705	0.00693633	Ryr1
-3.5193	4.49e-24	9.92e-22	Ncan
-3.51906	0.00257256	0.0310227	Camkv
-3.51873	7.82e-18	1.01e-15	Tox3
-3.51788	3.45e-06	9.37e-05	Ntn1
-3.51745	5.69e-05	0.00116419	4933433G19Rik
-3.50563	0.0192828	0.158171	Hhipl1
-3.50079	1.47e-06	4.25e-05	Tfap2b
-3.4952	0.0400834	0.275411	Tmprss9
-3.49182	0.00297482	0.034866	Chrdl1
-3.48482	0.0175542	0.147339	Gpr161
-3.47762	0.0362803	0.255766	Pnoc
-3.47175	0.010116	0.0951596	Tox2
-3.46812	0.0469649	0.308787	Atp4a
-3.46747	1.56e-10	8.91e-09	6330403K07Rik
-3.46592	0.0103	0.0965038	Tgm1
-3.46331	3.65e-05	0.000783234	Adgrv1
-3.45176	0.0170529	0.14432	Dscc1
-3.44672	0.0436721	0.292957	Hcrtr2
-3.42582	0.0269401	0.203552	Tchh
-3.42077	0.0143308	0.126327	Pycr1
-3.41638	1.81e-06	5.19e-05	Grip1
-3.41482	0.00111156	0.0152178	Rab27b
-3.39733	8.8e-05	0.00172616	2700099C18Rik
-3.39512	0.00390618	0.0437083	Cldn19
-3.3899	0.000443668	0.00706557	Melk
-3.38706	0.00168425	0.0216747	Col22a1
-3.3811	0.000668409	0.010024	Nek2
-3.37702	0.00129234	0.0173818	Nme4
-3.36247	1e-06	3.04e-05	Dcc
-3.36053	0.0119063	0.109196	Ccnb1
-3.35978	0.000738204	0.0108795	Gsg1l
-3.35598	0.000994881	0.013982	Slfn9
-3.35324	0.0338595	0.242374	Fignl1
-3.35031	0.00278431	0.0329623	Ptpn5
-3.33471	0.0103063	0.0965143	Stk32b
-3.33455	0.000548757	0.00844848	Shisa3
-3.33099	0.00117816	0.0160299	Pafah1b3
-3.33015	0.00195875	0.0246663	Efnb1
-3.327	1.44e-07	5.12e-06	Sfrp2
-3.31322	0.0404285	0.277545	Rgag1
-3.31301	0.0095691	0.0905136	Asic4
-3.30474	0.00652859	0.0664755	Snora17
-3.30349	0.00557473	0.058771	Gsg2
-3.30052	0.0135817	0.121123	Batf3
-3.29884	0.0321268	0.232513	Tfap2d
-3.29596	0.00446996	0.048767	Rad51
-3.29596	8.9e-05	0.00174311	Hrk
-3.29546	4.65e-05	0.00097012	Sgol2a
-3.29065	0.000631151	0.00954914	Gpr156
-3.27064	0.0383567	0.266933	Lrfn2
-3.26288	3.12e-08	1.28e-06	Lmnb1
-3.25365	0.0033917	0.0388309	Cntnap5b
-3.25306	7.55e-09	3.42e-07	Rrm2
-3.24847	0.0193356	0.158382	Trhr
-3.24678	0.000367639	0.00601813	Spdl1
-3.23246	0.00642128	0.0656319	Nespas
-3.23213	0.0125507	0.113732	Pak6
-3.23153	0.0413187	0.282006	E130215H24Rik
-3.22565	0.00391956	0.0438028	Ercc6l
-3.22226	0.0154627	0.134225	1190002F15Rik
-3.22071	9.43e-05	0.00183386	Cdt1
-3.21945	0.00489524	0.0527629	Ckap2l
-3.20771	5.48e-08	2.1e-06	Aurka
-3.20554	0.0439171	0.294075	Adamts13
-3.20012	9.51e-05	0.00184925	Tnni3
-3.19993	0.0243365	0.189446	Vdr
-3.19211	0.00862731	0.0834122	Ptx3
-3.1916	0.0342967	0.245036	Tfr2
-3.18346	0.014471	0.127383	Pax2
-3.1727	3.85e-05	0.000820485	Cfb
-3.16727	0.00806597	0.0787145	Vwa5b1
-3.16097	0.00084733	0.0122005	Brip1
-3.15691	9.16e-08	3.41e-06	Psrc1
-3.15292	1.09e-11	7.35e-10	F2r
-3.14606	0.0311454	0.226837	Vwc2
-3.12985	0.00364122	0.0412101	Zmynd10
-3.12444	0.00166459	0.0214963	Depdc1a
-3.11611	0.0245068	0.19014	4930515G01Rik
-3.11607	1.01e-06	3.05e-05	Ephb3
-3.11131	5.35e-06	0.00013945	Dbpht2
-3.10985	0.0373118	0.261503	Cacng3
-3.10227	0.0237609	0.186122	Col25a1
-3.1022	0.0362359	0.255748	Gm128
-3.10027	0.00172493	0.0220923	Inhbb
-3.09994	0.0345902	0.246851	Adgrg3
-3.09271	0.00170387	0.0218822	Masp1
-3.08453	1.43e-05	0.000333939	Col6a3
-3.07995	0.0233432	0.183463	Adam5
-3.07889	0.0463428	0.306277	Slco5a1
-3.07539	0.000357292	0.00588983	Pole
-3.07019	7.98e-08	3e-06	Camk1g
-3.06815	0.000465984	0.00735237	Adamts3
-3.06546	5.2e-10	2.77e-08	Pgm5
-3.0647	0.0204033	0.16534	Spin2c
-3.05961	0.00104793	0.0145856	Crb2
-3.04933	0.000447126	0.00710858	4932411E22Rik
-3.04169	0.000291243	0.00495143	Eid3
-3.04033	8.72e-06	0.000215213	Timeless
-3.0377	6.32e-07	2.01e-05	2810459M11Rik
-3.03537	0.0431959	0.290906	Fbn2
-3.03066	0.0160967	0.138638	Eda2r
-3.02979	0.00299972	0.0350308	Hymai
-3.02416	0.00612458	0.0632189	Mpzl2
-3.02336	0.00302984	0.0352905	Pdzph1
-3.01331	5.02e-05	0.00103597	Ttk
-3.01151	0.0427035	0.288297	Tnfrsf4
-3.00827	0.000709409	0.0105462	Mn1
-3.00787	0.0108674	0.100863	Tfap4
-3.00746	0.000395918	0.00640959	Ccdc103
-2.99707	0.000493118	0.00767727	Nr2e1
-2.98761	2.66e-06	7.37e-05	Tmem200a
-2.98499	1.86e-09	9.15e-08	Mcm6
-2.98355	0.0492054	0.319572	Sstr1
-2.98191	0.00116418	0.015851	Cdca3
-2.98189	4.39e-05	0.00092295	Racgap1
-2.97409	0.0042759	0.0470868	Adamts7
-2.97318	0.0466552	0.307476	Kcna5
-2.96773	1.17e-05	0.000279812	Cenpi
-2.96189	0.0174034	0.146467	Myom3
-2.95993	0.028591	0.2125	Nuak2
-2.94489	2.53e-12	1.88e-10	Plagl1
-2.94391	5.56e-06	0.000144226	Mdga1
-2.93866	9.68e-08	3.59e-06	Efna5
-2.93596	0.0284085	0.211331	Tcf19
-2.93167	0.000436346	0.00697262	Rps6ka6
-2.92656	0.000172517	0.0031357	Mcm2
-2.91614	0.000750028	0.0110278	Tspan11
-2.91317	0.0223862	0.177727	Col24a1
-2.91235	6.28e-11	3.84e-09	Gpc3
-2.8973	5.41e-06	0.000140627	Fgfbp3
-2.89506	0.00300885	0.0350896	Cdca7l
-2.89279	0.000494725	0.0076959	Nrk
-2.89214	0.0347894	0.247896	Ttc34
-2.89197	6e-05	0.00121849	Nusap1
-2.88289	1.79e-13	1.53e-11	Grb10
-2.87768	7.39e-11	4.45e-09	Flnc
-2.87694	0.0405917	0.278055	Akr1b8
-2.87624	1.51e-11	9.98e-10	Bend4
-2.8721	0.00385741	0.0432398	Emp1
-2.86897	0.000730719	0.0107967	Txlnb
-2.86025	6.24e-06	0.000160238	Gm2061
-2.85906	0.00349198	0.039809	Nox4
-2.85545	1.68e-08	7.2e-07	Unc5d
-2.85125	8.71e-05	0.00171156	D430019H16Rik
-2.84194	0.0416747	0.284023	Cd72
-2.84191	0.00712158	0.0713526	Kirrel2
-2.83358	8.13e-10	4.22e-08	Sox11
-2.8331	2.29e-09	1.1e-07	Sox21
-2.83246	0.000151786	0.00279406	4930562C15Rik
-2.83002	8.47e-06	0.00020917	Otx1
-2.82531	5.75e-08	2.2e-06	Egr2
-2.8192	3.78e-07	1.27e-05	Mex3a
-2.81303	0.000449574	0.00713732	Ebf3
-2.80829	4.65e-08	1.81e-06	Ccnd2
-2.80807	0.0106168	0.0989282	Espl1
-2.80645	0.000248878	0.00431083	Ccdc40
-2.80479	0.000560723	0.00858738	Eepd1
-2.79773	0.000133276	0.00248993	Slc44a3
-2.7868	1.03e-12	8.05e-11	Nes
-2.77959	0.0220119	0.175273	4930427A07Rik
-2.77911	0.000243894	0.00423231	Postn
-2.77397	4.37e-08	1.72e-06	Tsku
-2.77364	1.89e-07	6.59e-06	Vit
-2.7619	0.000149402	0.00275828	Traip
-2.75949	7.35e-07	2.3e-05	Tmem132c
-2.75423	2.27e-09	1.1e-07	Dpysl3
-2.75242	9.16e-06	0.000223979	Tspan18
-2.74803	0.0161917	0.139138	Vipr2
-2.74022	0.012871	0.11602	Fam183b
-2.73617	0.0119411	0.109422	Pard6b
-2.73524	8.27e-08	3.1e-06	Lig1
-2.73009	4.7e-06	0.000124542	Meis2
-2.72466	0.00151595	0.0198235	Fam109a
-2.72458	0.0162935	0.139756	Zbtb7c
-2.72071	9.79e-06	0.000236692	Shc4
-2.71909	1.23e-05	0.000292042	Cdca2
-2.71029	0.00108627	0.014986	Zcchc12
-2.70921	0.0203366	0.164942	D430020J02Rik
-2.70225	0.0032603	0.0374865	Wdr90
-2.7006	0.00148752	0.0195449	Six4
-2.69221	0.000276765	0.00475003	Dnah2
-2.69032	0.000274112	0.00471312	Ninl
-2.68968	0.000120532	0.00227448	Lppr1
-2.68766	0.00108567	0.014986	Ngfr
-2.68637	2.36e-06	6.59e-05	Iqgap2
-2.68548	1.34e-06	3.94e-05	Gm5607
-2.67928	0.00922749	0.087944	Slitrk6
-2.66969	3.76e-05	0.000803538	Khdrbs2
-2.66922	0.00798329	0.0781921	Ar
-2.66599	0.0102911	0.0964678	Atp1a4
-2.66376	0.00109889	0.0151045	Phf13
-2.66321	0.0224277	0.177981	Hist1h1b
-2.66258	2.3e-05	0.000515448	Sgcd
-2.661	1.87e-08	8e-07	Mum1l1
-2.66045	1.11e-12	8.61e-11	Fabp7
-2.65242	4.1e-05	0.000868741	Nt5dc2
-2.64863	0.000764465	0.0111788	Ect2
-2.64554	5.9e-07	1.89e-05	Zfp184
-2.64191	6.52e-06	0.000166728	Arl4c
-2.64169	0.00730539	0.0727852	Emilin3
-2.63923	1.08e-05	0.000259097	Usp51
-2.63694	0.00864372	0.0835278	Chek1
-2.62971	4.05e-23	8.08e-21	Hmgb2
-2.62884	0.0128803	0.116046	Plag1
-2.62851	0.00146762	0.0193239	Rnasel
-2.62502	0.0283761	0.211331	Pif1
-2.62356	0.0391966	0.271338	Fgfbp1
-2.62196	1.08e-19	1.68e-17	Fat4
-2.62078	0.00525306	0.0558544	Dbf4
-2.60274	1.8e-05	0.000412278	Plxnc1
-2.59618	9.87e-05	0.00191533	Cdc20
-2.59596	0.000142255	0.00264317	Sfrp1
-2.58882	3.66e-09	1.74e-07	Sept9
-2.58596	0.00100182	0.0140479	Nkain3
-2.58537	0.00491045	0.0528662	Fkbp5
-2.58304	9.08e-07	2.77e-05	Arhgap11a
-2.57844	0.0243905	0.189512	Myb
-2.57823	0.00119795	0.0162709	Mycl
-2.57789	0.00121031	0.0164077	Fam167a
-2.57735	0.0114504	0.105596	Ttll6
-2.5773	0.000160346	0.00294009	Lrrc17
-2.57628	0.00854715	0.082936	Mycn
-2.57215	0.000164028	0.00299882	Sgol1
-2.57012	0.00763442	0.0755236	Egr3
-2.5663	2.34e-05	0.000523447	Tox
-2.56198	2.16e-09	1.05e-07	Nnat
-2.56166	0.0158161	0.136657	Igsf6
-2.5565	0.00222394	0.0274716	Tenm2
-2.55566	0.000308552	0.00518655	Epha5
-2.54861	0.0430814	0.290343	Dsc2
-2.54329	0.010925	0.101297	Mis18bp1
-2.54114	0.0041966	0.0464595	Ntn3
-2.53979	0.00368475	0.0416274	Nfatc4
-2.53521	4.35e-05	0.000915595	Ddias
-2.53181	0.0436691	0.292957	1700007G11Rik
-2.52303	0.00942051	0.0893782	Incenp
-2.51922	1.11e-06	3.32e-05	Sema5b
-2.51915	3.81e-07	1.28e-05	Cxadr
-2.51799	0.000621951	0.00943275	Kif20b
-2.50115	0.0201038	0.163477	Car3
-2.49753	0.029225	0.215865	Rpp40
-2.49679	5.07e-06	0.000133575	Fam60a
-2.49639	0.00167231	0.0215802	Scml2
-2.49435	0.000125775	0.00236629	Usp27x
-2.49333	0.0191004	0.157018	Itga2
-2.49188	0.02479	0.191625	Rarres1
-2.49139	0.00167454	0.0215942	Rab39
-2.48594	1.35e-05	0.000318758	Hist1h2ag
-2.48402	2.85e-05	0.000622949	Cdc25b
-2.48062	7.69e-07	2.38e-05	Dchs1
-2.47625	5.96e-07	1.9e-05	Sorcs2
-2.46843	0.00258025	0.0310954	Pcsk5
-2.4552	0.021098	0.169797	Dnph1
-2.45327	4.48e-07	1.47e-05	Kif23
-2.45168	3.33e-12	2.41e-10	Acot1
-2.44307	0.000431952	0.00691418	Cd109
-2.44102	0.00371568	0.0419265	Smyd5
-2.44042	0.00354688	0.0403125	Ccne1
-2.43925	0.00657026	0.0667911	Zbtb12
-2.43596	0.0150719	0.131196	Prr11
-2.4334	0.00920797	0.0878083	Tacc3
-2.43176	0.0125412	0.113701	Snhg7
-2.43098	2.11e-05	0.000477813	Plch1
-2.41788	0.0331096	0.23791	Pask
-2.41214	0.0161421	0.138838	Hebp2
-2.4121	2.26e-06	6.33e-05	Spc24
-2.41153	0.0444677	0.296599	Slc26a7
-2.4081	0.000848788	0.0122028	Metrnl
-2.40734	0.0470605	0.308846	Ankfn1
-2.40707	0.03978	0.273995	Fzd10
-2.40655	0.0139126	0.123685	1700003M02Rik
-2.40345	2.34e-05	0.000523447	Slc6a13
-2.40213	1.41e-10	8.15e-09	Dtx4
-2.40184	0.00809897	0.0789955	Shcbp1
-2.3985	5.05e-13	4.05e-11	Csmd1
-2.39818	0.0319818	0.231581	Parpbp
-2.394	5.78e-05	0.00118008	Lmcd1
-2.3921	4.82e-08	1.87e-06	Zdbf2
-2.38436	0.0476972	0.311934	Dctd
-2.38108	3.88e-12	2.78e-10	Pdgfra
-2.38018	0.0178988	0.149497	Ppp4r4
-2.37872	0.016124	0.138746	Snrpn
-2.3787	0.0362655	0.255766	Cks1b
-2.37447	1.02e-06	3.08e-05	Fmo1
-2.37029	0.0299509	0.220101	Cks2
-2.36919	1.12e-05	0.000269344	Tyms
-2.36911	0.0458246	0.3036	6820408C15Rik
-2.36725	5.58e-07	1.79e-05	Kif20a
-2.36709	0.0233593	0.183512	Mir9-2
-2.3627	0.0461793	0.305626	Xkr5
-2.36262	0.0464293	0.306633	Lrrc46
-2.36095	0.0218656	0.174479	Hist1h1a
-2.36011	0.000134244	0.00250554	Thbs3
-2.35369	0.0316173	0.229296	Chaf1a
-2.3533	0.0447462	0.298033	Kcnmb2
-2.34855	0.0440904	0.295025	D930015M05Rik
-2.34674	0.00274308	0.0325793	Enc1
-2.34162	0.0349212	0.248741	Epha10
-2.33585	3.01e-06	8.28e-05	Cpxm1
-2.32731	3.66e-06	9.89e-05	Hist1h2bb
-2.32662	5.37e-07	1.75e-05	Foxp2
-2.32439	1.46e-05	0.000341221	Glis3
-2.32192	0.00597271	0.0618553	Cenpa
-2.32112	2.83e-05	0.000618952	Hey2
-2.31807	0.00258635	0.031149	Ankrd6
-2.31373	0.00465427	0.0505136	Sapcd2
-2.30432	1.93e-05	0.000439826	Hist1h2ae
-2.29962	0.000266669	0.00459471	6330403A02Rik
-2.28743	0.00109984	0.0151065	Enkur
-2.28452	4.82e-11	2.99e-09	Kcnd3
-2.27961	0.038853	0.269488	Lhx2
-2.27884	0.0057143	0.0597393	Ada
-2.2781	0.000343503	0.00570258	Bard1
-2.27439	0.00384442	0.04312	Mest
-2.26715	0.000185233	0.00333775	F13a1
-2.26232	7.37e-09	3.35e-07	Grm3
-2.26156	9.71e-06	0.000235346	Sox4
-2.25822	0.000499223	0.00775945	Rhpn1
-2.25572	0.00111199	0.0152178	Spsb4
-2.25338	0.0361852	0.255514	Acot3
-2.25264	0.0122713	0.111847	Gen1
-2.25163	0.00272141	0.032413	Phf24
-2.2515	0.00100562	0.0140907	Adcy7
-2.25037	0.000117884	0.0022311	D030068K23Rik
-2.24977	0.000807377	0.0117241	Nid2
-2.24883	0.0354752	0.251628	5330417C22Rik
-2.24691	0.000146756	0.00271476	Dusp4
-2.24585	0.00324431	0.0373713	Ppp1r13l
-2.24437	0.000467466	0.00736337	Hells
-2.24323	0.00597098	0.0618553	Dok6
-2.23232	5.34e-06	0.000139441	Slit2
-2.2314	7.25e-05	0.00144731	Socs2
-2.23122	3.11e-05	0.000675064	Hist1h2ac
-2.22981	0.00776449	0.0766085	Mis18a
-2.22714	0.0119593	0.109524	Gm3696
-2.22623	0.0091638	0.087473	Ttf2
-2.22281	0.0214865	0.171965	Rprm
-2.22128	0.0340097	0.243171	Mlf1
-2.21687	0.0052753	0.0560549	Cacna1h
-2.2167	0.0174832	0.14694	Gfpt2
-2.2156	0.00586631	0.0610227	Cdkl4
-2.21491	1.84e-06	5.26e-05	Ptprt
-2.21135	0.00689809	0.0694842	Aif1l
-2.20939	0.0292556	0.216006	Stra6
-2.20923	3.37e-13	2.77e-11	Hist1h1d
-2.20446	0.0362889	0.255766	Rcn3
-2.20055	0.000143346	0.00265955	D930015E06Rik
-2.19297	1.22e-08	5.42e-07	Fxyd6
-2.19293	0.00558056	0.0587995	Pcdh8
-2.18879	0.000190246	0.00341171	Ncapg
-2.18556	0.000229151	0.00400237	Tk1
-2.18126	0.0178703	0.149376	Mtfr2
-2.18117	0.000346748	0.00574785	Mcm5
-2.1788	0.000291401	0.00495143	Il17rd
-2.17592	0.0278376	0.208156	Fibin
-2.17577	9.99e-05	0.00193227	Bend3
-2.17563	0.00631695	0.0648126	Scn3a
-2.17424	0.000873408	0.0124993	Cep128
-2.17294	2.18e-05	0.000490957	Hic2
-2.17211	0.0118311	0.10868	Ppp1r14b
-2.16579	0.0494721	0.320527	Lypd6
-2.16431	0.00681885	0.0687598	Cenpk
-2.16314	0.0425837	0.2878	Chrna4
-2.16303	3.14e-08	1.29e-06	Gpc1
-2.1596	0.0365055	0.257003	Itga11
-2.15866	0.000442406	0.00705744	Bcl11a
-2.15765	0.0199432	0.162383	Adamts16
-2.15374	0.000132035	0.00246921	Ctxn1
-2.15203	0.0444129	0.296338	4930549C15Rik
-2.15085	6.25e-08	2.38e-06	Tnc
-2.14931	0.0170221	0.144292	Mmp17
-2.14724	1.12e-11	7.51e-10	Palld
-2.14599	0.00206305	0.0257381	Pmf1
-2.14291	0.00620669	0.063996	Rfc3
-2.12934	1.57e-06	4.54e-05	Rrm1
-2.12549	0.00424057	0.0468359	Crnde
-2.12546	0.00171686	0.0220039	Ncapg2
-2.12534	0.0230919	0.182021	Fam216b
-2.12523	0.00177826	0.0226824	Gpc2
-2.12395	1.23e-05	0.000292042	Ccdc138
-2.11943	1.06e-10	6.25e-09	Prc1
-2.11247	8.17e-06	0.00020278	Dpysl5
-2.11108	0.0227532	0.180031	Tekt1
-2.11072	0.0203866	0.165276	Anapc15
-2.11028	5.57e-07	1.79e-05	Erbb2
-2.10809	1.1e-07	4e-06	Gm5643
-2.108	0.00377042	0.0423912	Rassf10
-2.10722	0.0265808	0.20174	Nob1
-2.10252	0.0128712	0.11602	Hist1h2ak
-2.10224	2.52e-08	1.05e-06	Smc2
-2.10099	0.00300588	0.0350767	Foxb1
-2.09804	1.4e-08	6.13e-07	Rcn1
-2.09682	3.43e-08	1.39e-06	Peg10
-2.09571	2.39e-06	6.66e-05	Cfap44
-2.09498	3.31e-05	0.000716119	Kcnn3
-2.09292	0.000524447	0.00811791	Cdh24
-2.0915	0.000974986	0.0137229	Gm15645
-2.09142	0.0202727	0.164566	Cenph
-2.08773	0.0362455	0.255748	Pcsk9
-2.08483	0.000265338	0.00457903	Pacrg
-2.08435	0.000583266	0.00889635	Tubb2a-ps2
-2.082	0.0441956	0.295413	Ror2
-2.08126	8.88e-06	0.000217889	Nedd9
-2.07647	0.0135315	0.120836	Gm7120
-2.07029	1.22e-07	4.4e-06	Plk4
-2.06827	0.00659606	0.0669196	Pde1b
-2.06182	0.00292656	0.0344077	Hist1h1c
-2.05051	4.51e-05	0.000945005	Svep1
-2.04617	0.00150821	0.0197614	Ccdc37
-2.0458	2.59e-07	8.87e-06	Hectd2
-2.04127	0.00410429	0.0456259	Pcdh18
-2.04039	0.0064364	0.065715	H1fx
-2.0338	7.49e-05	0.0014933	Ptk7
-2.03093	0.0448393	0.298543	Msh4
-2.0298	0.0169823	0.144019	Cdkn1c
-2.02887	0.0264289	0.201228	Sntb1
-2.02731	3.61e-06	9.76e-05	Npl
-2.02541	0.0240653	0.187801	Col26a1
-2.02443	0.0418454	0.284567	Bend5
-2.02223	8.99e-06	0.000220389	Rbl1
-2.02136	5.92e-09	2.73e-07	Hmgn5
-2.01717	5.78e-05	0.00118044	Sdk1
-2.01233	0.000208966	0.00370376	Hist1h3b
-2.01168	0.00493548	0.0530747	Kif18a
-2.00868	0.00971259	0.0918246	Sv2c
-1.99356	0.000302895	0.00509601	Rpa2
-1.99022	0.00309266	0.0359553	Hn1
-1.98756	0.00409425	0.0455413	Hist1h2ad
-1.98755	0.00542059	0.0573392	Col11a1
-1.98526	0.000848459	0.0122028	Hmgb3
-1.97973	0.00658541	0.0668727	Btg3
-1.97849	0.000297617	0.00502523	Kpna2
-1.97756	0.0322191	0.23294	Elavl2
-1.97445	0.00515483	0.0550552	Basp1
-1.97038	0.00693442	0.0697613	Hist1h2ah
-1.97031	1.86e-05	0.000425123	Mcm10
-1.96824	0.000236765	0.00412002	Fam171a2
-1.96577	0.0229118	0.180905	Cenpl
-1.96562	0.0116813	0.107371	Hes6
-1.96343	0.0125868	0.113949	1110015O18Rik
-1.96268	2.64e-05	0.000580925	Hist1h2bh
-1.96036	0.0325903	0.235171	Abcb4
-1.9581	0.00888524	0.0853424	Fam124a
-1.95673	0.0485914	0.31624	Fen1
-1.95492	0.000401445	0.00648669	Wdhd1
-1.95418	0.00787119	0.0773767	Ano1
-1.95255	0.0334958	0.240008	Angptl1
-1.95112	0.0454323	0.301639	Poc1a
-1.94934	0.000173337	0.00314341	Cd24a
-1.94905	5.11e-06	0.00013466	Tiam2
-1.94882	0.0147768	0.129247	Gm3636
-1.93694	0.000221008	0.00388543	Nasp
-1.92799	1.19e-06	3.54e-05	Pdpn
-1.92643	0.00189531	0.0239478	Mcm3
-1.92354	0.00297081	0.0348407	Shisa7
-1.92259	6.42e-05	0.001298	Gdpd2
-1.92189	0.0297277	0.218889	Rad18
-1.91893	0.000169973	0.00309846	Lrrc9
-1.9186	0.0018266	0.0231888	D17H6S56E-5
-1.91761	3.44e-13	2.82e-11	Ctnna2
-1.91634	0.01343	0.120134	Ccdc18
-1.90729	1.18e-07	4.26e-06	9330182L06Rik
-1.90321	0.0259504	0.198962	Cldn34c1
-1.89958	0.00208113	0.0258776	BC022687
-1.89933	0.0267247	0.202295	En1
-1.89837	0.0452922	0.300925	Adamtsl3
-1.8839	0.00711598	0.0713346	Hist1h2an
-1.87944	0.00313532	0.0362939	Snhg18
-1.87621	0.00251614	0.0305385	Grik3
-1.87597	0.00277327	0.032873	Arhgap28
-1.87481	0.0181675	0.151471	Dyrk2
-1.87324	1.06e-11	7.17e-10	Rnd3
-1.87125	0.0199354	0.162383	Nek11
-1.86966	0.000375635	0.00614366	Cyp1b1
-1.86378	0.0382668	0.266406	Clip4
-1.863	8.01e-05	0.00158534	Alpl
-1.86016	0.00986666	0.0931874	Foxj1
-1.85661	0.00560039	0.05891	Doc2a
-1.85593	0.00434123	0.047556	Mrc2
-1.84861	0.00278428	0.0329623	Ildr2
-1.84854	0.0217763	0.1739	Lgals1
-1.84455	0.005245	0.0558278	Fhod3
-1.8416	0.0289219	0.2143	Mms22l
-1.84001	0.000708879	0.0105462	Irx2
-1.83959	9.04e-05	0.00176716	Grm5
-1.83737	0.00107176	0.0148402	Sncaip
-1.83155	0.0110595	0.102444	Pid1
-1.83017	0.0407091	0.278656	A130010J15Rik
-1.82897	0.0121757	0.11103	Ttc21a
-1.82873	0.000362639	0.00594664	Ccdc3
-1.82863	1.35e-10	7.92e-09	Vim
-1.82754	0.0121108	0.110546	Nrm
-1.82609	0.0211868	0.170366	St6gal2
-1.82443	1.79e-12	1.36e-10	Mmp14
-1.82421	1.52e-06	4.39e-05	Fam169a
-1.82408	0.00024149	0.00419447	Rnf180
-1.82063	0.0326812	0.235556	Daw1
-1.81852	0.000512609	0.00796091	Zfhx4
-1.81709	0.00324909	0.0374034	Suv39h1
-1.81665	0.0239513	0.187379	6330549D23Rik
-1.81187	7.83e-05	0.00155281	Cad
-1.81149	0.0246821	0.191027	Kif7
-1.81094	0.000423211	0.00679164	Hist1h1e
-1.80907	0.0303406	0.222442	Tpbg
-1.80871	0.00207697	0.0258431	Cyp26b1
-1.80808	2.1e-09	1.02e-07	Ptprs
-1.80639	0.0157859	0.136462	Fblim1
-1.80497	0.00221936	0.027433	Apaf1
-1.80159	0.0243955	0.189512	Dmrta1
-1.80049	0.00105497	0.0146727	Eif1ad
-1.79831	0.0059164	0.0615092	Tmie
-1.798	0.00168329	0.0216747	Mastl
-1.79474	0.0123297	0.112112	Fbxo5
-1.79471	2.56e-05	0.000565525	Sept11
-1.79245	0.0104511	0.0974816	Arrdc4
-1.7905	0.0311901	0.227074	Fam84a
-1.78941	1.42e-05	0.000333914	Nsun7
-1.78866	3.82e-07	1.28e-05	Mcm7
-1.78757	0.0265474	0.20164	Hist1h2ab
-1.78507	0.00740993	0.0736194	Gm17455
-1.7834	0.000625301	0.00947591	Kalrn
-1.78233	6.72e-05	0.00135473	Shc3
-1.78137	0.00668159	0.0675935	Ccdc88c
-1.77968	0.0159841	0.137922	Lancl3
-1.77745	0.042485	0.287459	Gm973
-1.77569	0.0184811	0.15354	Ssc5d
-1.7755	1.97e-10	1.12e-08	Nsg2
-1.77423	0.00700874	0.0704099	Wnt7b
-1.77062	0.00145897	0.0192237	Robo2
-1.76956	0.00428186	0.0470979	Cyp39a1
-1.76818	0.00141353	0.018783	Bmp6
-1.76506	5.97e-05	0.00121661	Tmpo
-1.76488	0.0400178	0.275228	Ypel1
-1.75879	0.0186524	0.154553	Fxn
-1.75609	7.04e-12	4.92e-10	Dner
-1.75592	0.000772863	0.0112665	Agrn
-1.75495	4.42e-05	0.000928694	C530008M17Rik
-1.75404	0.0123302	0.112112	Gbp6
-1.75113	0.0120717	0.110242	Nxn
-1.75104	0.00886733	0.0852991	Rnf165
-1.74843	0.0212857	0.170686	Clec3b
-1.74785	4.93e-05	0.00102077	Epha7
-1.74776	1.31e-09	6.6e-08	Ptn
-1.74524	1.98e-09	9.68e-08	Tubb2b
-1.74515	0.00796289	0.078033	Srf
-1.74349	0.00423777	0.0468325	Cecr6
-1.74344	0.0263422	0.200813	Atp7b
-1.74315	6.81e-06	0.000172696	Dapk1
-1.74217	0.00372316	0.0419604	Aff2
-1.73984	0.0261629	0.19977	Hist1h3g
-1.73925	0.0410488	0.280572	Mns1
-1.73854	0.011278	0.10421	6330408A02Rik
-1.73713	0.0255841	0.19655	Dnah1
-1.73536	5.08e-08	1.96e-06	Ppp2r2b
-1.7328	0.0340249	0.243187	Knstrn
-1.7305	0.0182621	0.152105	Cfap46
-1.73043	0.00035181	0.00581268	Sema3a
-1.72767	2.44e-05	0.000541987	Cspg5
-1.72762	0.0142682	0.125952	Tgif2
-1.72725	0.00264738	0.0317382	Ezr
-1.72649	0.00823785	0.0801835	Nxt1
-1.72592	0.000300796	0.00506979	Nr2f2
-1.72447	4.13e-05	0.000873924	Egr1
-1.72301	0.0492993	0.319946	Tubb6
-1.71576	6.13e-06	0.000158004	Zfp423
-1.71339	0.00283173	0.0334604	Col3a1
-1.70577	0.0357576	0.253162	Hist1h3e
-1.69466	0.0384152	0.267241	Armc2
-1.69264	0.0393117	0.271866	Rbp1
-1.69179	0.020413	0.165347	Mtbp
-1.69054	0.000138462	0.00257913	Slc35f1
-1.68727	0.00248773	0.0302719	Topbp1
-1.68629	0.00480709	0.0519919	Dhfr
-1.68617	0.00605137	0.0624975	Lpar4
-1.68334	0.0133767	0.119809	Klf5
-1.67941	0.00149717	0.0196573	Rbm15b
-1.67454	0.0420027	0.285223	Nxph1
-1.67312	0.00842125	0.0818413	Slitrk5
-1.67247	0.00122814	0.0166375	Spata6
-1.67127	0.00242745	0.0296924	Bzw2
-1.66943	0.0413673	0.282133	Mid1
-1.66889	0.000836703	0.012066	Cand2
-1.66635	0.0129809	0.116785	Mmp11
-1.66594	8.53e-10	4.41e-08	N4bp2
-1.66549	0.0095131	0.0900746	Wnt5a
-1.66485	0.0404649	0.277592	Vps37d
-1.66433	0.0244528	0.189878	Pawr
-1.65971	0.0309348	0.225654	Ccdc14
-1.65651	0.0112571	0.104069	Ankrd42
-1.65496	0.00433703	0.0475377	Dse
-1.65482	0.0106458	0.09915	Hist1h2bk
-1.65341	0.0482582	0.314616	Kit
-1.64868	0.0177597	0.148665	Pcdhgc4
-1.64857	1.06e-07	3.9e-06	Mybl1
-1.64691	0.0173806	0.146378	Cdkn2c
-1.64389	0.0405756	0.278046	Dtx2
-1.64099	0.00838491	0.0815725	Hist1h3f
-1.63785	0.000148259	0.00273988	Lama1
-1.63753	0.0073072	0.0727852	Col5a1
-1.63439	4.94e-05	0.0010221	Rest
-1.63365	0.000694364	0.0103636	Cdh6
-1.63246	0.0262077	0.199868	Rassf4
-1.62706	0.00544334	0.0575474	Adamts12
-1.6266	0.00432709	0.0474564	Pou3f4
-1.62531	0.0141918	0.125454	A730017C20Rik
-1.62392	1.08e-05	0.000258701	Odc1
-1.62263	0.00062841	0.00951534	Ppp1r3c
-1.62256	0.00256404	0.0309399	Cttnbp2
-1.62199	0.00106558	0.0147875	Hist2h2ac
-1.61855	0.00183957	0.023322	Ralgapa2
-1.61814	7.94e-13	6.21e-11	Arvcf
-1.61537	4.11e-06	0.000109778	Snn
-1.615	0.0280993	0.209695	Dcx
-1.61466	2.5e-05	0.000553669	Trim9
-1.61398	4.21e-06	0.000112227	Tubb5
-1.61313	2.82e-06	7.81e-05	Armcx4
-1.60999	0.0173472	0.14619	Sidt1
-1.60892	0.012765	0.115346	Adora2b
-1.60777	5.17e-06	0.000135847	Maged2
-1.60737	0.0124413	0.112958	Vps37b
-1.60601	0.000724132	0.0107226	Txnrd3
-1.60506	0.0357452	0.253162	Pkmyt1
-1.60341	0.000464168	0.00732988	Txn1
-1.6005	0.0219783	0.175155	Hist1h3c
-1.59813	0.00104034	0.0145123	Mcm4
-1.59179	0.00250814	0.0304611	Col5a2
-1.5883	0.00449337	0.0489655	Pdlim3
-1.58712	0.0163861	0.140102	Islr
-1.57924	0.00312372	0.0362043	Nop58
-1.57811	0.00220129	0.0272276	Arhgef4
-1.57795	0.000889438	0.0127093	Notch3
-1.57537	0.000179585	0.00325157	Atrnl1
-1.57423	0.00519646	0.0554053	Bnc2
-1.57227	0.00388253	0.0434955	Socs3
-1.56824	0.0437411	0.293106	Vrk1
-1.56625	3.92e-05	0.000834439	Itgb5
-1.56483	0.000202663	0.0036034	Nek6
-1.56457	0.000315513	0.00528934	Plxna4
-1.56452	6.16e-06	0.000158534	Smc4
-1.56311	0.0367729	0.258473	Myc
-1.56203	4.73e-07	1.55e-05	Tspan6
-1.56183	0.00334977	0.0383977	Fbln1
-1.55942	0.0168596	0.143303	Mex3b
-1.5594	0.0023847	0.0292648	Slc25a25
-1.55727	0.0416906	0.284029	Wee1
-1.55608	0.00141856	0.0188233	Igf2bp3
-1.55441	7.66e-06	0.000191568	Hnrnpd
-1.55227	0.00450431	0.0490278	Pm20d2
-1.54567	1.5e-06	4.33e-05	Lrp4
-1.5443	0.000862096	0.0123752	Fndc3b
-1.54376	6.79e-06	0.000172593	Notch1
-1.53372	0.0370512	0.260259	Rfc5
-1.53054	0.00497129	0.0533682	Fbn1
-1.53051	0.000656024	0.0098536	Igfbp5
-1.52632	2.05e-06	5.8e-05	Ext1
-1.52622	0.0261457	0.19972	Rpl14-ps1
-1.52598	2.52e-05	0.000556925	Egfr
-1.52483	0.0271646	0.20459	Adgrl2
-1.52156	0.0299436	0.220101	Zfp811
-1.5194	1.83e-07	6.42e-06	Fnbp1l
-1.51901	0.00273007	0.0324787	Mfge8
-1.51889	0.00490049	0.0527892	Irs2
-1.51579	0.000297344	0.00502514	Smarcc1
-1.51324	0.00136445	0.0182082	Zfp711
-1.51236	0.00498527	0.0534572	Col12a1
-1.51032	0.00273135	0.0324787	Antxr1
-1.50901	0.0095474	0.0903538	Trp53i11
-1.50408	0.00706843	0.0708958	Dnajc9
-1.50391	0.0228061	0.180298	Nphp1
-1.5039	0.00320256	0.0369811	Nup210
-1.5011	0.000192243	0.00344095	Slc1a4
-1.49964	5.68e-07	1.82e-05	Cachd1
-1.49897	0.0028968	0.0341005	Ptgfrn
-1.49891	7.72e-05	0.00153297	Frem2
-1.49638	0.00564836	0.0591817	Dnaaf2
-1.49246	0.00166466	0.0214963	Wdr74
-1.49178	0.00930871	0.0884963	Cfap43
-1.49081	1.63e-08	7.02e-07	Maged1
-1.49048	0.00936935	0.0889828	Cdk4
-1.49014	0.00182784	0.0231889	Kif21b
-1.49012	0.00431428	0.0473436	Zbtb5
-1.48887	0.0432581	0.291138	Slc6a20a
-1.48859	9.15e-05	0.00178613	Zeb1
-1.48826	0.013835	0.123112	Gjc1
-1.48372	0.00604656	0.0624822	Plxna3
-1.48005	0.00144999	0.0191321	Cep112
-1.48001	0.0139933	0.124167	Tshz2
-1.47961	0.00144925	0.0191321	Plat
-1.47852	4.52e-08	1.76e-06	Zfp462
-1.47637	0.00411355	0.0457017	D830031N03Rik
-1.47552	5.14e-06	0.000135189	Marcksl1
-1.47401	0.016801	0.143064	Aebp1
-1.47381	0.000358966	0.00590705	Vcan
-1.47115	0.00192101	0.0242399	Ezh2
-1.46668	0.00480119	0.0519879	AI854517
-1.46572	0.0424394	0.287358	Igfbp2
-1.46491	0.00196805	0.0247336	Etaa1
-1.46399	1.99e-05	0.000451796	Bcl2
-1.46319	0.0477712	0.312092	Rnaseh2b
-1.4615	0.000226917	0.00397443	Ptprf
-1.45669	0.00764455	0.0755841	Pard3b
-1.45628	0.000930284	0.0131926	Mmp15
-1.4547	0.0350403	0.249305	Erc2
-1.45037	0.0225331	0.178608	Pou6f1
-1.44969	0.0263556	0.200833	Gm5803
-1.44886	1.71e-05	0.000394978	Astn1
-1.44827	0.0313747	0.2278	Creg2
-1.44207	0.0409294	0.279858	Ckap4
-1.43674	0.0055978	0.05891	Akt1
-1.43652	1.18e-05	0.000281814	Abca1
-1.43639	0.00985619	0.0931353	Sox2
-1.43427	1.93e-05	0.000439557	Slc4a7
-1.43254	0.00436231	0.0477311	Dab1
-1.43108	0.0378563	0.264529	Pdcd7
-1.43026	7.45e-06	0.000186796	Satb1
-1.42506	0.0354433	0.2516	Klhdc8b
-1.42385	0.0465192	0.307016	Zik1
-1.42206	0.00104264	0.014525	Aldh1l1
-1.42102	0.000638107	0.00964662	Arl4a
-1.42085	0.00160551	0.0208328	Zfp704
-1.41914	0.000460855	0.00729597	Wwc1
-1.41763	0.0131196	0.11792	Spats2l
-1.4175	0.00046141	0.0072986	Rad54l2
-1.41626	0.0423976	0.287178	Adamts9
-1.41227	1.92e-05	0.000436971	H2afz
-1.41207	0.000755806	0.0110806	Chml
-1.40965	0.00392163	0.0438028	Rap2b
-1.40948	0.000572288	0.00874311	Smad5
-1.40537	0.0220348	0.175382	Tmem44
-1.39453	0.0191422	0.157233	Igsf3
-1.39451	0.00761898	0.0754888	Gnl1
-1.39352	0.00859372	0.083216	Ift140
-1.39272	0.000685243	0.0102683	Cpe
-1.39263	0.00206104	0.0257301	Zkscan2
-1.39252	9.02e-06	0.000220857	Fzd3
-1.3898	1.75e-05	0.000403842	Whsc1
-1.3893	0.0386245	0.268498	Plekhf2
-1.38846	0.0343399	0.24518	Rmst
-1.38397	0.00402184	0.0448154	Phf6
-1.38222	0.00886791	0.0852991	Fam212b
-1.38198	0.0326101	0.235224	Nr4a3
-1.3796	0.000279698	0.00478289	Anp32e
-1.37831	0.00129464	0.0174003	Zfp90
-1.37335	0.00491875	0.0529252	Cfap69
-1.37294	0.0071606	0.0716289	Znhit6
-1.37275	0.00751909	0.0745398	Sik1
-1.37174	0.0193422	0.158382	Eif1a
-1.37123	0.0470602	0.308846	Ephb2
-1.36986	0.047767	0.312092	Cobl
-1.36452	0.00424968	0.0468547	Adgra2
-1.36449	0.0302078	0.221642	Gpsm2
-1.36061	0.00749171	0.0743469	Cul7
-1.35915	0.0183516	0.152667	Ldb2
-1.35771	0.0089552	0.0858309	Csrnp3
-1.35703	0.00653778	0.066533	Nup155
-1.35625	0.00816801	0.0796275	Lrrc7
-1.35555	0.0371269	0.260596	Hist1h2bn
-1.35326	9.84e-08	3.64e-06	Marcks
-1.35044	1.8e-05	0.000412278	Myh10
-1.34873	0.0256681	0.197114	Ddx51
-1.34844	0.00773374	0.0763452	Sulf2
-1.34714	0.0234116	0.183795	Clip2
-1.34698	0.049838	0.322675	Mthfd2
-1.34091	0.00310979	0.0360945	3110039I08Rik
-1.3369	2.56e-07	8.81e-06	Ctnnb1
-1.33631	0.0429115	0.289302	Ifitm2
-1.33623	0.0142095	0.125552	Fstl1
-1.33417	0.00279584	0.0330779	Ptprz1
-1.33394	0.0091351	0.0872434	2410002F23Rik
-1.33271	0.0494706	0.320527	Idh2
-1.33075	0.00055828	0.00857094	Rpsa
-1.329	0.0346511	0.24714	2700081O15Rik
-1.32741	0.0111855	0.103508	Zfp212
-1.32644	0.0442113	0.295413	Zbed3
-1.32594	0.0417166	0.284103	Pi15
-1.32042	0.0189529	0.156285	Txnip
-1.31992	0.0240263	0.187603	Csrnp2
-1.31798	2.21e-05	0.000497368	Rps4x
-1.31759	0.0212251	0.170454	Rgma
-1.31592	0.00873053	0.0841933	Mad2l2
-1.3156	0.000256527	0.00443921	Timp3
-1.31504	0.0032004	0.0369789	Acot2
-1.31369	0.0176938	0.14818	Usp49
-1.31339	0.0487292	0.316958	Dusp10
-1.31095	0.0331219	0.23791	Mrc1
-1.3064	0.00762286	0.0754888	Txnrd1
-1.30346	1.09e-07	3.98e-06	Ptbp1
-1.2999	0.00540681	0.0572547	Dcakd
-1.29825	0.0447215	0.297974	2610301B20Rik
-1.295	0.00361483	0.0409856	Nr2f1
-1.29302	0.00465891	0.0505347	Cmtm4
-1.29059	0.0484221	0.315576	Itga5
-1.28856	0.00441994	0.0482774	Setbp1
-1.2881	9.98e-05	0.00193227	Set
-1.28792	0.00894097	0.0857383	Slc25a53
-1.28744	0.0108527	0.100776	Cxxc4
-1.28604	0.00159191	0.0206992	Fam126a
-1.28461	0.0350233	0.249279	H2afy
-1.28326	0.0266421	0.201869	Dach1
-1.2823	0.000279232	0.00477927	Sox6
-1.27816	0.00196394	0.0247003	Zfp518b
-1.27757	0.0284011	0.211331	Mgst1
-1.27656	0.00322168	0.0371565	Phgdh
-1.27539	0.00511002	0.0546699	Rimklb
-1.27474	2.73e-05	0.000599154	Dlg5
-1.27258	0.0277646	0.207858	Nsmce4a
-1.27029	0.00132179	0.0177144	Tnrc18
-1.26632	0.00141027	0.018753	Serpine2
-1.26258	0.0472138	0.30951	Nckap5
-1.25677	0.00173881	0.0222398	Fabp5
-1.24885	0.0481718	0.314339	Svil
-1.24813	0.000266736	0.00459471	Xpot
-1.24393	0.000821975	0.0118901	Rps15a
-1.24231	0.0127887	0.115498	Fam210b
-1.24162	0.0455217	0.301806	Mical1
-1.23958	0.0212647	0.170627	Rpgr
-1.23873	0.026395	0.201052	Fam102b
-1.23027	0.0236914	0.185655	B4galt2
-1.22733	0.0228877	0.180867	Syne2
-1.2235	0.0290878	0.21519	Iqcg
-1.22259	0.00250513	0.0304443	Rab8b
-1.22005	0.0273694	0.205465	Psmc3ip
-1.21744	0.00376442	0.0423746	Hnrnpab
-1.21557	0.00786256	0.0773324	Scpep1
-1.21536	0.0178495	0.149284	Elac2
-1.2149	0.0334184	0.239673	Pknox1
-1.21066	0.0431273	0.290548	Rab13
-1.20335	0.0459412	0.304265	Zfp422
-1.20147	0.0339044	0.242603	Plekha7
-1.19804	0.00593109	0.0615942	Pou3f2
-1.19387	0.0006427	0.00970823	Tead1
-1.19209	0.00132444	0.0177373	Pogk
-1.18649	0.000343059	0.00570024	Gnb2l1
-1.18209	0.0103485	0.0968132	G3bp1
-1.18169	0.00359988	0.0408406	Gpr137b
-1.18141	0.0441444	0.295176	Pabpc4
-1.17628	0.014172	0.125338	Nav1
-1.17344	0.0308275	0.225133	Taf9
-1.16831	0.0237723	0.186134	Dmap1
-1.16498	0.0425967	0.2878	Ccdc136
-1.16435	0.0333827	0.239508	Atic
-1.16263	0.0140855	0.124867	Igsf10
-1.16204	0.0463334	0.306277	Gcsh
-1.15889	0.0372859	0.261503	2900092D14Rik
-1.15605	0.0363161	0.255862	Adam12
-1.15498	0.00300008	0.0350308	Ipo5
-1.15093	0.0300686	0.220707	H2afx
-1.14949	0.00585346	0.0609746	Rps15a-ps6
-1.14686	0.00566661	0.0593398	Mib1
-1.14041	0.0291856	0.215752	Sbf2
-1.14032	0.0017828	0.0227249	Zfp36l1
-1.13953	0.0169467	0.143827	Nap1l1
-1.13112	0.0170562	0.14432	Pdcd11
-1.12893	0.0166824	0.142247	Tex9
-1.12831	0.0148744	0.129852	Ndc1
-1.1281	0.0463813	0.306423	Ddx19a
-1.12801	0.0171473	0.144896	Copz1
-1.12517	0.0163064	0.139779	Las1l
-1.12401	0.0099137	0.0935006	Pacs1
-1.12161	0.0422646	0.286587	Pgd
-1.11766	0.0201816	0.163897	Kif21a
-1.11542	0.0313417	0.227709	Pbx1
-1.11055	0.0212904	0.170686	Ranbp1
-1.10944	0.0104508	0.0974816	Tspan12
-1.10671	0.0245213	0.190174	Evi5
-1.10489	0.00227563	0.0280179	Hmgn2
-1.10359	0.00198071	0.0248761	Rpl23
-1.10293	0.0123179	0.112109	Patl1
-1.10098	0.0364907	0.256995	Yap1
-1.09805	0.0381185	0.265472	Isoc1
-1.09579	0.039359	0.271993	Pxdn
-1.09195	0.00529949	0.0562483	Alg13
-1.09096	0.00642596	0.0656441	Adgrb2
-1.0878	0.0262054	0.199868	Adcyap1r1
-1.0849	0.0185706	0.154079	Prom1
-1.08023	0.014668	0.128846	Rbmxl1
-1.07997	0.0261384	0.19972	Rps26
-1.07927	0.00562041	0.0589547	Gabbr1
-1.07591	0.0195177	0.15961	Noc2l
-1.07075	0.0103123	0.0965221	Sez6l
-1.07024	0.00801555	0.0783442	Stt3b
-1.06682	0.0201439	0.163722	Fads2
-1.0668	0.024112	0.188087	Lhfpl3
-1.06445	0.00298093	0.034894	Rplp0
-1.06362	0.0163452	0.139944	Plxnb2
-1.06172	0.0354662	0.251628	Asxl1
-1.06166	0.0273187	0.205465	Zfhx3
-1.05862	0.0303126	0.222324	Chsy1
-1.05356	0.0234149	0.183795	Pitrm1
-1.05281	0.0243781	0.189512	Pcna
-1.05048	0.0499031	0.322985	Epb4.1l4a
-1.05009	0.0125393	0.113701	Hdgfrp3
-1.04798	0.00787773	0.0774004	Tnpo1
-1.04693	0.002767	0.0328194	Zbtb41
-1.04012	0.0155491	0.134787	Pld1
-1.03924	0.0355517	0.251989	Ilf3
-1.03862	0.00693374	0.0697613	Suclg2
-1.03665	0.00260173	0.0312941	Nid1
-1.03421	0.0420213	0.285247	Fasn
-1.03323	0.0104422	0.0974816	Syncrip
-1.02713	0.00701454	0.0704304	Kat6b
-1.02607	0.0492832	0.319946	Rgs12
-1.02417	0.00413718	0.0459099	Npm1
-1.02078	0.0266372	0.201869	Rps5
-1.01976	0.0172291	0.145521	Ralgps2
-1.01478	0.00275105	0.0326509	Qser1
-1.01044	0.0210486	0.169472	Rps2
-1.00975	0.0485391	0.316009	Tnpo3
-1.00465	0.0193308	0.158382	H3f3b
-1.00189	0.0164168	0.140301	Lrrtm2
-1.00086	0.00676907	0.0683312	Magi1
-0.998569	0.0407982	0.279164	Rps20
-0.996574	0.0143647	0.126565	Tubgcp2
-0.992675	0.0312876	0.227608	Rps12
-0.992675	0.00303787	0.0353621	Csmd2
-0.990926	0.0163184	0.139779	Ybx1
-0.990828	0.0265821	0.20174	Ubtd2
-0.988298	0.0150714	0.131196	Brd3
-0.983832	0.0253853	0.195262	Dock7
-0.980817	0.00330854	0.0379713	Hmgn1
-0.974111	0.0350025	0.249225	Rpl36a
-0.969142	0.0327233	0.235641	Dscam
-0.969104	0.0128068	0.115606	Hmgb1
-0.968478	0.0156222	0.135356	Ptpn9
-0.967219	0.00872506	0.0841933	Topors
-0.966161	0.0130786	0.117608	Vezf1
-0.963604	0.0423222	0.286821	Zc3h12c
-0.959824	0.0350984	0.249605	Cdk8
-0.95863	0.0475277	0.310934	Setd5
-0.952451	0.00555001	0.0585762	Pde4d
-0.951563	0.0448705	0.298543	Hcfc1
-0.95143	0.017056	0.14432	Cdk2ap1
-0.948052	0.00268638	0.0321508	Eef1a1
-0.944477	0.0113491	0.104765	Cbx5
-0.943977	0.0246566	0.190999	Mettl9
-0.941628	0.0186612	0.154558	Zc3h14
-0.94017	0.0470021	0.308787	Rps19
-0.924078	0.00644782	0.0657958	Cdh2
-0.9201	0.010696	0.0994201	Celf2
-0.905632	0.047351	0.310102	Gpr137b-ps
-0.902387	0.0156764	0.135703	Rfx3
-0.895823	0.0428239	0.288872	Ssrp1
-0.873504	0.0159734	0.137892	Rpl5
-0.868155	0.0261762	0.19979	Eml4
-0.866397	0.0309347	0.225654	Hspa14
-0.865523	0.0389705	0.270103	Gnai2
-0.86286	0.047492	0.310809	Fos
-0.857828	0.0162434	0.139454	Sgpl1
-0.850216	0.0227754	0.180131	Rpl4
-0.845088	0.0425301	0.28766	Rlim
-0.839001	0.0245786	0.19054	Rpl7
-0.838007	0.049459	0.320527	Rev3l
-0.830886	0.0212416	0.170514	Ehbp1
-0.792531	0.0489574	0.318291	Eprs
0.789664	0.0389671	0.270103	Cntn1
0.84815	0.0312701	0.227568	Ermp1
0.851646	0.039656	0.273413	Cst3
0.867248	0.00425226	0.0468547	Tns3
0.889849	0.039627	0.273413	Clic4
0.893373	0.0465672	0.307111	Phyhipl
0.899559	0.0246712	0.191021	Lsamp
0.900405	0.045506	0.301806	Epn2
0.902217	0.046938	0.308787	Cox4i1
0.906942	0.026451	0.201315	Znfx1
0.909071	0.047124	0.309047	Sc5d
0.918174	0.00730567	0.0727852	Clip1
0.927111	0.0325774	0.235168	Efcab14
0.933322	0.0399089	0.274681	Tmod2
0.93582	0.0393442	0.271991	Gopc
0.937787	0.0419708	0.28511	Mcc
0.944924	0.0120032	0.109724	Mfn1
0.944952	0.0371441	0.260619	Emc7
0.94837	0.0247247	0.191278	Ndufa3
0.948584	0.0453742	0.30136	Magi2
0.957943	0.0259518	0.198962	Clip3
0.96174	0.00074609	0.0109785	Serinc5
0.962526	0.0145427	0.127894	Atp5h
0.968154	0.028817	0.213692	Ypel3
0.975817	0.0268433	0.202902	Enpp5
0.975871	0.0156291	0.135356	Susd6
0.977807	0.0330104	0.237291	Fam98a
0.978351	0.0286833	0.213029	Mtmr4
0.982291	0.0471022	0.309011	Tmem9b
0.986396	0.0274379	0.205741	Rgs17
0.995111	0.0188313	0.15535	Atp6v0b
0.996035	0.0359477	0.254316	Prkg1
0.996048	0.0319522	0.231456	Kcnip3
0.997147	0.00800976	0.0783288	Plcb4
0.99891	0.00219245	0.0271361	Smarca2
1.00026	0.0435247	0.292386	Rhou
1.00178	0.0203073	0.164775	Atp5j
1.00497	0.00557321	0.058771	Suclg1
1.00767	0.026047	0.199453	Il17ra
1.01169	0.0432805	0.291138	Trpc1
1.0129	0.0162363	0.139454	Foxn2
1.01591	0.0295035	0.217665	Rfxap
1.01959	0.0437853	0.293297	Ttyh2
1.0222	0.034657	0.24714	Epdr1
1.02355	0.0347807	0.247896	Appl2
1.02825	0.000236317	0.00411603	Zeb2
1.03012	0.0490227	0.318591	Nrep
1.03029	0.0425695	0.2878	Tgoln1
1.03223	0.0468746	0.308489	Leprotl1
1.03404	0.0268044	0.202771	Mtss1
1.03415	0.0276604	0.207326	Wbp2
1.04456	0.0469746	0.308787	Abhd6
1.04509	0.0162675	0.139597	Gpd2
1.04513	0.00715302	0.0715912	Oxr1
1.04982	0.0405352	0.277957	Psd2
1.05299	0.0291868	0.215752	Caskin1
1.05344	0.0217838	0.1739	Abcg1
1.05977	0.0116829	0.107371	Porcn
1.0651	0.0321352	0.232513	Nkiras1
1.0658	0.0151336	0.131672	Bcar3
1.07308	0.00693674	0.0697613	Tmem47
1.07494	0.0280821	0.20965	Arhgap44
1.07656	9.98e-05	0.00193227	Rtn4
1.07926	0.0417854	0.284262	Fgf12
1.08138	0.00270337	0.0322685	Fry
1.082	0.0287841	0.213532	St7l
1.08203	0.0233384	0.183463	Ick
1.08273	0.00155409	0.0202496	Lrrc8a
1.08323	0.0385868	0.268336	Ophn1
1.08408	0.0424568	0.287372	Aldoc
1.08481	0.00241493	0.0295778	Tmem123
1.0872	0.000429988	0.00688903	Malat1
1.0886	0.00927944	0.0883523	Extl2
1.08997	0.0253327	0.195069	Tmem229a
1.09097	0.00399639	0.0445848	Rap1gds1
1.09209	0.0434345	0.291989	Pcyt2
1.09457	0.014802	0.129386	Nat8l
1.09746	0.0313101	0.227683	Pigg
1.10032	0.00569839	0.0596061	Elovl6
1.10073	0.00948845	0.0898865	Arhgap26
1.10164	0.0448625	0.298543	Haus3
1.10455	0.0456144	0.302314	Atp6ap2
1.10497	0.00352864	0.0401781	Gde1
1.1051	0.0279722	0.209079	Cplx2
1.10601	0.0393033	0.271866	Lpgat1
1.10671	0.000788834	0.0114904	Dstyk
1.10964	0.0380805	0.265306	Gm10012
1.10988	0.00568053	0.0594524	Cd81
1.11811	0.00817436	0.079648	Cyth1
1.11923	0.0163806	0.140102	Nwd1
1.12026	0.000150834	0.00278198	Mdh1
1.12106	2.98e-06	8.21e-05	Serinc1
1.12298	0.0403638	0.277202	Sypl
1.12456	0.0327171	0.235641	1700020I14Rik
1.12505	0.0296825	0.218642	Mtmr6
1.12817	0.00525345	0.0558544	Apbb2
1.13239	0.0304127	0.222817	Dscr3
1.13363	0.000808259	0.0117279	Gnao1
1.13504	0.0142831	0.126024	Kazn
1.1377	0.00772204	0.0762699	Ogfrl1
1.1419	0.0318101	0.230605	Cox7c
1.14297	0.0205078	0.166043	Pnpla2
1.14463	0.045477	0.301806	Usmg5
1.14485	0.00034739	0.00575185	Atp6v1e1
1.14564	0.0190947	0.157018	Btbd17
1.14567	0.0445834	0.297265	Nrxn3
1.14591	0.0391655	0.271254	Smim4
1.14607	0.0273793	0.205465	Gm20300
1.14966	0.0358701	0.253863	Tecpr2
1.15214	0.0265228	0.201617	Senp8
1.15511	3.26e-06	8.92e-05	Dst
1.15728	0.000359876	0.00591685	Usp6nl
1.15957	0.000918411	0.0130439	Pls3
1.16223	0.000701074	0.0104388	Dlgap1
1.1628	0.00990711	0.0935006	5031439G07Rik
1.16531	0.0261041	0.199693	Ctso
1.16782	0.0495638	0.321011	Mical3
1.16846	5.88e-05	0.00119837	Golga7
1.17079	0.0468401	0.30837	Atp13a5
1.17291	0.000737065	0.0108755	Fkbp1a
1.1734	0.00288894	0.0340293	Slc4a4
1.17717	0.00991477	0.0935006	Camta1
1.1789	0.0417674	0.284243	Cyp2j9
1.17959	0.0242312	0.188704	Als2
1.18312	0.000910333	0.012939	Dtna
1.18424	0.0163709	0.1401	Trp53inp2
1.18458	0.0313944	0.227855	Hip1r
1.18631	0.00437825	0.0478777	Mical2
1.18691	0.0146631	0.128846	Lgmn
1.1896	0.000382456	0.00623046	Gpm6b
1.19195	0.0392064	0.271338	Mast3
1.19247	0.0175279	0.14725	Dynlt3
1.19592	0.0035452	0.0403125	Ctnnal1
1.197	0.00216639	0.0268667	Atp1b1
1.20088	0.0167994	0.143064	Samd4
1.20265	0.0271226	0.204369	Lime1
1.20556	0.0452926	0.300925	Galnt7
1.20867	0.0367832	0.258473	Map3k12
1.20954	0.0225935	0.178918	Stxbp3
1.20983	2.86e-05	0.000623956	Ahcyl1
1.21152	0.00675462	0.068222	Usp53
1.21585	1.95e-05	0.00044295	4930402H24Rik
1.21772	0.0157446	0.136168	Kcna2
1.21915	0.0109038	0.101151	Mgat3
1.21998	0.00899173	0.0860932	Uqcrq
1.22104	0.000218024	0.00383656	Fam63b
1.22169	0.0326564	0.235467	Litaf
1.22191	0.0299966	0.22035	P2rx4
1.22269	0.00872618	0.0841933	Stx16
1.22421	1.27e-05	0.000301091	Osbpl1a
1.22432	0.0166108	0.141766	Ucp2
1.22699	0.00134142	0.0179391	Dusp3
1.22902	0.0232681	0.183102	Mpp7
1.22968	0.0199261	0.162383	Cpne2
1.22996	0.017304	0.145957	Tspan15
1.23015	0.0219994	0.175249	Apbb1
1.2317	0.00718507	0.0717972	Zfp931
1.23535	0.00464175	0.0504069	Sept3
1.23594	0.00893384	0.0857137	C1galt1c1
1.23885	0.021022	0.16933	Pcsk1n
1.23991	0.00362185	0.0410403	Tmem189
1.24022	7.1e-07	2.22e-05	Ppp3ca
1.24269	0.00238376	0.0292648	Hivep2
1.24481	0.0289767	0.214622	Mef2d
1.24605	0.000476696	0.00747115	Gatm
1.25131	0.00636405	0.0650824	Taldo1
1.25696	0.0102492	0.0961719	D430041D05Rik
1.25905	0.02415	0.18815	Slc2a3
1.25934	3.82e-05	0.00081523	Arpc1a
1.26102	0.00206969	0.0257866	Slc38a1
1.26247	0.0147791	0.129247	Snx15
1.26264	0.000900876	0.0128337	Rnf13
1.26274	0.00247939	0.0302292	Pcdhb16
1.2633	8.86e-05	0.00173602	Ankrd40
1.26452	0.000695902	0.0103783	Trim62
1.26526	0.000717828	0.0106461	Rap1a
1.26605	0.0229715	0.181224	Trim36
1.26684	0.000711256	0.0105653	Pde8b
1.26766	0.0273341	0.205465	Baalc
1.26965	0.00944402	0.089556	Cnst
1.2697	0.03974	0.27382	Rab4b
1.27201	4.47e-06	0.000118764	Grina
1.2732	0.0261276	0.19972	Camk2n1
1.27854	0.000157098	0.00288901	Mink1
1.28046	0.00150052	0.0196744	Nipa1
1.2817	0.00147786	0.0194316	Tecpr1
1.28596	0.00494599	0.0531574	Degs1
1.28698	0.0393806	0.272042	Dact3
1.28707	1.04e-05	0.000251483	Arrb1
1.28898	0.0065998	0.0669196	Nr3c2
1.2905	0.000929302	0.0131886	Mpp6
1.293	0.0131852	0.118339	C3ar1
1.29316	0.000222215	0.00390299	Ptprd
1.2955	0.0379661	0.265099	Mpc1
1.29682	0.00127529	0.0171894	Ndufa4
1.29703	0.000212853	0.00376321	Nsf
1.2998	0.00334552	0.0383723	Mapk8ip1
1.30206	0.00170519	0.0218842	Ndufs4
1.30343	0.00427834	0.0470868	Sgsm1
1.30413	0.00593738	0.0615953	Taf13
1.30473	0.00297772	0.0348781	Icmt
1.30695	0.0188054	0.155205	Atp6v1c1
1.30729	0.0387342	0.269061	Gm14322
1.30765	0.008064	0.0787145	Amigo2
1.30771	2.35e-05	0.000523447	Foxn3
1.3117	0.012352	0.112256	BC029214
1.31371	0.0244816	0.190023	Ldlrad4
1.31459	1.03e-06	3.12e-05	Wasf3
1.31543	0.00108881	0.0149879	St6galnac3
1.31602	1.4e-06	4.08e-05	Epb4.1l3
1.31674	2.48e-10	1.4e-08	Atp8a1
1.31712	0.0116265	0.106957	Plekha6
1.31729	0.00585038	0.0609746	Cox8a
1.3201	0.0283971	0.211331	Ehd3
1.32208	0.0089199	0.0856237	Dgkz
1.32362	0.00732766	0.0729503	Tex2
1.3257	0.0266391	0.201869	Slc4a8
1.32588	0.0018133	0.0230356	Vamp2
1.32634	0.00380486	0.0427273	Scn8a
1.32736	0.0111119	0.102878	Dnajb14
1.32736	0.0372999	0.261503	Cdc42ep2
1.32782	0.00929155	0.0884228	Ppapdc2
1.33175	0.0269774	0.203588	Mlycd
1.33265	0.0443974	0.296338	A230056P14Rik
1.33398	0.00085667	0.0123067	Dixdc1
1.334	1.01e-07	3.71e-06	Reep5
1.3347	0.00996235	0.093855	Ado
1.33481	0.0388492	0.269488	Stmn2
1.33976	0.0194107	0.158804	Acad8
1.33996	0.000600149	0.0091242	Spg20
1.34064	0.0292137	0.215865	Gli1
1.3425	0.00111867	0.015298	Cap2
1.34301	7.33e-06	0.000184299	Zscan26
1.34376	0.00399081	0.0445491	Ccp110
1.3455	3.1e-06	8.49e-05	Spop
1.34709	0.0436344	0.292914	Rmdn2
1.34722	0.0172576	0.145697	F3
1.34736	0.0125858	0.113949	Mettl7a1
1.34779	0.000554187	0.00851507	Prodh
1.34822	0.0113915	0.105105	Eml1
1.34873	0.0219591	0.175076	Kif5c
1.35177	0.000128595	0.00240968	Otud7b
1.35178	0.0490375	0.318591	Scfd2
1.35219	0.00177717	0.0226824	Aqp4
1.35662	0.000111608	0.00212531	Map7d1
1.35755	0.00316713	0.0366324	Gpc6
1.35965	0.000102258	0.00197125	Ppfia3
1.36033	0.000977627	0.0137498	Prnp
1.36048	0.0052164	0.0555548	Mfap3l
1.3656	0.0187736	0.155011	Tmem132a
1.36631	0.00312897	0.0362427	Efnb2
1.36809	4.28e-06	0.000114113	Eps15
1.36815	0.0376243	0.263104	Zfp169
1.36874	2.25e-06	6.32e-05	Atp1a1
1.37179	2.7e-08	1.12e-06	Psd3
1.37211	0.00293579	0.0344946	Amer2
1.37285	0.00357806	0.0406177	Astn2
1.3735	0.00164543	0.0212773	Fth1
1.37442	0.0413374	0.282032	Dusp22
1.37621	0.00128514	0.0173097	Micu3
1.37643	0.00354047	0.0402884	Slc6a6
1.37731	8.64e-16	9.22e-14	Sept7
1.38057	1.71e-05	0.000395287	Atp1a2
1.38075	0.000751105	0.011035	Lpar1
1.3813	0.00793855	0.0778351	Neat1
1.38214	0.0156901	0.135759	Pgm2l1
1.38364	0.0102253	0.0960427	Slc7a10
1.38408	0.000894678	0.0127551	Atg4c
1.38832	0.00677753	0.0683798	4930570G19Rik
1.38903	0.0133964	0.11989	Auh
1.39042	0.00185771	0.023536	Ell2
1.39121	0.000728816	0.0107835	Tmem38a
1.39135	0.0196322	0.160406	Ube2ql1
1.39244	0.000314807	0.00528223	Stx1b
1.39358	0.0146972	0.128891	Agmo
1.39381	0.0391145	0.271001	H2-D1
1.39428	0.000719774	0.0106665	Ndrg4
1.39488	4.26e-05	0.000898746	Nfic
1.39518	1.05e-06	3.16e-05	Setd7
1.3964	1.84e-05	0.000419509	Phldb1
1.39763	0.0034098	0.0390142	Adam19
1.39832	0.0187514	0.154949	Cd302
1.3994	0.0221331	0.176015	Cobll1
1.40253	0.00141755	0.0188231	Acyp2
1.4061	0.00151612	0.0198235	Trak2
1.40674	0.00856427	0.0830164	Inpp4b
1.4089	0.034343	0.24518	Shank3
1.40988	0.035109	0.249605	Dock10
1.41004	0.000559656	0.00857805	Metrn
1.41537	0.013507	0.120718	Tlcd1
1.42107	0.01069	0.0994136	Entpd5
1.42447	0.000687047	0.0102789	Amph
1.42488	0.00561763	0.0589547	Gpx4
1.42724	2.73e-05	0.000598943	Fnta
1.42771	0.00242242	0.0296502	Lppr4
1.43549	0.000656522	0.0098536	Snx14
1.43777	0.00170715	0.0218945	Kat2b
1.43826	0.012068	0.110242	Hprt
1.43924	0.0461618	0.305619	Kctd13
1.44098	0.000173119	0.00314341	Mbnl2
1.44123	0.00119848	0.0162709	Micall1
1.4422	0.00147739	0.0194316	Klf9
1.4424	0.0104321	0.0974497	1700071M16Rik
1.44427	0.0229612	0.181219	Whrn
1.44598	0.00723808	0.0722499	Ezh1
1.44651	0.00189059	0.0239203	Il1rap
1.44729	7.07e-05	0.00141586	Nr1d2
1.44771	0.0218839	0.174551	Grik2
1.44901	0.000606118	0.00920751	Shisa4
1.44923	0.0287827	0.213532	Smim8
1.45109	3.43e-06	9.33e-05	Pfkm
1.46977	1.58e-05	0.000365405	Rasgef1b
1.47184	0.0434885	0.292248	Bace2
1.47233	1.08e-09	5.54e-08	Gpld1
1.47441	0.00356463	0.0404898	Mpv17l
1.47701	1.53e-05	0.000355614	Scrn1
1.47748	0.0309104	0.225651	Plin3
1.47883	0.00111171	0.0152178	Tspyl4
1.47938	0.0315562	0.228941	2010107E04Rik
1.48063	0.00292571	0.0344077	Camta2
1.482	0.0186991	0.154731	Rras2
1.48222	0.000950087	0.0134232	Fgfr2
1.48305	0.0153976	0.133783	Ndst3
1.48387	0.00100095	0.0140462	Phactr1
1.48487	0.00629957	0.0646697	Ccnjl
1.4858	0.000188849	0.00338989	Hk2
1.48609	0.00015147	0.00279098	Pdk2
1.48783	0.0167129	0.142443	Bcar1
1.48913	0.00791398	0.0776753	Ppfibp2
1.49251	0.0396432	0.273413	Tmem151b
1.4929	0.00192837	0.0243	Fam155a
1.49347	0.00111164	0.0152178	6430548M08Rik
1.49349	0.0193097	0.158322	Abhd11
1.4941	0.00113458	0.0154923	Cyp4v3
1.49846	0.000107934	0.00206372	Dnm3
1.49914	0.00107909	0.0149094	Pfkp
1.49925	5.98e-06	0.000154772	Ndufc2
1.5027	0.00870557	0.0840822	Cox14
1.50657	0.0265375	0.20164	Arpc1b
1.50791	5.1e-05	0.00104863	Gm14403
1.50946	0.03135	0.227709	Car11
1.50983	0.0215232	0.172186	Rpusd3
1.51269	3.95e-05	0.000839261	Negr1
1.5128	0.00010292	0.00197994	St3gal4
1.51403	0.000771417	0.0112582	Slc48a1
1.51406	8.08e-06	0.000201003	Cd47
1.5168	2.48e-05	0.000549423	Deb1
1.52125	0.000102649	0.00197675	Adra2a
1.52149	0.00471814	0.0511477	A330076H08Rik
1.52275	2.65e-10	1.49e-08	Nptn
1.52537	4.87e-05	0.00100993	Hist1h2bc
1.52947	0.0246582	0.190999	Deptor
1.52952	0.000802526	0.0116717	Sat1
1.53011	6.59e-12	4.62e-10	Gpm6a
1.5311	0.00213367	0.0264784	Slc1a1
1.53141	0.00591963	0.0615092	Slain1
1.53308	2.11e-08	8.94e-07	Ank
1.53476	0.0180616	0.150789	Btbd8
1.53606	0.0455025	0.301806	Prkcg
1.54102	0.00912694	0.0872434	Snap91
1.54132	0.0223585	0.177657	C130030K03Rik
1.54198	0.000224015	0.00393094	Zdhhc14
1.54383	6.62e-05	0.00133578	Cpeb3
1.54448	0.024026	0.187603	1600014C10Rik
1.54496	3.47e-08	1.4e-06	Cdc42ep1
1.54851	0.000445559	0.00708968	Slc8a1
1.54912	0.0131451	0.118088	Fmo5
1.55174	0.00174105	0.0222532	Cacna1b
1.55188	0.000376344	0.00614455	Cox6a1
1.56058	0.00054299	0.00837042	Fgf14
1.56116	0.00168867	0.0217018	Kcnip4
1.56282	0.0485002	0.315865	H2-T24
1.56342	0.000389327	0.00632354	Pltp
1.56382	0.0283028	0.210965	Adgre5
1.56399	0.00624482	0.0642833	Atp13a4
1.56477	3.93e-08	1.57e-06	Eps8
1.5661	0.00139961	0.0186244	Pik3r3
1.56623	2.8e-08	1.16e-06	Usp46
1.56761	0.00419067	0.0464212	Myh6
1.57063	0.0139717	0.124034	Sox10
1.57203	0.0169442	0.143827	Fam73b
1.57487	0.0356381	0.252506	Snca
1.576	0.000486934	0.00758729	Xrcc3
1.57637	0.000797702	0.0116106	Slc7a14
1.58075	0.033475	0.239987	Cep170b
1.58689	0.0272163	0.204897	Pln
1.59175	0.00345128	0.0394408	Pcp4
1.59731	0.000173444	0.00314341	Sdc4
1.60869	0.0118901	0.109115	Pcdh20
1.60961	0.00172849	0.0221228	Ppp3cc
1.61048	7.01e-07	2.2e-05	Sccpdh
1.61162	4.19e-07	1.39e-05	Chpt1
1.6123	5.01e-06	0.000132341	Secisbp2l
1.61234	0.018071	0.1508	Ptchd4
1.61288	0.0332139	0.238479	Igip
1.61445	0.00021676	0.00382149	Pla2g7
1.61452	7.55e-06	0.000188892	Adam22
1.61532	0.037888	0.264652	Abhd14b
1.61562	0.0290088	0.214775	Cpeb1
1.61641	0.0493142	0.319946	Slco2b1
1.61789	0.000404638	0.00651923	Gpc5
1.61795	0.0235132	0.18449	Mt2
1.61883	8.33e-06	0.000206421	Anks1b
1.62014	0.000838798	0.0120869	Jup
1.62571	0.00688585	0.0693982	Igsf21
1.62657	0.0232589	0.183102	Ly86
1.62793	1.78e-05	0.000408891	Vmp1
1.62997	0.00022826	0.00399051	Pagr1a
1.63294	0.000826917	0.0119341	Sec11c
1.6355	0.0252994	0.19492	Vmn2r29
1.63842	1.3e-06	3.85e-05	Acsl6
1.63874	8.89e-09	4.01e-07	Zbtb7a
1.63885	0.00497754	0.0534047	Abca7
1.64037	0.000482761	0.00753599	Dock9
1.64268	0.000194485	0.00347775	Spock2
1.64339	0.0261103	0.199693	Slc22a8
1.64913	0.0321848	0.232782	Jam3
1.6493	3.53e-08	1.42e-06	Pacs2
1.65116	0.000142322	0.00264317	Sparc
1.65123	0.000559396	0.00857805	Lysmd2
1.65201	0.000127594	0.00239571	Slc12a2
1.65263	0.00137441	0.0183281	Brinp1
1.6588	0.0133809	0.119809	9330188P03Rik
1.66012	0.0135342	0.120836	Acot7
1.66085	0.00286673	0.033821	Nceh1
1.66208	7.79e-05	0.00154651	Got1
1.66234	7.33e-07	2.29e-05	Agpat5
1.66263	0.000760197	0.0111337	Sox2ot
1.6651	2.27e-05	0.000510139	Eci1
1.66536	1.05e-06	3.16e-05	Grid2
1.66546	0.0465364	0.307016	Itpr3
1.66799	0.0132827	0.1191	Pcsk2
1.66927	0.0106704	0.0993294	Ltbp4
1.67065	0.00560046	0.05891	A330023F24Rik
1.67743	0.0121338	0.110702	Tmem25
1.67747	0.0155246	0.134638	Maob
1.67991	0.0375513	0.262727	Anxa11
1.68108	0.0119697	0.109524	Syt10
1.68217	5.8e-12	4.11e-10	Coro2b
1.68283	0.00301095	0.0350922	Rasgrp1
1.68576	0.0115421	0.106233	Gabrg2
1.68612	6.71e-10	3.52e-08	Pcdh9
1.68655	0.0038411	0.0431085	6430503K07Rik
1.68686	0.00249845	0.0303827	Xkr6
1.68894	7.55e-05	0.0015038	Ncdn
1.68908	0.0223812	0.177727	Pak7
1.69011	2.01e-08	8.59e-07	Fam213a
1.69148	8.95e-07	2.74e-05	Slc1a2
1.69515	2.14e-09	1.04e-07	Strn
1.69516	0.0463017	0.306277	Vamp8
1.69598	1.37e-05	0.000321539	Sh3gl2
1.69725	4.57e-09	2.16e-07	Nebl
1.70035	0.0267306	0.202295	Cacng2
1.70387	0.0032217	0.0371565	Celf4
1.70668	1.45e-08	6.31e-07	Kcnj10
1.70857	0.0168095	0.143071	Cd59a
1.71062	0.000269414	0.00463658	Sema3c
1.71068	0.00056949	0.00870744	Frmd8
1.71231	0.00113764	0.0155122	Ptpn3
1.71555	0.00154708	0.0201722	Ablim1
1.71598	0.00027841	0.00477391	Slc13a5
1.71766	1.33e-06	3.91e-05	Sgip1
1.71824	0.00254813	0.0308073	Stard8
1.72398	0.0249123	0.192333	Kctd21
1.72875	0.0280133	0.209303	Nipal2
1.73003	0.0217219	0.173554	Col11a2
1.73236	0.0132234	0.118626	Pithd1
1.73806	0.000161402	0.00295657	Rmnd5b
1.74402	0.00739193	0.0735121	Rnf135
1.74508	0.000207325	0.00367934	Enpp4
1.74601	4.78e-08	1.86e-06	Cers2
1.74772	1e-08	4.5e-07	Agtpbp1
1.74859	0.00179711	0.0228608	Tsc22d3
1.74974	0.000562275	0.00860413	Slc35c2
1.7506	0.00874972	0.0842918	Fah
1.75076	0.0020015	0.0251037	Fbxl16
1.75512	3.02e-08	1.25e-06	Unc80
1.75538	2.42e-05	0.000539019	Elavl3
1.75802	1.06e-06	3.18e-05	Gls
1.7644	5.43e-07	1.76e-05	S1pr1
1.76528	7.21e-06	0.00018182	Adarb1
1.76659	0.000439527	0.00701747	Tmem178
1.76734	0.0213919	0.171428	Chst12
1.7712	0.000121826	0.0022966	Arfgef3
1.77513	0.0089885	0.0860932	Man1a
1.77538	3.97e-07	1.32e-05	Ttll3
1.77575	7.28e-12	5.04e-10	Adk
1.77628	0.00029707	0.00502514	Prr13
1.78015	9.43e-08	3.5e-06	Slc43a2
1.78261	0.0466801	0.307532	Slc37a1
1.78528	0.00428577	0.0471134	Vamp1
1.78592	0.00476379	0.0516128	Adi1
1.78799	2.58e-06	7.18e-05	Sycp3
1.78819	0.000548953	0.00844848	Sema3d
1.78847	9.37e-11	5.57e-09	Tnr
1.78905	0.00260813	0.0313309	Wfs1
1.79009	0.00765888	0.0756859	Slc8b1
1.7905	5.23e-05	0.00107346	Map2k6
1.79291	0.000181048	0.00327176	Gpr17
1.79688	0.000170659	0.00310494	Ppm1h
1.79739	0.0114721	0.105692	Nudt12
1.79777	0.0101753	0.0956692	Fam78b
1.80524	2.71e-05	0.000595537	Ddo
1.80669	4.51e-06	0.000119855	Etv1
1.80677	0.0265108	0.201607	Spint2
1.80686	0.0354874	0.251628	Fam129a
1.81172	0.000353327	0.00582958	Tmbim1
1.81176	0.0306751	0.224457	Jakmip1
1.81212	0.00727277	0.0725577	E330009J07Rik
1.81217	2.15e-05	0.000485077	Phyhd1
1.81361	1.77e-05	0.000408198	Syn1
1.81487	0.000430014	0.00688903	Prkce
1.8168	0.00453681	0.0493243	Rffl
1.81706	7.38e-08	2.78e-06	Stxbp1
1.81786	5.7e-05	0.0011657	St3gal5
1.81872	0.0183695	0.152749	2010111I01Rik
1.81908	0.000458719	0.00726828	Disp2
1.82273	3.22e-08	1.31e-06	Csrp1
1.8263	0.00390332	0.0437023	Plcl1
1.82647	0.000294154	0.0049892	Kcnj16
1.82686	2.34e-08	9.79e-07	Pclo
1.82748	3.75e-05	0.000802641	Lyn
1.82924	0.00286765	0.033821	Bmf
1.82926	0.00228398	0.0281023	A930005H10Rik
1.83138	0.000648227	0.00976031	S100a13
1.83273	0.018276	0.152105	Tll1
1.83416	0.000316733	0.00530035	Rnasek
1.83956	0.000200863	0.00357818	9530091C08Rik
1.8409	0.0119941	0.109694	Srd5a1
1.84132	0.000823726	0.0119063	Atp1a3
1.84371	0.00120962	0.0164077	Ly6e
1.84508	3.85e-06	0.000103317	Snrk
1.84631	0.0175537	0.147339	Gm20743
1.848	0.0432809	0.291138	Cyp27a1
1.8495	6.87e-07	2.16e-05	Slc1a3
1.86088	3.77e-07	1.27e-05	Tmem62
1.86155	0.0422203	0.286391	Zfp493
1.86399	6.97e-06	0.000176417	Snx30
1.86577	0.000360446	0.00592103	Mfsd6
1.86588	1.81e-06	5.18e-05	Gnai1
1.8673	8.28e-08	3.1e-06	Rims2
1.86882	1.56e-22	2.98e-20	Abca2
1.87122	1.09e-05	0.000262269	Trim3
1.87145	0.000535056	0.00826849	Thrb
1.87677	0.00371859	0.0419341	Mcam
1.8777	3.68e-15	3.75e-13	Pip4k2a
1.87833	2.13e-06	6e-05	Pcdhb14
1.88082	5.63e-09	2.61e-07	Slc22a15
1.88179	1.08e-06	3.22e-05	Atp1b2
1.88291	1e-08	4.5e-07	Parp3
1.8841	0.00217269	0.026927	Zbtb7b
1.88512	0.000262938	0.00454178	Synpo2
1.88674	3.88e-13	3.13e-11	Smad9
1.88793	0.0145181	0.127738	Sgms2
1.89045	1.3e-09	6.53e-08	Btbd3
1.89207	1.81e-07	6.34e-06	Ablim3
1.89537	0.0139632	0.124018	Ptprr
1.89776	3.05e-21	5.5e-19	Tprkb
1.89865	8.53e-05	0.00167974	Kif5a
1.90108	2.97e-06	8.21e-05	Gss
1.9029	0.0432924	0.291138	Itga4
1.9036	0.0141052	0.124983	Acbd4
1.90579	2.3e-12	1.72e-10	Arhgef10
1.91108	7.43e-07	2.31e-05	Lrrtm3
1.91413	8.03e-06	0.000199952	5730409E04Rik
1.91531	1.33e-06	3.9e-05	Slc29a3
1.91687	0.0210133	0.16933	Dhrs7
1.91855	0.01854	0.153893	Ppap2c
1.91899	0.000971898	0.0136897	Bin1
1.92107	6.54e-12	4.6e-10	Scg3
1.92128	0.00362932	0.0411002	Lyrm7
1.92146	0.00132041	0.0177086	Sod3
1.92169	0.00446339	0.0487236	Ppargc1b
1.9225	0.00143655	0.019035	Syt1
1.92345	6.76e-06	0.000171906	Acsbg1
1.92742	4.03e-05	0.000855723	Slc8a2
1.93474	0.0146905	0.128891	Gpr4
1.93488	5.92e-06	0.000153337	Fzd1
1.93491	9.67e-05	0.00187799	Lynx1
1.93585	0.0126584	0.114542	Eng
1.93626	0.000107254	0.00205491	Tfeb
1.93863	1.86e-07	6.49e-06	Slc39a12
1.94327	1.48e-13	1.28e-11	Rhob
1.94546	0.00762729	0.0754929	Il1b
1.9467	0.000117996	0.0022311	Mtcl1
1.94686	8.73e-05	0.0017145	Ppip5k1
1.94709	0.0150014	0.130704	B230319C09Rik
1.95212	0.000825455	0.0119221	Rab11fip4
1.95277	0.00264879	0.0317382	Jph3
1.95317	1.9e-09	9.31e-08	Abhd3
1.95434	1.18e-09	5.99e-08	Sept8
1.96055	0.0045098	0.0490591	Npr1
1.96071	0.00419957	0.046465	Plekhf1
1.96243	6.58e-06	0.000167793	Gsap
1.96249	0.00506056	0.0542025	Clec2l
1.96287	7.33e-11	4.44e-09	Map1a
1.9677	0.00135675	0.0181311	AI414108
1.96789	6.26e-05	0.00126618	Rhog
1.97017	2.24e-05	0.000503209	Gfod1
1.97419	0.0051957	0.0554053	Sema7a
1.97524	1.15e-17	1.44e-15	Zdhhc9
1.97638	0.000473996	0.00744126	Ipw
1.97762	3.35e-05	0.000725594	Pitpnm1
1.98237	0.00933721	0.0887224	Amer3
1.98724	0.0404631	0.277592	Sox7
1.98785	0.000907818	0.012913	C4b
1.98816	0.0299246	0.22008	Hspb1
1.9941	2.9e-19	4.19e-17	Smad7
1.99614	0.00039451	0.00639665	Afap1l1
1.99653	3.78e-08	1.51e-06	Sorl1
1.9968	6.87e-09	3.15e-07	Ank3
1.99717	0.000952432	0.0134458	Spock1
1.998	0.0201514	0.163722	Nudt7
1.99837	2.84e-15	2.95e-13	Slc20a2
1.99857	0.00106527	0.0147875	Hhip
1.99938	1.3e-12	1e-10	Acsl1
1.99993	7.5e-11	4.5e-09	Gamt
2.0013	0.000301934	0.00508441	Shtn1
2.00305	7.53e-07	2.34e-05	Gpr155
2.00324	0.00211141	0.0262195	Cacna2d1
2.00454	0.0189669	0.156331	Apold1
2.00562	0.00268666	0.0321508	Plcxd2
2.00702	0.00012821	0.00240487	Rbfox1
2.01039	0.000404846	0.00651923	Plekhg3
2.01286	0.00784781	0.0772278	Hcn1
2.01534	9.99e-12	6.83e-10	Cmya5
2.01567	7.14e-09	3.25e-07	Elovl2
2.01582	3.94e-06	0.000105411	Acsl3
[truncated: 902 more rows]

## Sheet: CB P28vsP1
log2FoldChange	pvalue	padj	GeneSymbol
-22.5197	3.32e-24	4.65e-22	Adgrg2
-18.6968	3.24e-11	1.26e-09	4933433C11Rik
-11.2296	1.36e-14	8.04e-13	Slit1
-11.0939	1.66e-16	1.17e-14	Otx1
-10.9946	7.19e-14	4.03e-12	Dlk1
-10.7005	3.15e-11	1.23e-09	Cpa3
-10.5749	1.05e-12	5.12e-11	Igf2bp1
-10.4956	2.64e-12	1.22e-10	Melk
-10.4219	1.07e-17	8.7e-16	Veph1
-10.3618	7.66e-16	5.09e-14	2610307P16Rik
-10.2077	2.54e-11	1.01e-09	Ryr1
-10.0306	1.95e-38	6.12e-36	H19
-9.97635	1.15e-11	4.89e-10	Neil3
-9.96288	1.42e-14	8.33e-13	Ndc80
-9.95816	7.36e-11	2.7e-09	Lhx9
-9.88316	8.52e-27	1.4e-24	Ube2c
-9.85758	3.24e-12	1.48e-10	Kif18b
-9.84931	9.73e-42	3.89e-39	Draxin
-9.80623	2.29e-12	1.07e-10	Magel2
-9.8026	1.49e-18	1.3e-16	Stil
-9.79587	2.36e-11	9.48e-10	Chaf1b
-9.78148	1.23e-06	2.24e-05	Cma1
-9.64026	8.62e-12	3.72e-10	Lipg
-9.61821	5.08e-110	1.62e-106	Top2a
-9.57758	1.27e-11	5.31e-10	Cenpm
-9.56215	4.96e-13	2.52e-11	Cdk1
-9.55689	1.55e-12	7.35e-11	Cdca3
-9.53956	2.36e-11	9.48e-10	Gbx2
-9.53533	2.15e-08	5.47e-07	Troap
-9.52774	5.46e-09	1.54e-07	Foxa1
-9.51148	1.39e-11	5.79e-10	Cep55
-9.50792	1.08e-12	5.2e-11	Bcl11a
-9.50184	5.73e-12	2.52e-10	Esco2
-9.47992	1.05e-09	3.33e-08	Nxph4
-9.47591	3.63e-11	1.4e-09	Fst
-9.46572	9.86e-13	4.81e-11	Aurkb
-9.46158	4.46e-12	2e-10	Sgol1
-9.44602	1.18e-11	4.99e-10	Ccdc67
-9.4119	2.29e-12	1.07e-10	Psrc1
-9.40666	3.07e-11	1.21e-09	Crb1
-9.37652	2.16e-09	6.42e-08	Crym
-9.32227	7.47e-08	1.69e-06	Bves
-9.29446	3.07e-11	1.21e-09	Pappa2
-9.24051	2.13e-06	3.7e-05	Arx
-9.21151	1.51e-08	3.95e-07	Ankle1
-9.16941	8.64e-10	2.76e-08	Cdca7l
-9.16265	6.19e-10	2.02e-08	Irs4
-9.16144	1.07e-09	3.36e-08	Mcidas
-9.09807	2.19e-09	6.5e-08	Pdzph1
-9.04974	2.65e-08	6.62e-07	Cldn19
-9.0393	3.23e-10	1.09e-08	Trpc5
-9.01682	1.34e-10	4.81e-09	Itprip
-9.01277	3.24e-10	1.09e-08	Lmo3
-8.98028	4.73e-11	1.8e-09	Sh3bp2
-8.96618	9.16e-11	3.33e-09	1110015O18Rik
-8.96128	1.63e-08	4.24e-07	Mc5r
-8.96055	7.85e-07	1.48e-05	Slc4a11
-8.94175	1.74e-15	1.12e-13	Scube2
-8.93507	2.21e-11	8.93e-10	Camk1g
-8.89041	3.37e-08	8.18e-07	Fam64a
-8.83712	1.36e-08	3.59e-07	Ccna1
-8.82726	1.46e-10	5.19e-09	Kif2c
-8.81388	1.62e-07	3.47e-06	Pak6
-8.78482	5.69e-08	1.32e-06	Gabra5
-8.77921	1.26e-07	2.73e-06	Syt6
-8.74812	4.98e-06	7.98e-05	Prdm13
-8.74246	4.35e-09	1.25e-07	Prokr1
-8.73972	5.19e-11	1.97e-09	Ncapg
-8.73151	6.79e-08	1.55e-06	Lrfn5
-8.72985	6.09e-10	1.99e-08	Gabrq
-8.72282	7.93e-08	1.79e-06	Nkx6-1
-8.70914	5.1e-08	1.2e-06	Slc30a3
-8.70238	5.75e-16	3.87e-14	Nr2e1
-8.68082	3.59e-09	1.04e-07	LOC100861615
-8.66733	2.61e-08	6.54e-07	Slc17a8
-8.66058	1.93e-10	6.66e-09	Tnfrsf13c
-8.65389	1.36e-12	6.49e-11	Lrrc17
-8.64823	1.78e-08	4.61e-07	Eme1
-8.63935	1.12e-67	1.07e-64	Mki67
-8.63585	1.68e-07	3.58e-06	Zfp804b
-8.62352	6.97e-13	3.46e-11	Prdm12
-8.59928	1.95e-08	5.01e-07	Slc43a1
-8.58368	1.84e-08	4.73e-07	Bmp3
-8.57484	8.75e-09	2.37e-07	Dgkk
-8.56993	2.99e-18	2.55e-16	Ticrr
-8.56645	4.56e-09	1.3e-07	Myh8
-8.56622	1.95e-09	5.86e-08	Lrr1
-8.52882	1.45e-24	2.09e-22	Hmmr
-8.52136	6.66e-06	0.000103759	Tigit
-8.52011	7.99e-09	2.18e-07	Vipr2
-8.49993	5.38e-09	1.52e-07	Shcbp1
-8.49178	7.02e-07	1.34e-05	Mcpt4
-8.48675	7.22e-05	0.000865637	Six3os1
-8.48462	3.98e-07	7.96e-06	Fam196b
-8.45241	4.93e-24	6.75e-22	D17H6S56E-5
-8.4489	1.24e-11	5.2e-10	Iqgap3
-8.43969	1.05e-06	1.94e-05	Lrrc29
-8.43174	1.49e-06	2.67e-05	Dlgap2
-8.41982	4.87e-06	7.82e-05	Tfap2d
-8.40993	1.12e-07	2.46e-06	Neurog2
-8.40781	2.79e-05	0.0003706	Capn12
-8.39528	3.21e-06	5.34e-05	Srpx
-8.39064	8.85e-08	1.98e-06	Bcl11b
-8.37502	1.22e-09	3.78e-08	Traip
-8.37056	2.44e-08	6.18e-07	Tal1
-8.3585	9.96e-07	1.85e-05	Batf3
-8.35536	4.45e-08	1.06e-06	Gmnn
-8.34916	1.73e-07	3.67e-06	Ska1
-8.3283	0.000181663	0.00196077	Tpsb2
-8.32714	2.35e-22	2.87e-20	Cdca8
-8.32128	3.38e-06	5.6e-05	Slc22a12
-8.32096	9.78e-06	0.000146203	Col28a1
-8.31539	5.41e-05	0.000672975	Abcc3
-8.31506	3.88e-06	6.35e-05	Cdc20b
-8.29154	3.5e-08	8.46e-07	Nsl1
-8.26973	1.86e-08	4.78e-07	Tert
-8.25878	1.02e-07	2.27e-06	Ndst4
-8.25241	8.81e-07	1.65e-05	1700086L19Rik
-8.24855	5.12e-06	8.17e-05	Kcnv1
-8.22522	1.09e-15	7.11e-14	Cdca2
-8.21878	4.63e-10	1.54e-08	Peg12
-8.21641	7.37e-05	0.000880709	Hoxa2
-8.20102	3.1e-06	5.19e-05	Vdr
-8.16773	2.97e-08	7.33e-07	1700029H14Rik
-8.16026	3.3e-08	8.06e-07	Rprm
-8.14735	3.7e-07	7.42e-06	Camkv
-8.13868	1.16e-05	0.00016912	Fndc3c1
-8.13346	5.59e-08	1.3e-06	Fam19a2
-8.13175	2.49e-07	5.19e-06	5930412G12Rik
-8.12221	1.79e-05	0.000249239	Spdef
-8.11991	7.6e-07	1.44e-05	Clvs2
-8.10659	4.52e-07	8.9e-06	Nipal1
-8.09792	1.71e-05	0.000240348	Gsx1
-8.09445	1.57e-05	0.000222951	Chodl
-8.0855	9.42e-08	2.1e-06	Aldh1b1
-8.08245	9.89e-08	2.2e-06	Tlcd2
-8.07438	3.68e-07	7.41e-06	Rerg
-8.07332	5.13e-06	8.18e-05	Lrrc43
-8.06736	2.96e-06	4.98e-05	Islr2
-8.03087	0.000149684	0.00165377	Sgcz
-8.02165	9.59e-06	0.000143994	Gm12108
-8.01999	6.07e-08	1.4e-06	Gm867
-8.01983	2.69e-08	6.71e-07	Stox1
-8.01597	3.09e-07	6.3e-06	Sspo
-8.00902	3.83e-09	1.1e-07	Khdrbs2
-7.98022	0.000111871	0.00128177	Fibcd1
-7.97125	6.35e-07	1.22e-05	Cd86
-7.96817	1.09e-12	5.23e-11	Rxrg
-7.96611	3.14e-05	0.000411552	A530013C23Rik
-7.96273	3.45e-08	8.35e-07	Cenph
-7.94905	1.3e-09	4.01e-08	Tnni3
-7.94815	3.1e-08	7.63e-07	B230323A14Rik
-7.93899	0.000144406	0.00160191	Cpne5
-7.9309	6.71e-25	9.9e-23	Epha5
-7.92996	1.08e-10	3.92e-09	Exo1
-7.92803	0.000398308	0.0039037	F930015N05Rik
-7.92712	1.64e-07	3.5e-06	Hist1h1a
-7.92536	1.29e-07	2.78e-06	Grem2
-7.92205	2.11e-06	3.68e-05	Tas1r1
-7.91614	2.91e-07	5.98e-06	Car3
-7.91561	1.01e-16	7.36e-15	Mcm10
-7.89204	2.23e-05	0.0003032	Vstm5
-7.88341	5.18e-14	2.95e-12	Cdc25c
-7.88096	2.09e-08	5.35e-07	Oprl1
-7.87215	0.000567158	0.00529347	Cdhr1
-7.86738	1.19e-06	2.17e-05	Cdca5
-7.83093	5.96e-05	0.000732228	Muc2
-7.81456	3.86e-23	5e-21	Ckap2
-7.80745	0.000108502	0.00125064	F730035M05Rik
-7.79475	2.66e-21	2.89e-19	Dtl
-7.78614	6.67e-11	2.46e-09	Ly6h
-7.77655	3.48e-06	5.74e-05	Arg1
-7.75638	4.12e-64	3.44e-61	Ccna2
-7.75502	2.27e-06	3.92e-05	1700019L03Rik
-7.75147	0.000455818	0.00437786	Sp9
-7.74241	1.6e-05	0.000226063	Kcna5
-7.74204	8.38e-07	1.57e-05	Edar
-7.73946	8.23e-17	6.14e-15	Birc5
-7.73942	3.42e-07	6.92e-06	Tm6sf2
-7.7328	1.33e-06	2.41e-05	Stk32b
-7.72876	3.09e-05	0.000404362	Wnt8b
-7.72513	1.39e-05	0.000200257	Tacr3
-7.70773	0.00041888	0.00406585	Mir92b
-7.70615	0.00146514	0.0118322	Prph
-7.70227	3.39e-07	6.86e-06	Tmem26
-7.69503	6.68e-08	1.53e-06	Crabp1
-7.69128	1.75e-05	0.00024456	Npsr1
-7.69123	4.8e-06	7.72e-05	Ahrr
-7.68939	0.000361848	0.0035904	Cdh9
-7.68455	9.99e-06	0.00014894	Acpt
-7.67999	0.000305414	0.00310431	Arhgap36
-7.66937	2.54e-07	5.25e-06	Dll3
-7.65951	5.88e-07	1.13e-05	Klrg2
-7.64963	2.15e-05	0.00029305	Aoah
-7.64773	8.26e-27	1.36e-24	P4ha3
-7.64685	0.000187048	0.00201437	Dlx4
-7.64383	2.64e-29	4.92e-27	Kif23
-7.63756	5.82e-09	1.63e-07	Tspan11
-7.6366	8.83e-07	1.65e-05	Mir17hg
-7.61967	3.51e-27	5.95e-25	Col6a3
-7.60716	1.43e-11	5.93e-10	Cenpa
-7.60438	1.01e-06	1.86e-05	E2f2
-7.6006	2.2e-06	3.82e-05	Gsg2
-7.57545	6.93e-06	0.000107205	Ifltd1
-7.56963	6.9e-06	0.000106829	Spin2c
-7.56588	0.00220317	0.0167952	Foxn4
-7.56264	8.94e-06	0.000134971	Grip2
-7.56137	7.23e-06	0.00011128	Rin1
-7.55978	1.97e-05	0.00027152	Gm5468
-7.55605	5.03e-05	0.000628892	Acr
-7.54964	2.29e-05	0.000309959	Mmrn1
-7.53624	4.52e-07	8.9e-06	Nr2c2ap
-7.53245	3.82e-05	0.000489631	Ccdc87
-7.52167	0.000533202	0.00500089	C030034L19Rik
-7.52051	3.12e-06	5.2e-05	Sp5
-7.5056	9.12e-05	0.00106635	Shh
-7.49213	0.000559235	0.00522971	6030408B16Rik
-7.49033	5.74e-06	9.05e-05	Neurod6
-7.48931	7.23e-06	0.00011128	E130008D07Rik
-7.47994	7.41e-06	0.000113593	5031426D15Rik
-7.4756	3.68e-06	6.04e-05	Pif1
-7.47461	0.000119801	0.00136172	Crybb1
-7.47388	0.00262717	0.0194628	Six3
-7.47254	0.000104993	0.00121238	F2rl2
-7.46722	1.84e-05	0.000255258	Fam109b
-7.4592	0.000372505	0.00368059	Mzb1
-7.44158	3.64e-06	5.98e-05	4931431C16Rik
-7.43314	0.000420421	0.00407668	Gad1os
-7.42798	7.69e-29	1.4e-26	Dcc
-7.42157	4.26e-05	0.000539943	Fgfr4
-7.41232	6.95e-06	0.000107423	Fgf23
-7.40349	4.07e-06	6.61e-05	Tbc1d10c
-7.39676	0.00201748	0.0155841	4933430I17Rik
-7.36441	2e-05	0.000275431	Cd1d2
-7.35094	0.0051452	0.0340293	Mchr1
-7.34742	0.000310496	0.00314301	Mst1r
-7.33985	0.000939869	0.00810917	Gabre
-7.33982	7.86e-06	0.000119719	Obscn
-7.33144	0.000606983	0.00559171	Slc6a3
-7.32644	2.52e-07	5.24e-06	Ada
-7.3148	0.00029864	0.00304191	Gm9054
-7.31428	9.29e-05	0.00108355	Efna3
-7.31294	2.9e-06	4.88e-05	F2
-7.31151	3.69e-05	0.000473663	Rimbp3
-7.30762	6.67e-09	1.86e-07	4930562C15Rik
-7.30285	1e-05	0.000149115	Cbln2
-7.29832	0.000308479	0.0031267	2700069I18Rik
-7.29682	1.72e-05	0.000241213	Thsd7b
-7.29449	0.000201127	0.00214282	H60b
-7.29401	9.43e-05	0.00109887	Slc10a6
-7.27788	4.95e-06	7.94e-05	Upp1
-7.27215	0.000191814	0.00205645	Pou4f2
-7.27045	0.000187492	0.00201688	Tmprss9
-7.26802	3.95e-05	0.00050383	Mtag2
-7.26666	3.15e-06	5.24e-05	Alox5
-7.25264	0.000205061	0.00218019	Lmx1b
-7.2516	0.00153781	0.0123256	4921506M07Rik
-7.2467	3.01e-06	5.05e-05	Celf6
-7.24469	0.00159204	0.012665	Tssk1
-7.23868	5.6e-21	5.9e-19	Mcm5
-7.2256	4.06e-05	0.000516461	Nptx2
-7.22465	3.11e-06	5.19e-05	Neurod4
-7.22431	4.03e-07	8.05e-06	Gm3696
-7.21421	0.00659562	0.0417161	Foxa2
-7.20958	3.98e-08	9.58e-07	2810454H06Rik
-7.19743	1.04e-11	4.44e-10	Fblim1
-7.18867	5.4e-05	0.000672913	Trpc4
-7.18793	0.000572357	0.00533162	Ccdc36
-7.1829	0.0340495	0.15428	Fezf2
-7.18133	2.59e-07	5.36e-06	Nhlh1
-7.17421	3.03e-05	0.000397358	Trhr
-7.17215	0.000440243	0.00424741	Tacr1
-7.1654	3.59e-07	7.24e-06	Gas2l2
-7.15239	6.88e-05	0.000828989	Slfnl1
-7.14114	0.000412243	0.00401158	Grp
-7.14097	0.000332695	0.00333739	1700019B03Rik
-7.12943	6.43e-14	3.63e-12	Ttk
-7.12693	9.98e-06	0.000148898	Gm15941
-7.12233	1.03e-05	0.000152814	Gm11627
-7.12052	0.000294739	0.00301073	Sp8
-7.11439	1.74e-10	6.07e-09	Depdc1a
-7.10419	5.93e-05	0.000729045	Nmrk2
-7.09943	7.46e-05	0.000888534	Hhipl1
-7.09887	0.00153048	0.0122771	Gpr12
-7.08917	7.17e-15	4.32e-13	Cdc45
-7.08712	0.00547856	0.0358875	Hoxb3
-7.08549	3e-06	5.03e-05	Fam181a
-7.08226	1.77e-05	0.000246956	Btbd18
-7.07834	1.83e-05	0.000253992	Stac
-7.07734	1.56e-05	0.000221976	Slc15a3
-7.07402	1.51e-18	1.31e-16	Hmga2
-7.06416	7.21e-07	1.37e-05	4933406I18Rik
-7.04908	0.000894876	0.00777695	Ldlrad2
-7.04892	6.65e-12	2.9e-10	Bard1
-7.03813	4.7e-05	0.000591656	Shox2
-7.03443	0.000155032	0.00170682	Fermt1
-7.03221	2.64e-05	0.00035269	Glis1
-7.03175	0.000267517	0.00276279	Pou4f1
-7.02465	0.00112864	0.0094612	4930412O13Rik
-7.01126	0.000267116	0.00276039	Oacyl
-7.00403	2.92e-05	0.000385671	1190002F15Rik
-6.99496	3.25e-06	5.4e-05	Nfe2
-6.98043	0.000310532	0.00314301	Fam83e
-6.97486	5.31e-17	4.05e-15	Knstrn
-6.97072	0.00281632	0.0206487	Hoxa1
-6.96714	0.000178736	0.00193353	Gata3
-6.96688	1.48e-05	0.000212241	Ube2t
-6.96321	0.00713928	0.044415	Icos
-6.96	0.000503335	0.00475331	4930592I03Rik
-6.93841	0.00239841	0.0180328	Mfi2
-6.93566	0.000396837	0.00389326	Vwa2
-6.92204	3.88e-06	6.35e-05	D830030K20Rik
-6.91952	4.03e-36	1.1e-33	Unc5d
-6.91663	0.000141436	0.00157169	Mroh2a
-6.91483	9.08e-05	0.00106291	Calca
-6.91374	2.85e-06	4.82e-05	Nron
-6.90191	0.00129269	0.0106457	Rufy4
-6.89845	0.00145638	0.0117676	H2-M10.2
-6.89371	0.00210685	0.0161896	Adam33
-6.88073	3.34e-05	0.00043535	Zfp92
-6.8793	1.6e-05	0.000226548	Otx2os1
-6.87928	0.000470421	0.00449336	Agbl1
-6.8758	1.47e-05	0.000209995	Dbx1
-6.87134	0.000230179	0.00241909	Piwil4
-6.86952	0.00104652	0.00889732	Thegl
-6.86832	0.0026203	0.0194269	Bdkrb2
-6.86499	0.0025863	0.0192416	Cldn15
-6.85354	0.000523109	0.00492307	Fam221a
-6.84591	2.01e-09	6.02e-08	Hs3st3a1
-6.84215	7.96e-17	5.96e-15	Foxb1
-6.83938	0.00309689	0.0222799	Gpr151
-6.8259	0.00526185	0.0346693	Olfr1512
-6.8202	1.84e-11	7.5e-10	2810408A11Rik
-6.81876	0.000191397	0.00205428	Myo1h
-6.81825	0.00108311	0.00916241	Tectb
-6.81446	3.49e-05	0.000451065	Agtr2
-6.80864	0.00274799	0.0202406	Gcgr
-6.8082	0.000308594	0.0031267	Myo1g
-6.8057	0.000839852	0.0073655	Gpr25
-6.80373	4.47e-06	7.23e-05	Gm6484
-6.79502	2.79e-07	5.76e-06	Lpar2
-6.79223	0.000136927	0.00152853	Gpr149
-6.78212	3.76e-05	0.000482056	3110079O15Rik
-6.77047	0.0156923	0.0846549	Gm1045
-6.76166	0.000828654	0.00728395	Ano7
-6.76072	2.11e-05	0.000288124	Snora78
-6.75793	2.28e-05	0.00030906	Xkr5
-6.75793	0.00792679	0.0483421	Nlrp6
-6.75462	0.000990149	0.00849712	Ptger3
-6.75396	0.00742726	0.0458054	Irx4
-6.74718	0.00545341	0.0357351	Chrm5
-6.73699	8.59e-05	0.00101132	Myoz3
-6.73197	9.03e-05	0.00105794	Themis2
-6.72958	0.00119563	0.00993597	Iyd
-6.72782	0.000135062	0.00151048	Etaa1os
-6.72599	0.00229637	0.0174088	Dpcr1
-6.72314	0.00148536	0.0119753	Hsd3b4
-6.72255	0.000368004	0.00364394	1700001P01Rik
-6.71599	0.000578401	0.00537748	Ovol3
-6.7106	0.00400052	0.0276007	Asgr1
-6.70777	5.01e-06	8.01e-05	Skor1
-6.70517	0.000165541	0.00181122	Trpv3
-6.69919	1.47e-09	4.5e-08	Trip13
-6.69587	0.00176235	0.0138703	Mmp9
-6.69186	3.34e-05	0.00043535	Tlr12
-6.68364	3.35e-05	0.000435685	Gm16853
-6.68209	0.00241992	0.0181446	Myh3
-6.68141	3.38e-12	1.53e-10	Pmf1
-6.67808	0.00457454	0.030952	Oprk1
-6.67584	0.000655919	0.00595343	Dok2
-6.66867	0.0057152	0.0371459	Foxr2
-6.66591	4.36e-08	1.04e-06	3930402G23Rik
-6.66542	0.00224222	0.0170658	Gm9047
-6.66139	9.41e-12	4.05e-10	Cdt1
-6.65953	0.000693352	0.0062493	Tctex1d1
-6.65941	1.3e-21	1.47e-19	Hs3st3b1
-6.65123	9.19e-18	7.53e-16	Lrrtm1
-6.64895	0.00131649	0.0107999	Slc5a2
-6.64666	1.33e-05	0.000191948	Tlr6
-6.64242	1.72e-05	0.000240935	Gm2897
-6.63977	0.000491338	0.00465606	Hapln3
-6.63833	0.00354608	0.0249775	Hoxaas2
-6.63734	0.000160064	0.00175731	Rhcg
-6.63581	0.00090949	0.00787896	4930520O04Rik
-6.63434	0.000664186	0.00601184	P2ry2
-6.6325	0.00799086	0.0487018	Htr1b
-6.62403	0.00116004	0.0096907	Fgf10
-6.62206	7.07e-05	0.000849602	Notum
-6.62044	0.000479044	0.00455984	Snora7a
-6.61843	1.69e-05	0.000238259	2810429I04Rik
-6.60944	0.000199528	0.00212845	BC100451
-6.60837	0.00787714	0.0481311	Has2os
-6.60791	0.00151114	0.0121627	Olfr1373
-6.60337	0.0248308	0.120601	4933439K11Rik
-6.59721	1.26e-27	2.2e-25	Casc5
-6.59538	0.0433154	0.186946	Sstr4
-6.5836	0.0123418	0.0693572	Ism2
-6.58203	0.0019025	0.0148152	Slc6a4
-6.58203	0.000137053	0.00152853	Htr7
-6.57969	0.00192071	0.0149328	Liph
-6.57029	0.0108274	0.0623071	Dfnb59
-6.56897	0.00143304	0.0116267	Rtn4rl2
-6.56635	1.03e-05	0.000153121	Chsy3
-6.56301	0.00179154	0.0140596	Otoa
-6.56258	0.00440791	0.0300333	Tdrd1
-6.55714	0.00805535	0.0490793	Pde11a
-6.53123	0.0130666	0.0727269	Trpa1
-6.52747	0.000187775	0.0020188	Dnase1
-6.52675	0.0016311	0.0129542	Mir7669
-6.5244	1.03e-12	5.03e-11	Hes5
-6.5239	0.00074588	0.00664159	5730522E02Rik
-6.52028	0.0128946	0.0718742	Gnat1
-6.50551	0.000236292	0.00247064	Rp1
-6.50324	8.45e-05	0.00099617	P2ry6
-6.50115	3.6e-16	2.48e-14	Slc1a5
-6.50023	4.92e-05	0.00061734	Cntnap5c
-6.49295	0.00168823	0.0133527	Papolb
-6.48577	0.000404798	0.0039572	C1ql2
-6.48174	0.00226047	0.0171978	Mir3109
-6.47885	0.0107876	0.0621155	D6Ertd474e
-6.47522	0.00591926	0.038226	Sla2
-6.47153	0.00133562	0.0109335	Rdh9
-6.46405	0.00387232	0.0268612	1700011L22Rik
-6.45427	0.0494754	0.207192	Vnn1
-6.44505	0.000131825	0.00147859	Pfkfb1
-6.44472	0.00620552	0.0396979	Rtbdn
-6.44351	0.0124048	0.0696501	Lmntd2
-6.44207	0.0036416	0.0255658	Lpar3
-6.43567	0.000112418	0.0012865	Ccdc109b
-6.42928	0.0226716	0.111928	Nutm1
-6.42924	0.0341465	0.154574	Pilrb2
-6.42901	0.000620769	0.0056778	Pnoc
-6.42685	0.009061	0.0538717	2310034G01Rik
-6.41483	0.0148995	0.0809816	BC051628
-6.41314	7.26e-05	0.000870228	Map4k1
-6.40887	0.00404749	0.0278947	Ppm1j
-6.40719	0.000296899	0.00302579	Fam129c
-6.39902	1e-14	5.94e-13	Ddias
-6.39313	0.0020403	0.0157223	Dleu7
-6.39298	0.000751767	0.0066909	Mrap
-6.38864	0.0299313	0.139578	Vwc2l
-6.38779	1.6e-05	0.000226637	Kif17
-6.38278	2.23e-08	5.67e-07	Hymai
-6.38239	0.000145744	0.00161489	Hrh2
-6.37415	0.000213029	0.0022574	Cnn1
-6.37287	2.3e-05	0.000310819	Pik3r5
-6.36958	0.016239	0.0870253	Pde6c
-6.36818	2.26e-05	0.000306904	Kcnj5
-6.36556	2.88e-06	4.86e-05	9430021M05Rik
-6.36133	0.020618	0.104204	Adrb3
-6.36038	3.11e-07	6.34e-06	Ar
-6.35145	0.000198918	0.00212538	Gpr83
-6.34983	0.00151957	0.0122049	3830432H09Rik
-6.34975	0.0072191	0.0447953	Dcaf12l2
-6.3491	0.00221995	0.016903	4930455C13Rik
-6.34558	3.64e-05	0.000468195	Cntnap5a
-6.34279	0.0345341	0.156034	Fam26f
-6.34119	0.00911282	0.0541294	Igfals
-6.33302	0.00109446	0.00923936	Atp2a1
-6.32578	0.00925011	0.0548939	Trpc6
-6.32058	0.000386575	0.00381013	B230119M05Rik
-6.31584	0.00548666	0.0359284	Ldhc
-6.31396	0.0316178	0.145603	Sox14
-6.3123	0.00227115	0.0172723	Drd1
-6.30539	1.55e-11	6.39e-10	Ccnb2
-6.30478	0.00231494	0.0175219	Sh2d2a
-6.29844	0.00042972	0.00415635	Cdhr2
-6.29765	2.35e-09	6.93e-08	4931428F04Rik
-6.2975	3.18e-15	2e-13	Chrna3
-6.29447	0.00774099	0.0474504	Pax5
-6.29298	6.5e-05	0.00078885	6330415B21Rik
-6.27821	1.54e-08	4.03e-07	Pafah1b3
-6.27507	0.00851841	0.0513066	A830052D11Rik
-6.27504	0.0105583	0.0610149	Nppa
-6.2672	0.0043047	0.0294032	Actc1
-6.26409	0.0049977	0.0332602	Sftpb
-6.26209	0.00351966	0.0248449	Gpr26
-6.25709	0.000302833	0.00308135	Slc23a3
-6.25642	0.0255731	0.123363	Lor
-6.25079	0.016344	0.087393	Abhd12b
-6.24963	0.0302387	0.140635	Htr6
-6.24634	0.00861637	0.0517414	Oscar
-6.2456	0.000312423	0.00315407	Olfr90
-6.24194	0.0133616	0.0741246	Vwce
-6.24096	2.02e-13	1.08e-11	Dmrta1
-6.22393	0.000311434	0.00315047	Tnfaip8l2
-6.22339	0.0122205	0.0688974	Fscn3
-6.222	0.000602071	0.00555981	Gm29684
-6.21485	0.00228247	0.017324	4921511C10Rik
-6.21261	1.72e-13	9.27e-12	Mms22l
-6.20732	4.18e-08	1e-06	Slc16a14
-6.20193	0.019177	0.0992811	Ripply1
-6.19974	0.000353539	0.00351523	B230216N24Rik
-6.19774	0.000477995	0.0045521	1700073E17Rik
-6.19608	4.15e-08	9.93e-07	Epha10
-6.19436	1.97e-05	0.000271191	Mxd3
-6.18853	0.000150349	0.00166015	Vav1
-6.18702	0.00375089	0.0262189	Spo11
-6.18683	0.00253479	0.0189098	Muc13
-6.18386	3.17e-14	1.82e-12	B3gnt5
-6.18365	0.00197693	0.0153326	Rnf17
-6.18287	0.00439597	0.0299733	Cryba1
-6.17888	0.00554072	0.0361959	Mctp2
-6.17301	0.00405355	0.0279164	Slfn2
-6.17249	4.49e-24	6.19e-22	Bub1
-6.17194	5.47e-14	3.11e-12	Cenpn
-6.16987	0.000170809	0.00185931	Nrap
-6.16722	0.00111017	0.00934724	Fam221b
-6.16444	0.01022	0.0595441	Tgm3
-6.163	0.00468451	0.0315925	Gck
-6.15509	0.000167384	0.00182931	4930506A18Rik
-6.15473	0.00148158	0.0119499	4931408D14Rik
-6.15471	0.00056385	0.00526773	BC048609
-6.15246	0.00469167	0.0316296	Edaradd
-6.15193	4.51e-23	5.81e-21	Cenpf
-6.14844	0.0365771	0.163464	Dpep2
-6.14253	0.0196957	0.101024	2810405F15Rik
-6.14053	0.00362635	0.0254961	Cd226
-6.1337	0.00247984	0.018565	Abhd11os
-6.12941	0.000886553	0.0077151	Arsi
-6.12038	0.00286839	0.0209411	Gm20754
-6.11506	0.0051016	0.0338226	Slc27a5
-6.11122	0.000454207	0.00436457	A230108P19Rik
-6.1097	1.44e-41	5.62e-39	F2r
-6.10661	0.00684738	0.0430458	Cracr2a
-6.10431	0.00158135	0.0126009	Adam30
-6.10363	0.00258587	0.0192416	Mir5119
-6.10357	2.59e-05	0.000347267	Tmem158
-6.10141	0.000190668	0.0020476	Zc3h12a
-6.09796	0.0332756	0.151472	Ddn
-6.09008	0.0248488	0.120628	Tnfsf13
-6.08729	5.26e-15	3.23e-13	Fbxo5
-6.08352	7.83e-13	3.86e-11	Col26a1
-6.08221	0.000408739	0.00399166	AW822252
-6.07693	0.00413954	0.0284167	Hpse
-6.07336	0.00439918	0.0299845	Serpina3h
-6.07334	0.00611217	0.0392472	Gal
-6.07244	0.000423205	0.00409953	Snord35a
-6.07219	0.0378119	0.167722	Onecut1
-6.07088	0.000335279	0.00335804	Rag1
-6.06864	0.00572591	0.0372029	BC089491
-6.06672	0.0064742	0.0410361	Atoh1
-6.06304	0.00136831	0.0111582	Dlk2
-6.0575	0.0118464	0.0671405	Rab25
-6.05715	6.06e-07	1.16e-05	Fgf15
-6.05706	1.11e-05	0.000163486	Fbn2
-6.05521	3.19e-05	0.000417388	2610306M01Rik
-6.05378	0.000218929	0.0023148	Mir670
-6.05157	0.0181859	0.0953019	Il18rap
-6.04379	0.00615472	0.0394561	Wdr25
-6.04306	0.000290193	0.00297165	A230009B12Rik
-6.03715	0.00631394	0.0402197	Fut4
-6.03276	0.00213396	0.0163587	Wdr95
-6.03264	0.000741311	0.00660703	Trp53tg5
-6.02706	0.000472605	0.00451198	Gyltl1b
-6.02538	0.00560466	0.0365141	Ppp1r1c
-6.02445	0.0023462	0.0176887	Rhov
-6.02192	0.0199707	0.102034	Phox2b
-6.02083	0.000354917	0.0035271	Qrich2
-6.01738	0.00360187	0.0253332	AF357426
-6.0167	0.00111634	0.00938274	Slc3a1
-6.01518	9.97e-08	2.22e-06	Milr1
-6.01318	9.55e-09	2.58e-07	Ttll6
-6.00038	2.76e-06	4.69e-05	Lhx2
-5.99987	0.0468743	0.198988	Gja3
-5.9935	0.00929258	0.0550948	E430016F16Rik
-5.98537	0.0476188	0.201396	Cntnap3
-5.98527	2.03e-27	3.47e-25	Pcdh15
-5.9796	1.68e-10	5.88e-09	Vash2
-5.97667	2.26e-08	5.73e-07	Gpr156
-5.97569	0.0133408	0.0740383	AI197445
-5.97212	1.34e-15	8.71e-14	Ebf3
-5.97038	0.000271581	0.0028005	Pdia2
-5.96873	0.00100537	0.00859693	Cib2
-5.96842	0.00386791	0.0268403	2310002D06Rik
-5.9625	0.000586393	0.00543597	Adcyap1
-5.96082	0.00413934	0.0284167	L3mbtl4
-5.95852	0.000778909	0.00688455	Ptprcap
-5.95563	0.00790756	0.0482601	Slc35g3
-5.95321	0.000848169	0.00742826	Irak3
-5.94769	0.00165593	0.0131297	Arr3
-5.938	0.00683821	0.0430022	Cel
-5.93572	2.58e-06	4.39e-05	Il1b
-5.92792	0.0110496	0.0634146	1700034J05Rik
-5.92359	0.011593	0.0659864	Lpxn
-5.92311	0.00587138	0.037969	P2rx2
-5.92244	0.00189179	0.0147438	Pklr
-5.9194	0.000486403	0.00461385	Arhgap22
-5.91827	0.00498844	0.0332101	Krt28
-5.91507	0.0468835	0.198988	9230105E05Rik
-5.91482	4.5e-06	7.26e-05	Gm10409
-5.91375	0.00108662	0.00918524	9430083A17Rik
-5.91221	0.00315242	0.0226455	Angptl3
-5.90915	0.00178356	0.0140027	Chia1
-5.90891	0.0482834	0.203488	Cpn1
-5.90689	0.0162519	0.0870704	Kremen2
-5.90508	0.00373656	0.0261464	Ly6g6c
-5.90418	8.61e-08	1.93e-06	Zfp57
-5.89833	0.0343704	0.155441	Lhfpl1
-5.89726	0.021176	0.106322	Lao1
-5.89589	7.04e-05	0.000846075	Klhl1
-5.89443	2.25e-10	7.68e-09	Plk1
-5.89207	0.00134341	0.0109785	Rasal3
-5.88934	5.69e-05	0.000703794	Kcnmb2
-5.88749	0.0101564	0.0592996	Trim30e-ps1
-5.88729	0.00792258	0.0483318	Cplx3
-5.88502	0.00851989	0.0513066	5730435O14Rik
-5.88377	0.0161907	0.0867911	Upk1a
-5.87552	0.000593982	0.00549305	Mir103-2
-5.87397	0.00299187	0.0216544	Palm3
-5.86436	0.0425799	0.184503	Slc27a2
-5.85831	0.000142324	0.00158064	Rhof
-5.85444	8.64e-06	0.000130867	Sox3
-5.85341	0.0161149	0.0864687	Vmn2r15
-5.85008	0.0082068	0.0498279	Cntf
-5.84801	0.00237761	0.0179044	Scel
-5.84763	2.03e-13	1.08e-11	Cenpi
-5.84276	5.01e-12	2.22e-10	Scrt2
-5.84173	0.031248	0.144284	Aox2
-5.84075	0.00712318	0.044358	Psmb11
-5.83868	0.0100446	0.0587999	Kynu
-5.83764	0.00427089	0.0292451	Spata22
-5.83678	0.0186869	0.0975012	Tsks
-5.83476	0.0381341	0.168864	Htr1a
-5.83321	0.0169988	0.0902397	5730420D15Rik
-5.83144	5.98e-11	2.23e-09	Sapcd2
-5.83111	0.00485822	0.0324785	Tnk1
-5.83056	0.000905543	0.00784831	Klhl14
-5.83044	0.00261483	0.0194013	Rrh
-5.82793	0.0129514	0.0721486	Nkpd1
-5.82673	0.0306275	0.14203	LOC105246506
-5.82338	0.00620927	0.0396979	Pde4c
-5.82035	0.00152728	0.0122617	Tll2
-5.81938	0.0200841	0.10226	Madcam1
-5.81898	0.0268775	0.128035	Oc90
-5.81841	0.0023996	0.0180346	Tssk3
-5.81818	1.3e-21	1.47e-19	Sall3
-5.8166	0.0125979	0.0705689	Ifit1bl1
-5.8139	0.000658907	0.00597251	D330045A20Rik
-5.80485	0.000835737	0.00733613	Robo3
-5.80432	0.0356653	0.160277	Olfr1393
-5.7955	0.00296407	0.0215018	Snord16a
-5.79115	0.00283628	0.0207633	Tmem150b
-5.77703	0.00143406	0.0116301	Ube4bos3
-5.77289	0.0146156	0.0798423	Gm7457
-5.7661	0.0241975	0.118154	4933403O08Rik
-5.76475	2.28e-07	4.77e-06	Dctd
-5.75774	0.0181312	0.0951192	Onecut3
-5.75671	0.00186222	0.014537	Tex16
-5.7531	0.0193999	0.100024	Fgf16
-5.7514	5.89e-07	1.13e-05	Magee2
-5.74979	0.0303046	0.140873	Vsx1
-5.74624	2.2e-21	2.41e-19	Basp1
-5.74402	1.1e-16	7.99e-15	Postn
-5.73867	0.00240487	0.0180601	Ddx43
-5.73825	7.1e-08	1.62e-06	Mab21l2
-5.73447	0.0244925	0.11923	Prap1
-5.73408	0.00132265	0.0108458	Ptpn7
-5.73291	0.00208793	0.0160507	Ubap1l
-5.7288	0.0119917	0.067827	Ccl11
-5.72558	0.00156579	0.0125081	Bhlha15
-5.72428	0.0276757	0.131196	Lypd2
-5.72337	0.00448179	0.0304178	Fcer2a
-5.72307	1.63e-10	5.72e-09	P3h2
-5.71771	2.8e-17	2.17e-15	Dll1
-5.71027	0.00060607	0.00558598	Arhgap20os
-5.70811	0.0025032	0.0187179	Gdf5
-5.69189	0.00625306	0.039938	Ucp1
-5.69031	4.5e-09	1.29e-07	Brip1
-5.68906	0.000762303	0.00677211	Tgm1
-5.68516	0.00466901	0.0315101	Rad51ap2
-5.68453	0.0304953	0.141588	Gpr101
-5.68298	0.00123627	0.0102293	Gm10408
-5.68189	0.019317	0.0996773	Creb3l3
-5.67992	0.022134	0.10984	C330024D21Rik
-5.67843	0.0320729	0.147026	Tacstd2
-5.6755	0.00972308	0.0571876	Kcnn4
-5.67383	0.0159941	0.0859288	Il10
-5.66985	0.0282042	0.133139	Adprhl1
-5.66597	2.15e-14	1.24e-12	Nrm
-5.66403	0.0119907	0.067827	Tdrd5
-5.66285	3.29e-07	6.69e-06	Insm1
-5.66176	0.00138497	0.0112749	Lhx6
-5.6591	0.00453426	0.0307196	9430060I03Rik
-5.65901	0.025689	0.123688	Atp8b3
-5.65807	4.13e-07	8.23e-06	Cd1d1
-5.65548	0.0224965	0.111207	Cldn20
-5.65505	1.84e-13	9.94e-12	Ngfr
-5.65489	0.0235329	0.115349	Sox30
-5.65408	0.0362986	0.162514	Trim69
-5.64809	0.0155315	0.0839612	Htr5b
-5.64705	0.00136451	0.011132	Ctrl
-5.64632	0.0188103	0.0979017	Stat4
-5.6443	0.00256726	0.0191223	9530027J09Rik
-5.64406	0.0231809	0.114061	Tmem132cos
-5.63749	6.76e-08	1.55e-06	Inha
-5.63624	0.0123581	0.0694281	Gm30505
-5.63256	1.32e-08	3.49e-07	Rimbp2
-5.63059	0.0120011	0.0678602	BC048546
-5.62621	0.0146933	0.0801757	Ttc36
-5.62428	0.000841607	0.00737752	Tifab
-5.62227	0.00377097	0.0263296	BC030500
-5.62095	0.00950318	0.0561698	Btc
-5.61834	0.00328024	0.0234495	A230103J11Rik
-5.61753	0.0338614	0.153719	a
-5.61507	0.0420383	0.18275	Mir1934
-5.60862	0.0292151	0.136697	Pdzd3
-5.60636	7.19e-08	1.64e-06	Corin
-5.60552	0.0105942	0.0612039	Epb4.2
-5.58928	0.0217764	0.108514	Adra2b
-5.58512	6.24e-23	7.97e-21	Tmem132c
-5.5811	0.00385028	0.026747	Lamb3
-5.57793	0.00127818	0.0105398	Proz
-5.57749	0.0127042	0.0711019	Gm10578
-5.56975	0.00198073	0.0153497	Lrrc10b
-5.5661	8.6e-08	1.93e-06	Mtfr2
-5.56602	0.0125409	0.0703525	4930444M15Rik
-5.56509	0.0278338	0.131783	Dnajc5b
-5.5637	0.00175775	0.0138511	Fam163b
-5.56362	0.0498957	0.208451	Tmprss13
-5.56258	0.00878082	0.0525315	1810062G17Rik
-5.56199	7.48e-08	1.69e-06	Neto1
-5.56123	9.02e-21	9.4e-19	Hist1h2bb
-5.5594	0.000520694	0.00490517	Snord104
-5.5571	6.4e-12	2.8e-10	Bmper
-5.55466	0.0118752	0.0672672	3110070M22Rik
-5.55344	0.0452643	0.193508	Gprin2
-5.54927	1.19e-08	3.17e-07	Spdl1
-5.54671	0.00535014	0.0351785	Ms4a7
-5.54592	0.00201869	0.0155871	Kntc1
-5.54493	1.71e-09	5.19e-08	BC030867
-5.54484	0.0200231	0.102161	B3gnt7
-5.5442	0.00788298	0.0481415	9830166K06Rik
-5.54405	0.0134849	0.0746788	Sp7
-5.54394	0.0389113	0.171765	1700125G22Rik
-5.53476	0.00759565	0.0466938	Traf3ip3
-5.53412	0.044719	0.191791	Mir132
-5.52948	0.0106055	0.0612508	Muc5b
-5.52926	0.0023458	0.0176887	Gpr61
-5.52836	6.25e-06	9.77e-05	Gm20219
-5.52622	0.0115768	0.0659273	Dytn
-5.52593	0.0497854	0.208084	Mpz
-5.51993	0.0112944	0.0646066	4930443O20Rik
-5.51488	0.024218	0.118179	Treh
-5.51161	0.0299541	0.139621	Tal2
-5.50957	0.000233674	0.00244842	Tbc1d22bos
-5.50875	0.0256671	0.123688	Wfdc6a
-5.50545	0.00631658	0.0402231	Amh
-5.50434	0.000292678	0.0029939	4930515G01Rik
-5.50203	0.00688599	0.0432036	Kcnk7
-5.50067	0.0187444	0.0976904	Bpifb5
-5.4991	2.25e-05	0.000305597	Slc16a3
-5.49498	0.0117499	0.066735	Kcns1
-5.49379	0.00989236	0.0580053	Itk
-5.49123	0.00781648	0.0478672	Klhl40
-5.4912	0.00061221	0.00562365	Ptf1a
-5.49034	0.020302	0.10315	Mir7651
-5.49012	5.16e-56	3.41e-53	Tpx2
-5.488	0.00812683	0.0494331	Vmn1r32
-5.4873	6.9e-11	2.54e-09	Igf2bp2
-5.48675	2.58e-08	6.48e-07	Gmip
-5.48641	0.0114973	0.0656572	D630023F18Rik
-5.48553	4.19e-07	8.32e-06	Snrpn
-5.4814	0.0209147	0.10537	4933405L10Rik
-5.47427	0.025698	0.123688	Myh2
-5.46929	0.00232956	0.0176048	Grip1os2
-5.46878	0.0104123	0.0603394	Cd79b
-5.46338	1.29e-15	8.4e-14	Sv2c
-5.45154	3.32e-11	1.29e-09	Pcdh8
-5.44866	0.00119451	0.00993309	Gm5441
-5.44823	0.0023538	0.0177391	Lst1
-5.43857	0.0154891	0.0837793	Klc3
-5.43558	0.0437854	0.188424	Msln
-5.43437	0.0222751	0.110283	C86187
-5.43125	0.00273994	0.0202046	Hepacam2
-5.421	0.0176959	0.0931927	Card14
-5.41575	4.52e-21	4.78e-19	Tenm3
-5.41298	0.00989062	0.0580053	Tekt3
-5.40747	1.46e-05	0.000208772	Chtf18
-5.40648	5.82e-05	0.000717211	Arsj
-5.39527	6.07e-12	2.66e-10	Rps6ka6
-5.39432	0.00174709	0.0137841	Plbd1
-5.39372	0.0271035	0.128802	Gprc5a
-5.39184	0.000665875	0.00602144	Fam159b
-5.38743	0.0066965	0.0422635	Stab2
-5.38289	0.0233704	0.114787	Trim63
-5.37928	0.0250398	0.121308	Ascl2
-5.37686	0.000672224	0.00607313	Plau
-5.367	0.0220502	0.10948	Kcnmb3
-5.36383	2.06e-22	2.55e-20	Meis2
-5.35773	5.39e-05	0.000671754	Pnma1
-5.35704	0.000110049	0.00126467	Grin2d
-5.35544	0.000153713	0.00169438	Zfp786
-5.34957	0.00943577	0.0558402	Rgs13
-5.34509	0.0252255	0.12198	Mir344i
-5.34404	0.00496156	0.0330426	Kcnh3
-5.34238	0.0461415	0.196404	4933432I09Rik
-5.34086	1.04e-07	2.3e-06	Galr1
-5.34012	6.42e-06	0.000100168	Rasgrf2
-5.3395	0.0219311	0.108974	Dnajb7
-5.3393	0.0263303	0.126096	Zap70
-5.33653	0.00714581	0.0444268	9330179D12Rik
-5.33171	2.48e-08	6.25e-07	Emilin1
-5.32449	0.0248102	0.120532	Mir453
-5.3236	0.00735058	0.0454348	Cpa4
-5.30981	0.0169801	0.0901907	Sag
-5.30834	0.0236118	0.115706	Olfr920
-5.30487	0.023461	0.115114	Gjb3
-5.30443	0.0242937	0.118443	Atp8b4
-5.30385	4.46e-18	3.73e-16	Mdga1
-5.30082	1.95e-05	0.000268936	Has3
-5.29901	0.0439201	0.188919	Fam65c
-5.29798	0.0420094	0.182666	Snord95
-5.29547	0.00151356	0.0121669	2310040G24Rik
-5.29482	0.00119477	0.00993309	Cited1
-5.29353	1.46e-09	4.5e-08	Kcnh7
-5.2929	0.0188122	0.0979017	2900055J20Rik
-5.29203	0.0174731	0.0922473	4930444P10Rik
-5.29186	0.0241279	0.117874	4930563E18Rik
-5.2897	0.000139846	0.00155763	Tmem169
-5.28686	1.56e-05	0.000221501	Igfbpl1
-5.2819	0.0053999	0.0354449	Rac2
-5.28171	0.00596183	0.0384234	Ccdc64b
-5.27995	0.000135262	0.00151184	Adat3
-5.27639	0.0415015	0.180785	Krtap7-1
-5.2755	0.000608863	0.00560633	Chrm3
-5.27417	0.00532604	0.0350441	AF357355
-5.26684	0.00173705	0.0137219	Cbln4
-5.25874	0.0195185	0.100366	Tlr1
-5.25821	0.0321596	0.147388	Gm5907
-5.25768	0.00535638	0.0351954	Fgf5
-5.25417	0.00251063	0.0187648	Gm21284
-5.25357	0.0140351	0.0772436	Gramd2
-5.25271	0.0182839	0.0957372	Gnb3
-5.25248	0.0231493	0.113964	Panct2
-5.25126	0.019371	0.099902	Tmod4
-5.25106	0.0341215	0.154534	Rln1
-5.24905	0.0397099	0.174567	Frs3os
-5.24287	0.0270449	0.12858	Mir7041
-5.24149	0.023876	0.116733	Fam209
-5.24093	0.0186711	0.0974821	Prtn3
-5.23997	0.0282858	0.133429	Slc36a2
-5.23847	0.00505605	0.0335616	Hkdc1
-5.23825	0.00615704	0.0394561	Insm2
-5.22867	3.19e-06	5.31e-05	Pcsk9
-5.22729	0.0158759	0.0853898	1700011H14Rik
-5.22693	0.00110045	0.00927352	Clhc1
-5.22631	0.00637787	0.0405327	Adgre4
-5.22502	1.81e-09	5.46e-08	Glra2
-5.22365	0.0189444	0.0983177	Gja6
-5.22168	0.0122633	0.0690578	Slco4c1
-5.21677	0.00323454	0.0231573	Ackr4
-5.21606	0.049031	0.20596	Cacng1
-5.20995	1.32e-08	3.48e-07	Shisa3
-5.20529	0.0405416	0.177775	4930549G23Rik
-5.20368	0.0293722	0.137337	Ulbp1
-5.20313	0.0136462	0.0754275	Stk26
-5.2001	0.00397703	0.0275149	Gm13830
-5.1996	0.00692887	0.0434016	Pcsk2os2
-5.19959	0.000147663	0.00163427	Grhl2
-5.19911	3.69e-14	2.11e-12	Dbpht2
-5.19049	0.0166909	0.0888268	Ptprh
-5.19048	0.0343035	0.155175	Tnfsf18
-5.18663	0.00483008	0.0323354	Actn2
-5.1855	0.0147717	0.0804659	AY512931
-5.18507	0.0265252	0.126935	4933417G07Rik
-5.18077	0.0475896	0.201351	Gpr31b
-5.17617	0.00153969	0.0123355	Smc1b
-5.17557	0.0339808	0.154117	F10
-5.17551	0.0266524	0.127289	Gm5741
-5.17538	0.0287914	0.135281	8030451O07Rik
-5.17318	1.3e-05	0.000188705	1700001L05Rik
-5.17064	0.0248896	0.120734	5530401A14Rik
-5.16972	0.00180981	0.0141682	H2-Eb1
-5.16744	0.000764821	0.00678191	Mill2
-5.15872	2.91e-08	7.22e-07	Poc1a
-5.15735	0.0259069	0.124504	Tex35
-5.15362	0.0436621	0.18802	Gm15441
-5.15298	0.0407073	0.178338	Rfpl4
-5.15161	0.0212345	0.106478	Mir423
-5.14685	0.0354405	0.159451	Gja10
-5.14646	0.00508408	0.0337297	H2afy3
-5.14617	0.00852599	0.0513272	Capn9
-5.13893	0.00724413	0.0449202	Cd4
-5.13402	0.0201023	0.102301	Epsti1
-5.13138	6.47e-12	2.83e-10	Mcm2
-5.12851	0.0367495	0.163958	Treml2
-5.12531	0.0155867	0.0841889	Spata25
-5.12384	0.0340577	0.154281	Fam19a4
-5.11864	0.000914557	0.0079157	1700039E22Rik
-5.11763	6.45e-05	0.000784528	Msr1
-5.11726	5.7e-05	0.000704292	Has2
-5.11473	0.0188313	0.0979342	Fmo2
-5.11446	0.0326742	0.149354	4930415F15Rik
-5.11284	0.0322788	0.147864	Tgm6
-5.11209	0.0127699	0.071356	Gm10037
-5.11131	0.00116005	0.0096907	Hcls1
-5.11115	0.0433424	0.187021	Gm16677
-5.11041	1.57e-05	0.000223001	Tnf
-5.10982	3.36e-05	0.000436274	Sfrp5
-5.10956	0.00529395	0.0348688	Slc10a4
-5.1085	0.0327645	0.149553	Aldh8a1
-5.10654	0.00592961	0.0382671	1700092M07Rik
-5.10578	0.020361	0.103323	Mir341
-5.09374	0.00914387	0.054297	Vill
-5.08545	0.00199997	0.0154862	Ctsw
-5.08459	2.54e-17	1.98e-15	Cdc25b
-5.07348	0.0242211	0.118179	Rfx8
-5.07302	0.00301788	0.0218014	Gm128
-5.07265	0.00221861	0.0168995	Masp2
-5.07017	0.000123956	0.0014028	Snora21
-5.06547	0.000979588	0.00841778	1700034H15Rik
-5.06296	2.09e-05	0.000286015	Tfap2a
-5.05317	0.0140073	0.0771128	A930019D19Rik
-5.04932	0.00842906	0.0508874	Gm14092
-5.04832	0.00809193	0.0492396	Zdhhc22
-5.04791	0.0253211	0.122394	4930579J19Rik
-5.04754	0.0458518	0.195407	1600029I14Rik
-5.04727	0.0140569	0.0773192	A330040F15Rik
-5.04344	0.000362769	0.00359768	Igsf9
-5.04292	0.00710945	0.0442869	Entpd3
-5.04118	0.000313803	0.00316443	Fam19a1
-5.03646	0.0359486	0.16121	Hist1h1t
-5.02844	9.92e-07	1.84e-05	Smtnl2
-5.026	1.97e-06	3.45e-05	5330417C22Rik
-5.01725	0.0207435	0.104727	Gm16062
-5.01507	6.09e-10	1.99e-08	En1
-5.01154	0.007691	0.047159	Aldh1a3
-5.01105	5.98e-05	0.000733656	Nespas
-5.00409	0.0215314	0.107489	1700001O22Rik
-5.00353	0.020817	0.105016	0610005C13Rik
-5.00151	9.82e-05	0.00114106	Foxm1
-5.00085	0.0221661	0.109913	Fbp1
-5.00019	0.00288569	0.0210207	Gm10536
-4.99637	0.0301009	0.140062	Ttc39d
-4.99587	0.0299551	0.139621	Ccdc155
-4.99576	0.0456063	0.194514	Gm15881
-4.99228	0.0192907	0.0996488	Gadl1
-4.99102	0.040151	0.176223	Slc16a8
-4.99033	0.0177157	0.0932711	Tjp3
-4.98969	2.62e-06	4.46e-05	Slc22a3
-4.98396	0.00441872	0.0300962	Ms4a6c
-4.97972	0.0104849	0.0606819	Stkld1
-4.97529	0.0447379	0.191791	Tmc8
-4.97205	9e-08	2.02e-06	Syk
-4.97187	4.05e-05	0.000515375	Sema3f
-4.97084	5.83e-06	9.16e-05	Emilin3
-4.97007	0.0362521	0.162343	1700024G13Rik
-4.95863	0.00194411	0.0151024	Nlrc5
-4.95417	0.00597645	0.0385047	Foxd2os
-4.95318	0.00259514	0.0192926	Il1rl1
-4.95316	0.000398838	0.0039069	Mir153
-4.94804	4.08e-06	6.61e-05	Dlgap5
-4.94597	0.0492677	0.206634	Mir3075
-4.9439	0.0104333	0.0604199	Esrrb
-4.94094	0.00117421	0.00979185	Pbk
-4.93902	0.0209864	0.105669	H2-M5
-4.93588	0.0124708	0.0700001	Ampd1
-4.93232	0.00375954	0.0262593	Hsbp1l1
-4.93044	0.0217549	0.108463	Pon1
-4.92808	0.0216622	0.108057	4933406J10Rik
-4.92758	3.02e-13	1.57e-11	Tmem200a
-4.92494	5.36e-07	1.04e-05	Kifc1
-4.92467	0.00880383	0.0526036	Cd52
-4.92228	1.86e-05	0.000257913	Tlr5
-4.92189	9.16e-17	6.73e-15	Cdh24
-4.91915	0.0135861	0.0751389	Snord53
-4.91561	5.96e-11	2.23e-09	Hist1h2ak
-4.91525	1.48e-10	5.26e-09	Hap1
-4.90994	0.0238321	0.116548	Gm8773
-4.90978	0.00109322	0.00923293	4933417D19Rik
-4.90876	0.0117564	0.0667517	Mir143
-4.90662	0.0368646	0.16428	Tph1
-4.9032	0.00972039	0.0571876	Ch25h
-4.90143	9.18e-06	0.00013821	Nme4
-4.90061	0.0249496	0.120964	Ppm1n
-4.89907	8.59e-06	0.000130257	Sorcs3
-4.89702	0.000449069	0.00432169	Snora75
-4.89354	0.00202	0.015591	Lrfn2
-4.89295	0.044588	0.191405	Ccdc169
-4.89024	0.0455401	0.194448	9130024F11Rik
-4.88973	0.00275706	0.0202996	Naip2
-4.88966	0.00533454	0.035088	Emx2
-4.88958	0.016569	0.0882762	Cpne7
-4.88565	4.7e-06	7.58e-05	Col22a1
-4.88438	1.89e-10	6.55e-09	Slc17a6
-4.8836	0.027712	0.131336	Galnt5
-4.88002	1.13e-06	2.08e-05	Slfn9
-4.87656	0.0430931	0.18628	Mir504
-4.86815	0.00581531	0.0376816	Snora33
-4.85996	0.0176799	0.0931338	5830432E09Rik
-4.859	0.0213917	0.107057	DQ267102
-4.85295	0.000576396	0.00536143	Arhgap25
-4.85054	0.0248683	0.120692	Baiap2l2
-4.84836	0.00093429	0.00807193	Kcnmb4
-4.84177	1.66e-09	5.03e-08	Fam163a
-4.83747	0.0261573	0.125424	Mir181b-2
-4.82951	0.0211813	0.106322	Gm26688
-4.82914	3.11e-24	4.38e-22	Mcm6
-4.82828	4.68e-06	7.55e-05	Parpbp
-4.82391	0.0400197	0.175687	Oprm1
-4.82109	3.39e-65	2.95e-62	Robo1
-4.81407	1.22e-07	2.65e-06	Itga11
-4.81347	1.06e-53	6.57e-51	Prc1
-4.81001	0.000586187	0.00543597	Pex11g
-4.80861	0.000281214	0.00289051	Olfr1033
-4.8073	0.0460015	0.195894	Snord69
-4.80468	0.0475942	0.201351	Mir7655
-4.80377	0.000120459	0.00136791	Acot12
-4.79535	2.19e-05	0.000298604	Glt8d2
-4.7943	0.0307415	0.142386	Ms4a6d
-4.78847	0.0013471	0.0109999	Arhgap30
-4.78565	1.69e-07	3.59e-06	Ntn3
-4.78481	0.0195719	0.100582	Dapk2
-4.78433	0.00316478	0.0227173	Tfap2c
-4.78065	0.02262	0.111731	Mc1r
-4.78047	0.032564	0.149064	Pate2
-4.78022	0.0178226	0.0937312	Stamos
-4.77678	0.000578948	0.00537995	Snora17
-4.77523	0.00406147	0.0279609	4930590J08Rik
-4.77396	0.0157852	0.0850449	Arhgdig
-4.77232	0.0381398	0.168864	Mir370
-4.77111	0.0110888	0.0636204	Kcnf1
-4.7676	0.0053521	0.0351793	Gm16938
-4.76008	1.05e-06	1.93e-05	Adamts17
-4.75583	0.0437228	0.188196	Mylk4
-4.75205	0.00261767	0.0194149	4933424G05Rik
-4.74967	0.0431627	0.186464	Tex29
-4.74139	0.0205522	0.103974	Cacna1f
-4.7412	0.00369816	0.0259184	Snora3
-4.74065	0.0200214	0.102161	Mir6374
-4.73979	0.0459814	0.195853	4931429L15Rik
-4.73928	4.17e-07	8.3e-06	Rin3
-4.73878	0.00984893	0.0578214	Astl
-4.73603	0.0106539	0.0614934	3110009E18Rik
-4.73487	5.65e-17	4.26e-15	Lmnb1
-4.7328	0.000457545	0.00439007	Pax7
-4.72926	0.00676899	0.0426509	1700016G22Rik
-4.72411	0.0415847	0.181057	BC021785
-4.71811	0.00138937	0.0113011	Tspan32
-4.71712	0.000939227	0.00810728	Doc2g
-4.71603	0.0478664	0.202131	Slc18a1
-4.71053	8.13e-06	0.000123413	Rab27b
-4.70202	0.00111753	0.00938858	Fam187a
-4.69792	0.000794907	0.00701625	Mir6935
-4.69757	0.00588886	0.0380425	Tfr2
-4.69746	0.0409879	0.179036	Ankmy1
-4.69646	2.7e-08	6.73e-07	Ak5
-4.6936	0.026223	0.125676	Abca13
-4.69345	0.00253339	0.0189067	Smim18
-4.69289	0.0112611	0.064455	Dnajb3
-4.68025	6.19e-08	1.43e-06	Kif4
-4.67695	0.0207133	0.104603	Mir467c
-4.67442	0.0372531	0.165742	Serpina3i
-4.66384	2.67e-10	9.03e-09	Nrarp
-4.65985	0.0250216	0.121282	Cyp4x1
-4.6587	0.0266337	0.127232	Rspo2
-4.6512	0.0255455	0.123261	Gm8179
-4.65043	0.00253811	0.0189272	Dkk2
-4.65036	0.000328125	0.00329672	5730508B09Rik
-4.63631	2.9e-08	7.18e-07	Zcchc12
-4.63276	0.00146852	0.0118495	Plin5
-4.63212	1.4e-07	3.02e-06	Hfm1
-4.6301	0.000421211	0.00408228	Adgrd1
-4.62829	0.029058	0.136167	Rbp2
-4.61917	5.45e-05	0.000677321	Wisp1
-4.61909	1.32e-06	2.39e-05	Agbl4
-4.61544	0.00325817	0.0233178	Rilp
-4.60981	0.00479085	0.0321288	5031414D18Rik
-4.60698	0.000267637	0.00276279	Ccdc60
-4.6058	0.00587154	0.037969	Adgrg3
-4.6017	0.0148699	0.0808794	Parvg
-4.60152	0.046371	0.197205	4930430J02Rik
-4.60073	0.00466502	0.0314942	Cd72
-4.59992	3.3e-16	2.28e-14	Cybrd1
-4.59936	3.54e-07	7.15e-06	Gm3636
-4.59554	0.000359682	0.00357261	Ccnb1
-4.58617	1.28e-07	2.77e-06	Slc44a5
-4.58263	0.0317004	0.145912	Snora30
-4.57903	0.000644741	0.00586907	Cenpe
-4.56748	0.000126739	0.00143076	Lmo1
-4.56518	0.00163687	0.0129947	Actl10
-4.5622	0.0454961	0.194303	Nme8
-4.55761	0.000129724	0.00145936	Jak3
-4.55627	0.0469474	0.199168	Cd300lg
-4.55286	0.00212823	0.0163278	Kcne4
-4.5476	0.0317252	0.145991	Tcf15
-4.5471	0.0304595	0.14147	Tsga13
-4.54486	0.00942119	0.0557711	Gbp8
-4.54405	0.013993	0.0770658	C230014O12Rik
-4.53855	0.0227038	0.112058	Mir16-1
-4.52893	0.00500873	0.0333139	Fgd2
-4.52691	0.0453992	0.193976	Cst7
-4.52356	0.000740032	0.00659871	Pdyn
-4.52274	0.00496103	0.0330426	Cyp27b1
-4.51637	1.32e-19	1.25e-17	Egr2
-4.51438	4.28e-13	2.19e-11	Tbx18
-4.51381	0.0482366	0.203372	Slc22a13b-ps
-4.51314	0.00240667	0.0180665	Creb3l4
-4.51131	1.16e-06	2.13e-05	Trim17
-4.51039	1.49e-06	2.68e-05	Casq1
-4.50885	2.11e-05	0.000288187	Hcn4
-4.49842	9.3e-09	2.52e-07	Ppp1r13l
-4.49506	4.99e-26	7.77e-24	Gpc3
-4.49005	0.0122107	0.0688623	Usp44
-4.48953	0.0358239	0.160838	Slc4a1
-4.48931	1.44e-05	0.000206336	Twist1
-4.48899	0.0321835	0.147463	Pou5f1
-4.48162	5.62e-05	0.000695855	Cdkn3
-4.48014	3.39e-38	1.05e-35	Fxyd6
-4.47286	0.00171359	0.0135421	D930020B18Rik
-4.47202	0.00206133	0.0158653	Fgf7
-4.47102	0.000669864	0.00605467	Slfn8
-4.4679	7.84e-05	0.000931659	Gm3002
-4.46756	0.00112575	0.00944805	Zmat4
-4.46618	0.000475705	0.0045348	Efna1
-4.4653	9.99e-06	0.00014894	Rad51ap1
-4.46521	6.11e-08	1.41e-06	Fcgr3
-4.46391	7.53e-18	6.22e-16	Fam60a
-4.45822	0.0284476	0.13406	Cd247
-4.45668	0.0123222	0.0692895	Gm1123
-4.45122	0.0370041	0.164864	Trim72
-4.45095	0.00630547	0.0402091	Gm29683
-4.44291	2.44e-07	5.08e-06	Aspdh
-4.43418	0.000423575	0.00410105	Folr2
-4.42581	0.0134464	0.0745384	Rhoh
-4.40989	0.00904013	0.0537809	Stx19
-4.40943	0.0408747	0.178827	Fxyd2
-4.40771	5.41e-06	8.58e-05	Zc3hav1l
-4.39484	6.6e-16	4.42e-14	Lrp2
-4.39403	5.36e-05	0.000668246	Ppp1r32
-4.39368	0.00157662	0.0125824	Dqx1
-4.39079	5.54e-19	5.06e-17	Mfap4
-4.38979	0.00151901	0.0122049	Optc
-4.3869	0.0354812	0.159561	Cldn7
-4.38074	0.0277414	0.13141	Gm10789
-4.37812	2.85e-06	4.83e-05	Gm10560
-4.37693	0.0128314	0.0715844	Scarna17
-4.37505	0.0152285	0.0825793	Tmem184a
-4.37232	0.029221	0.136697	Rhbg
-4.36229	5.63e-05	0.00069723	Col7a1
-4.36152	0.0409218	0.17891	Lad1
-4.355	0.0191573	0.0992266	Trim14
-4.3501	0.000991974	0.00850898	Fanca
-4.3493	0.0355688	0.15988	Spink10
-4.34808	0.0427851	0.185199	Tnnc2
-4.34711	0.00145548	0.0117676	Ccdc38
-4.34476	3.82e-06	6.26e-05	Masp1
-4.34327	0.00261197	0.0193951	Arhgap4
-4.34258	5.81e-05	0.000716165	Col13a1
-4.3409	0.00352979	0.0248902	Mb21d1
-4.33611	0.0367338	0.163926	1700001D01Rik
-4.32599	0.0214771	0.107274	Hal
-4.32327	0.00236315	0.0178025	4930513N10Rik
-4.31923	0.00579163	0.0375409	Sh2d7
-4.31769	1.21e-07	2.64e-06	Ccne1
-4.31736	5.83e-06	9.16e-05	Slc27a3
-4.30668	6.37e-07	1.22e-05	Ccdc103
-4.30032	0.00269892	0.0199327	Snord100
-4.29949	0.00609025	0.0391327	Lurap1l
-4.29677	1.28e-13	7.05e-12	Dcx
-4.2942	0.0144615	0.0792369	Gm10584
-4.29213	0.00383162	0.0266366	Slco5a1
-4.28606	3.39e-05	0.000440371	Erich6
-4.27974	0.00902313	0.0537131	Chrm1
-4.27919	0.0175483	0.0925677	Mlkl
-4.27872	0.000615226	0.00564325	Bnipl
-4.27672	0.00876276	0.052489	Foxs1
-4.27372	0.044533	0.191255	Lcn2
-4.27194	3.89e-06	6.36e-05	Frzb
-4.26782	0.00341471	0.0242122	Tmem82
-4.26712	0.0326937	0.149393	Rnf207
-4.2616	0.0468038	0.198781	Hp
-4.25188	2.72e-12	1.26e-10	Hells
-4.2518	0.0306922	0.142261	C030016D13Rik
-4.24907	0.0422738	0.183566	Stac2
-4.2382	0.000284455	0.0029175	Cdh13
-4.23324	2.62e-13	1.37e-11	Tspan18
-4.23259	0.045647	0.194644	Gm12295
-4.22581	0.0454485	0.194143	4930521E06Rik
-4.22197	3.48e-06	5.74e-05	A3galt2
-4.2171	3.59e-12	1.63e-10	Aurka
-4.21665	4.79e-07	9.37e-06	Armc3
-4.20905	1.79e-06	3.16e-05	Gm3383
-4.20454	0.0442798	0.190295	Dear1
-4.20112	0.0479282	0.202303	Khdc1b
-4.20106	0.00751338	0.0462473	H2-Aa
-4.19937	0.031252	0.144284	4933425L06Rik
-4.19722	0.00806578	0.0491273	Rgag1
-4.19263	0.0355097	0.159652	Hotairm1
-4.19053	7.75e-05	0.000921189	Gm10432
-4.18682	7.95e-06	0.000120941	Barhl1
-4.18672	0.00439328	0.0299661	Paupar
-4.18631	4.38e-18	3.68e-16	Smoc1
-4.18192	0.031922	0.14665	Uox
-4.17686	0.000111318	0.00127669	Dnph1
-4.17648	9.64e-06	0.000144645	Cd276
-4.17571	0.000752174	0.00669142	Cfap221
-4.17502	0.0184923	0.0966702	Mir7013
-4.17486	0.00123804	0.0102307	Necab2
-4.17421	0.00978223	0.0574826	Zbp1
-4.17409	0.00340311	0.0241568	Klhl41
-4.17391	0.00474161	0.0318878	2410018L13Rik
-4.17338	1.71e-05	0.000240374	Lrrc71
-4.16774	2.28e-07	4.77e-06	Nhlh2
-4.1652	0.0100939	0.0590067	Dram1
-4.16477	9.55e-12	4.1e-10	Rcor2
-4.16429	0.0103638	0.0601811	1700102H20Rik
-4.15776	5.4e-15	3.31e-13	Efna5
-4.15739	0.0170566	0.0904969	Fxyd4
-4.15422	1.29e-21	1.47e-19	Sox11
-4.1476	0.0225143	0.111266	Dok1
-4.14287	0.000145633	0.00161459	4930526I15Rik
-4.1424	0.0451202	0.192998	0610038B21Rik
-4.13378	1.51e-07	3.23e-06	Epha2
-4.13146	0.00678384	0.0427164	Runx2
-4.12862	8.66e-07	1.62e-05	Spats1
-4.12709	0.0119329	0.0675739	Cracr2b
-4.12606	0.0206341	0.10423	2610042L04Rik
-4.12261	0.00845468	0.05101	Dnd1
-4.12126	5.71e-07	1.1e-05	Nfatc4
-4.11531	0.0488122	0.205266	6430562O15Rik
-4.10285	3.78e-13	1.94e-11	Spc24
-4.09818	1.53e-10	5.4e-09	Tfpi
-4.09434	0.000892245	0.00776112	Slfn10-ps
-4.09307	0.00372798	0.0260958	1700010I14Rik
-4.09182	0.0245706	0.11955	Tmprss5
-4.09025	0.002558	0.0190682	2900060B14Rik
-4.08825	5.59e-15	3.41e-13	Mex3a
-4.08726	0.0315488	0.145423	Figf
-4.08597	0.00854045	0.0513739	5031434C07Rik
-4.08343	0.041458	0.180678	Oxgr1
-4.07317	0.00289132	0.0210457	Neurog1
-4.07278	0.0359942	0.161376	4921511I17Rik
-4.06561	0.0121639	0.0686505	Xpnpep2
-4.05945	2.69e-13	1.4e-11	Cecr6
-4.05918	0.00229172	0.0173805	Zmynd12
-4.05674	7.8e-31	1.51e-28	Lama1
-4.05499	1.71e-10	5.96e-09	Kif15
-4.05481	0.0320143	0.146863	Dnmt3aos
-4.04781	0.0210541	0.10585	Bfsp2
-4.03987	2.85e-15	1.79e-13	Socs2
-4.03886	0.000664859	0.00601509	Fam72a
-4.03701	0.0485602	0.204341	Tpte
-4.03691	4.57e-09	1.3e-07	Nusap1
-4.03499	4.63e-08	1.1e-06	Abracl
-4.03483	1.62e-08	4.22e-07	Tfap2b
-4.03108	5.72e-09	1.61e-07	D430019H16Rik
-4.02948	0.000127948	0.0014427	Syt16
-4.02639	1.06e-15	6.92e-14	Creb5
-4.01875	0.00768616	0.0471444	Tulp2
-4.01858	0.0100975	0.0590096	Fam101a
-4.01578	0.000611368	0.005622	Dsc2
-4.01247	4.85e-07	9.46e-06	Daw1
-4.01209	5.66e-32	1.22e-29	Ncan
-4.00686	7.5e-10	2.42e-08	Cdc20
-4.00566	0.00258728	0.0192416	Satb2
-3.99706	2.24e-06	3.88e-05	Adamts3
-3.99355	2.01e-08	5.16e-07	Scn3a
-3.9926	0.00712869	0.0443779	Slc26a10
-3.98925	0.00619663	0.0396833	Zfp473
-3.98839	0.00427546	0.029266	Tmem91
-3.97707	0.0123037	0.0692242	Gpsm3
-3.97562	1.84e-22	2.29e-20	Sept9
-3.97215	3.14e-12	1.44e-10	Zfp811
-3.9717	8.78e-06	0.000132808	Egr3
-3.96123	0.00170093	0.0134476	Hs3st4
-3.9554	0.00430257	0.0293991	Bub1b
-3.93162	0.00607064	0.0390328	Ddit4l
-3.92753	7.2e-06	0.000111056	Lrrtm4
-3.92496	0.00720605	0.0447524	Rnu12
-3.92337	0.000350648	0.0034901	C130021I20Rik
-3.9211	0.0233701	0.114787	Adamts8
-3.91976	0.0007331	0.00654602	Riiad1
-3.91521	0.00703461	0.0439348	Gpr161
-3.90485	7.9e-14	4.42e-12	Hmgb3
-3.90014	0.0125618	0.0704488	9630013K17Rik
-3.89423	4.64e-07	9.11e-06	Rnasel
-3.88914	0.0265764	0.127085	Naip5
-3.88879	6.56e-13	3.27e-11	Hist1h2ag
-3.88794	0.00073089	0.00652933	Tmem45a
-3.88711	1.44e-06	2.59e-05	Piezo2
-3.88594	7.11e-06	0.000109733	Tacc3
-3.88359	0.000236372	0.00247064	Perm1
-3.88133	0.0101845	0.0594274	Gbgt1
-3.8693	0.0197083	0.101044	Sncg
-3.86259	0.0291794	0.136633	Lhx5
-3.85393	0.0004192	0.0040669	Hist1h1b
-3.84897	0.000128876	0.00145231	Fzd2
-3.84396	2.06e-08	5.26e-07	Hist1h3g
-3.84353	0.0464076	0.197317	Fancd2os
-3.84349	5.28e-06	8.41e-05	Kif11
-3.83637	0.0494558	0.207155	Mir6920
-3.83634	3.08e-07	6.3e-06	Ect2
-3.83449	0.0218427	0.108664	Htra4
-3.83106	0.000612088	0.00562365	Rptoros
-3.82932	3.35e-10	1.13e-08	Hist1h3c
-3.8268	5.79e-06	9.13e-05	Tcaf2
-3.82155	0.0243001	0.118444	Gm5464
-3.8172	0.0349371	0.157558	Kcnmb4os2
-3.81529	0.00263814	0.0195365	Pax2
-3.81435	0.0290821	0.136247	Mmp25
-3.80922	4.96e-12	2.21e-10	Cnih2
-3.80451	0.000568989	0.0053054	Pygl
-3.79653	2.65e-08	6.62e-07	Nexn
-3.79511	0.00117496	0.00979385	4930427A07Rik
-3.78278	0.00157707	0.0125824	Mir5098
-3.77845	2.04e-09	6.07e-08	Prrg3
-3.77747	0.00137747	0.0112186	Map3k6
-3.77451	2.27e-05	0.000307748	Nradd
-3.77313	0.0187409	0.0976904	Foxf1
-3.77103	0.00230035	0.0174253	Prickle3
-3.76778	0.000605226	0.00558357	Zwilch
-3.7659	0.000452253	0.00434797	Myb
-3.76155	0.000758385	0.00674058	Ckap2l
-3.75552	2.66e-20	2.67e-18	Tox3
-3.75448	1.23e-06	2.24e-05	Hist1h2bl
-3.75032	0.00859302	0.0516497	Tstd1
-3.75031	0.0208621	0.105133	Siah3
-3.74882	0.00036612	0.00362904	Zfp503
-3.73553	5.24e-19	4.81e-17	Bend4
-3.73293	4.62e-11	1.76e-09	Rnf165
-3.73218	0.00134164	0.0109781	Cdh23
-3.72933	0.00605528	0.0389471	Klhl35
-3.72875	0.00582943	0.0377603	Nppc
-3.72093	8.39e-10	2.69e-08	March1
-3.72017	0.0158341	0.0851888	AF357425
-3.7084	8.86e-05	0.00104094	Cdh12
-3.6987	0.0139948	0.0770658	Adcy10
-3.69671	4.75e-05	0.000596363	Incenp
-3.68946	0.0328966	0.150121	4930528A17Rik
-3.68659	0.00592466	0.0382481	Tekt4
-3.6755	0.0184844	0.0966551	Myo15
-3.67095	0.00418166	0.0286853	Papln
-3.66924	0.0185682	0.0969874	Dnaaf1
-3.66775	0.0404107	0.177242	Samd15
-3.66679	0.00155769	0.0124537	Shc2
-3.66575	0.000435685	0.00420767	Akap14
-3.66541	0.0398575	0.175135	Kif14
-3.66401	0.00217542	0.0166234	Pla2g3
-3.65707	0.00503834	0.0334842	Tcf19
-3.65484	0.0326089	0.149198	1700022I11Rik
-3.65465	2.08e-06	3.62e-05	Cep72
-3.65299	0.0267438	0.12763	Gm10046
-3.65224	0.00322232	0.0230871	Syt5
-3.65007	1.9e-05	0.000262164	Fhl2
-3.6486	4.26e-08	1.02e-06	Snhg17
-3.64835	3.56e-07	7.17e-06	Blm
-3.64398	0.00472906	0.0318183	Gabra3
-3.64353	0.0166181	0.0884881	Spon2
-3.63948	0.00102181	0.00871427	Bid
-3.63858	0.00267567	0.0197762	Cdca7
-3.63323	0.00111199	0.00935442	Thoc6
-3.63231	0.0153855	0.0833468	Pkdrej
-3.62699	5.44e-08	1.27e-06	Lppr1
-3.61765	7.07e-20	6.71e-18	Lrrc7
-3.61754	1.52e-07	3.26e-06	Hist1h2ab
-3.61412	1.14e-06	2.09e-05	Prkar2b
-3.61395	0.00733874	0.0453762	Snord22
-3.60879	1.42e-06	2.55e-05	Exoc3l
-3.60875	0.000564816	0.00527418	Efcab11
-3.59982	1.09e-10	3.95e-09	Rrm2
-3.59898	4.09e-07	8.15e-06	Fanci
-3.58944	0.00176651	0.0138917	Ptpn6
-3.58826	0.0257422	0.123836	9530053A07Rik
-3.5854	0.0272444	0.12944	Got1l1
-3.58461	1.3e-35	3.36e-33	Mybl1
-3.58264	0.00721342	0.0447746	Scml4
-3.58021	0.000457547	0.00439007	9330020H09Rik
-3.57961	8.76e-17	6.49e-15	Foxp2
-3.57886	0.0011159	0.00938274	Asf1b
-3.57696	0.000703673	0.00632449	Mir9-2
-3.57594	0.000800415	0.00706162	Atp1a4
-3.57555	0.000294295	0.00300884	Gsg1l
-3.57235	4.76e-08	1.13e-06	St8sia2
-3.57061	3.98e-11	1.53e-09	Grik3
-3.56877	4.02e-05	0.000512188	Fkbp5
-3.55822	0.00827306	0.0501508	Tox2
-3.55792	0.014942	0.0811175	Cdh26
-3.55556	0.00812888	0.0494331	1700001K19Rik
-3.55312	0.0117815	0.0668744	Rtl1
-3.55197	0.000409657	0.00399452	Tifa
-3.54954	1.68e-08	4.36e-07	Col11a1
-3.54703	0.000393117	0.00386072	Pdia5
-3.54502	0.0107497	0.0619156	Mettl1
-3.54465	0.000216264	0.00229041	Emp1
-3.53766	0.00574497	0.0372888	Asic4
-3.53732	7.98e-23	1.01e-20	Plk4
-3.5367	0.000138324	0.00154158	Tubg2
-3.53341	4.05e-08	9.73e-07	Kif18a
-3.53181	0.00298348	0.02161	Rspo1
-3.5268	0.0201704	0.102618	Crabp2
-3.52605	1.66e-05	0.000234283	Polq
-3.52573	0.0137693	0.0760394	Zmynd15
-3.52367	0.0199	0.101755	A230072E10Rik
-3.52218	0.0373256	0.165988	Mettl18
-3.51922	8.66e-44	3.69e-41	Hmgb2
-3.51655	6.2e-17	4.67e-15	Asxl3
-3.51472	0.000383633	0.00378307	Slitrk6
-3.5139	0.0349073	0.157461	Gpr87
-3.5107	7.82e-07	1.48e-05	Ankrd6
-3.50864	0.0165306	0.0881201	Rgs11
-3.5086	2.13e-12	1e-10	Hist1h3b
-3.50431	0.0120383	0.0680326	Lct
-3.50225	3.47e-05	0.000449335	C430049B03Rik
-3.50172	0.000663734	0.00601184	Il17rb
-3.50081	0.0022772	0.0173114	2810442N19Rik
-3.49306	3.43e-20	3.39e-18	Grb10
-3.49022	0.0202188	0.102809	Chrm2
-3.48601	1.39e-08	3.64e-07	Ears2
-3.48012	0.000131058	0.00147172	Tas1r3
-3.4787	0.00198068	0.0153497	Gm3500
-3.47185	0.000394389	0.00387122	Inhbb
-3.47022	0.0422951	0.183617	Dhx58
-3.46988	1.09e-08	2.92e-07	Rassf4
-3.46987	0.0310281	0.143437	1700102P08Rik
-3.46679	0.00443173	0.0301634	Egln3
-3.4637	1.04e-31	2.12e-29	Hist1h1d
-3.46223	0.0112712	0.0644933	Trpm5
-3.45989	1.5e-14	8.82e-13	Fmo1
-3.45379	1.88e-06	3.31e-05	Enc1
-3.45177	2e-05	0.000274323	Kirrel
-3.44742	0.00643119	0.0408174	Zbtb42
-3.44678	7.53e-09	2.07e-07	Trim68
-3.44555	4.29e-13	2.19e-11	Rpf1
-3.44429	0.000387634	0.00381665	Uhrf1
-3.44404	5.99e-06	9.39e-05	Ntn1
-3.44361	0.0385669	0.170554	Gm3264
-3.43722	2.14e-08	5.47e-07	Nrp2
-3.43648	1.87e-06	3.3e-05	Mest
-3.43513	0.00129249	0.0106457	A930009A15Rik
-3.43445	0.000653502	0.00593474	Murc
-3.43207	0.000598923	0.0055334	Gm10406
-3.42998	2.2e-13	1.17e-11	Sox4
-3.42849	0.0256932	0.123688	Susd1
-3.42705	3.13e-07	6.37e-06	Irf1
-3.42249	0.00784632	0.0479887	Gm11423
-3.41963	0.00295187	0.0214305	Maff
-3.41775	0.000767847	0.00680559	Oip5
-3.41613	0.0229074	0.112889	Sstr1
-3.41071	3.59e-11	1.39e-09	Vit
-3.41028	0.0015299	0.0122771	Acot3
-3.39988	0.0111336	0.0638203	Lrrc19
-3.39945	9.9e-10	3.13e-08	Arhgap28
-3.39899	0.00701142	0.0438467	Sstr2
-3.39504	0.00104057	0.00885454	Pdzd7
-3.39396	0.00122379	0.0101349	Mss51
-3.39231	0.00831322	0.050283	Rsph1
-3.38589	5.57e-05	0.000690934	Chrd
-3.38427	0.00233532	0.0176275	2610203C22Rik
-3.38386	0.0139135	0.0767063	Cntn5
-3.38147	0.00069551	0.00626377	Nek2
-3.38129	0.0212661	0.106562	Fgf18
-3.3799	0.0256793	0.123688	Hk3
-3.37814	4.36e-26	6.98e-24	Pdgfra
-3.37747	0.00286645	0.0209362	Btbd19
-3.37319	7.58e-07	1.43e-05	Pde1b
-3.37109	0.0327606	0.149553	Rho
-3.37107	0.0329267	0.150222	1700029I15Rik
-3.36539	0.00704241	0.0439692	Tm4sf20
-3.35975	0.000848947	0.00743093	Fam83d
-3.35644	0.0145558	0.07958	Dpy19l2
-3.35467	0.035915	0.161135	Dennd1c
-3.35152	1.74e-16	1.22e-14	Grm5
-3.34701	0.00037025	0.00366051	Ftsj2
-3.34568	2.53e-06	4.32e-05	Lca5l
-3.34533	0.0275643	0.130733	Tnfrsf4
-3.34387	2.46e-05	0.000330508	Tenm2
-3.34151	0.0137727	0.0760394	Rpgrip1
-3.34146	0.0134159	0.0743904	Adam8
-3.33766	0.0101949	0.0594701	Slc39a2
-3.33727	0.0374374	0.166369	4930451G09Rik
-3.3368	0.00184995	0.0144647	Vstm2b
-3.33628	0.0181225	0.0950998	D630013N20Rik
-3.33245	0.0259871	0.124764	P2rx6
-3.33164	0.00512793	0.0339538	Gja4
-3.32979	0.0308837	0.142872	Rxfp3
-3.32427	9.89e-12	4.23e-10	Pak3
-3.32309	4.66e-07	9.13e-06	Hist1h2ah
-3.32235	4.3e-06	6.97e-05	H1fx
-3.3169	1.21e-07	2.64e-06	Fndc1
-3.31244	0.00448155	0.0304178	Tfcp2l1
-3.31229	9.48e-17	6.94e-15	Zfp711
-3.31135	0.039362	0.173291	4930577N17Rik
-3.30784	5.43e-12	2.4e-10	Col3a1
-3.3044	0.000466214	0.00445985	Prr11
-3.30354	0.0492421	0.206578	Ferd3l
-3.30011	0.0219369	0.108974	Npas1
-3.29257	0.00994978	0.0582708	Adm
-3.28852	0.000319308	0.00321825	Pus7l
-3.28727	0.00352077	0.0248449	Ptpn5
-3.28574	1.5e-08	3.94e-07	Plxnc1
-3.28295	0.000621517	0.00568193	Kcnh5
-3.2823	9.11e-25	1.33e-22	Gfra2
-3.28177	0.00370133	0.0259218	Gm6377
-3.27741	5.42e-07	1.05e-05	Slc14a2
-3.2752	0.0235019	0.115256	Dok3
-3.27315	0.00986665	0.0579077	Mlxipl
-3.27296	5.03e-09	1.42e-07	A730017C20Rik
-3.27253	0.0144389	0.0791707	Platr8
-3.26687	0.000116286	0.00132524	Adgrv1
-3.26641	9.93e-15	5.89e-13	Hist2h2ac
-3.26183	0.0284081	0.133907	Wisp3
-3.26115	0.0111043	0.0636712	Clec11a
-3.25973	0.0174433	0.0921153	Epha6
-3.25862	0.029585	0.138131	Dusp2
-3.25417	0.000526833	0.00495084	Mycn
-3.25104	0.0183887	0.0961809	Mkrn3
-3.24558	0.000905313	0.00784831	Gpr55
-3.24246	0.00154075	0.0123389	Itga2
-3.24077	2.35e-09	6.93e-08	Hist1h2bk
-3.24017	0.0233839	0.114824	Thpo
-3.23539	0.00105381	0.00894732	Ccdc120
-3.23042	2.53e-07	5.24e-06	Hist1h2ad
-3.22827	0.0398525	0.175135	Tmem154
-3.22824	0.000372664	0.00368059	Dbf4
-3.22468	0.0046821	0.0315873	Clspn
-3.22116	0.0115331	0.0657567	Slc6a7
-3.22075	0.0300361	0.13993	Gm4890
-3.22051	1.13e-12	5.42e-11	Zfhx4
-3.21935	0.00107231	0.00909232	Nrsn2
-3.21504	0.000459921	0.00440623	Ccnf
-3.2011	0.0190207	0.0986524	Gm10400
-3.19801	0.00105257	0.00894077	Chrna4
-3.19506	1.04e-05	0.000153121	Grip1
-3.19035	0.00553568	0.0361752	1700056E22Rik
-3.18874	0.00898277	0.0535393	A430090L17Rik
-3.18343	0.00334395	0.023825	Rnf43
-3.18285	0.000881344	0.00767674	Mis18bp1
-3.18154	0.00660823	0.0417614	Sprn
-3.17197	0.0011967	0.00994052	Chek1
-3.16648	0.00928545	0.0550695	A230070E04Rik
-3.1632	0.000772538	0.00684085	Cd163
-3.16029	1.36e-16	9.69e-15	Nes
-3.1571	0.00623378	0.0398414	Gm9079
-3.15676	4.33e-16	2.95e-14	Cdo1
-3.15038	5.48e-12	2.42e-10	Igsf3
-3.15015	0.00017933	0.00193669	Gpr21
-3.14843	1.73e-05	0.000242413	Fign
-3.14791	1.13e-09	3.54e-08	B3gat1
-3.14475	0.0301816	0.140403	Elfn1
-3.14418	0.0244582	0.119123	Ggt1
-3.13896	0.0212521	0.106538	Adamts19
-3.13848	0.00710637	0.0442851	Sertm1
-3.13783	0.00240312	0.018054	Adamts7
-3.13453	0.0295557	0.138027	Pdzd9
-3.13434	0.0479451	0.202329	Gpr1
-3.13402	0.0204549	0.103598	Prokr2
-3.13045	0.00521868	0.0344322	Dnaaf3
-3.12726	0.00474998	0.0319329	Col17a1
-3.12459	0.000206108	0.00219011	1110032F04Rik
-3.11703	0.00113296	0.00948917	Slc12a7
-3.1121	0.0122084	0.0688623	Rcsd1
-3.11008	0.000231736	0.00243012	C330027C09Rik
-3.10286	0.000988624	0.00848783	Fbxl22
-3.1025	9.95e-05	0.00115429	Zbbx
-3.09804	4.98e-12	2.22e-10	Socs3
-3.09161	0.0116037	0.0660163	Dthd1
-3.09059	0.00823429	0.049979	Itpripl1
-3.0855	0.000277416	0.00285606	Gen1
-3.07482	0.0242212	0.118179	Mettl21c
-3.07378	0.0102485	0.0596379	Erdr1
-3.07365	0.0204651	0.103622	4932418E24Rik
-3.07275	0.000626041	0.00571785	Speer4b
-3.06997	1.19e-38	3.79e-36	Ctnna2
-3.06817	0.0135074	0.0747547	Lypd1
-3.06662	3.02e-05	0.000396233	Col6a1
-3.0664	0.000653209	0.00593474	Trim47
-3.06282	0.00830025	0.050268	Gm6981
-3.0606	0.0462118	0.196572	Slc38a4
-3.058	1.01e-05	0.000149451	Eef2kmt
-3.05727	0.00688438	0.0432036	Ercc6l
-3.04335	0.0160204	0.0860462	Hilpda
-3.04291	0.0200491	0.102217	Naaladl1
-3.04082	0.00932258	0.0552385	Xkr7
-3.03737	0.0198593	0.101601	A930007I19Rik
-3.02872	1.2e-07	2.63e-06	Gem
-3.02533	2.37e-13	1.25e-11	Nnat
-3.02188	0.00434648	0.0296675	Ociad2
-3.02037	1.68e-13	9.11e-12	Ryr3
-3.01997	0.0339004	0.153859	Pnldc1
-3.01692	0.0350279	0.157893	Egfl6
-3.01692	0.00122597	0.0101485	Gpr171
-3.01385	0.00555836	0.0362864	2810049E08Rik
-3.0127	0.0450298	0.192698	Lrrc18
-3.01207	0.00216802	0.0165733	Pim1
-3.00776	0.0109511	0.0629057	Ybx2
-3.00617	0.00516011	0.0340926	Abt1
-3.00594	1.06e-13	5.86e-12	Igf2bp3
-3.00447	6.06e-11	2.25e-09	Kif20a
-3.00334	9.84e-09	2.65e-07	Zfp184
-3.00174	0.00738024	0.045574	Snrnp35
-3.00156	0.00793469	0.0483749	Zscan2
-3.00085	0.036521	0.16328	Rab3b
-3.00067	0.000574072	0.00534241	Rgag4
-2.99858	0.000115469	0.00131671	Palb2
-2.99841	0.000125545	0.00141895	Cenpk
-2.99593	1.16e-05	0.000169558	Ccdc14
-2.98927	9.95e-06	0.000148563	Rassf10
-2.98817	0.0145302	0.0794976	Tmem132e
-2.98764	1.57e-10	5.56e-09	Cyp1b1
-2.98633	6.63e-13	3.29e-11	Nup210
-2.98579	0.0448185	0.192008	Thbs4
-2.98257	0.000296563	0.0030243	Sgol2a
-2.98147	0.010075	0.058932	Ankfn1
-2.97211	0.00113028	0.00947083	2610020C07Rik
-2.97029	3.12e-11	1.22e-09	Ephb1
-2.96926	0.0174119	0.0920506	Hist3h2bb-ps
-2.9678	0.000369484	0.00365482	Nrk
-2.96764	5.37e-09	1.52e-07	Ccnd2
-2.9637	0.0279168	0.132078	Rasgef1c
-2.96211	1.44e-20	1.47e-18	Csmd1
-2.95969	0.000526117	0.00494895	Eid3
-2.95894	0.00136123	0.01111	Trabd2b
-2.95887	0.0289952	0.136006	Slc45a3
-2.95876	0.000719976	0.00645287	Lgr5
-2.95554	0.000714306	0.00641104	6430550D23Rik
-2.95115	0.0303239	0.140928	Gm5796
-2.95059	5.29e-08	1.24e-06	D930015E06Rik
-2.95045	2.03e-09	6.06e-08	Adamts12
-2.94821	5.44e-11	2.05e-09	Hist1h1e
-2.94708	0.00864244	0.0518454	Zfp575
-2.94572	0.0183139	0.0958422	Fgfbp1
-2.944	0.000183383	0.00197823	Ncf1
-2.9304	0.000902595	0.00783693	Efcc1
-2.9304	0.0187647	0.0977209	Aspm
-2.92857	0.015807	0.085091	Ggn
-2.92853	0.0102481	0.0596379	Gm2518
-2.92806	0.0195928	0.100586	3110062M04Rik
-2.92661	8.27e-05	0.000976556	Fhl3
-2.92648	0.000399157	0.00390803	Fbln2
-2.92577	0.00400027	0.0276007	4930549C15Rik
-2.92389	0.0453323	0.193733	Tmprss6
-2.92125	1.83e-08	4.73e-07	Arhgap11a
-2.92036	0.00601289	0.0387134	Klb
-2.91805	0.00475886	0.031959	Plp2
-2.91704	1.1e-07	2.43e-06	Hirip3
-2.91685	0.00283174	0.020738	Sbspon
-2.91206	2.67e-06	4.54e-05	Rhpn1
-2.9105	0.00239065	0.0179814	Lcp2
-2.91046	1.97e-06	3.44e-05	Shc4
-2.90688	0.000254435	0.00264073	Pcsk5
-2.90604	0.0396555	0.174368	0610009L18Rik
-2.904	0.0122482	0.0689931	Scara5
-2.90122	0.0313976	0.144866	Prr36
-2.90102	0.00109629	0.0092479	Snrnp25
-2.90004	0.00763633	0.0468837	Fam110a
-2.89978	0.00130497	0.0107249	Mapk15
-2.89976	0.0105019	0.0607437	Crtac1
-2.89722	1.65e-05	0.000232759	Rcc1
-2.89665	5.28e-07	1.03e-05	Arl4c
-2.89379	0.00220855	0.0168295	Crb2
-2.89028	8.78e-10	2.8e-08	Mum1l1
-2.88378	4.42e-26	7e-24	Dscam
-2.87088	0.00109644	0.0092479	Zbtb12
-2.86768	1.2e-05	0.000174593	Mir378b
-2.86605	0.000129856	0.00145993	Cacna1h
-2.85904	0.0097926	0.0575083	Ppp1r3f
-2.85678	0.000157229	0.00172916	Arhgdib
-2.85559	3.84e-05	0.000490756	Col6a2
-2.85285	0.0109269	0.0628124	Gbp4
-2.85045	0.000238655	0.00249043	Slc25a24
-2.84979	4.52e-07	8.9e-06	Smarca1
-2.84842	0.0128043	0.0714746	Sult6b1
-2.84617	1.54e-07	3.3e-06	Plekhf2
-2.84594	0.0354216	0.159443	Adamtsl2
-2.83976	3.31e-08	8.09e-07	Hist1h2ac
-2.836	0.000338304	0.00338304	Rab39
-2.83585	0.00145154	0.0117569	Eya4
-2.83415	0.00952608	0.0562878	Crlf1
-2.82645	1.45e-05	0.000208088	Dut
-2.8264	0.00669344	0.0422581	Ccl4
-2.82629	1.85e-09	5.58e-08	Cd24a
-2.82438	0.000306409	0.00311114	Cdkn1c
-2.82428	5.91e-19	5.37e-17	Mcm7
-2.82301	1.51e-05	0.000215372	Sfrp2
-2.81949	0.00158041	0.0125986	2700099C18Rik
-2.81944	0.00101184	0.00864846	Adamtsl3
-2.81907	1.44e-05	0.000206336	Zfp940
-2.81785	0.000282507	0.00290224	Cldn34c1
-2.8133	1.19e-05	0.000172933	Pid1
-2.81296	3.43e-09	9.93e-08	Ptk7
-2.81204	0.00081213	0.00714853	Trerf1
-2.80631	0.00836588	0.0505378	Slain1os
-2.80238	0.0102062	0.0595001	Nrg4
-2.80059	9.92e-07	1.84e-05	1810010H24Rik
-2.80052	0.000497368	0.00470622	Sars2
-2.80007	0.0161871	0.0867911	Dtwd1
-2.79942	0.0179528	0.0943113	Bmp2
-2.79818	0.00624709	0.0399131	Zfand4
-2.79494	0.000874582	0.0076213	Rad51c
-2.79473	0.0413451	0.180268	Gm15612
-2.7917	0.0220797	0.109599	Nfkbid
-2.78813	1.32e-09	4.09e-08	Dpysl3
-2.78276	0.00262246	0.0194354	Hist1h3h
-2.78167	0.00394688	0.0273289	Rnaseh1
-2.78076	0.0209925	0.105669	Spdya
-2.77929	1.7e-06	3.01e-05	Chst3
-2.77827	0.000119843	0.00136172	Kif20b
-2.77782	0.0312704	0.144313	Nudt17
-2.77411	0.000942191	0.00812555	H2afy2
-2.77368	0.0332621	0.151464	Cdc6
-2.76985	1.3e-08	3.45e-07	Cxadr
-2.76747	8.48e-13	4.17e-11	Adam12
-2.76599	3.51e-09	1.01e-07	Svep1
-2.76511	5.96e-05	0.000732228	Hif3a
-2.76442	1.49e-05	0.000213004	Nid2
-2.76409	4.01e-11	1.54e-09	Uchl1
-2.76331	3.3e-07	6.7e-06	Gng2
-2.75343	4.36e-05	0.000550924	Sfrp1
-2.7533	7.77e-09	2.13e-07	Nasp
-2.75073	0.0127719	0.071356	Zmynd10
-2.748	0.0418648	0.182079	Fam46c
-2.74711	0.00284332	0.0208069	Tes
-2.74249	2.78e-09	8.13e-08	Kalrn
-2.74082	0.00293898	0.0213522	A930006K02Rik
-2.73972	0.00100005	0.0085553	Apbb3
-2.7345	0.0394283	0.173528	Ankrd66
-2.73358	0.00640544	0.0406809	Col14a1
-2.73283	0.000219081	0.00231514	Ninl
-2.73211	1e-06	1.86e-05	Plch1
-2.73198	0.00729696	0.0451761	Bcl6b
-2.73192	9.15e-05	0.00106823	Timeless
-2.73155	0.000254068	0.00263835	Slc44a3
-2.73139	1.54e-21	1.71e-19	Fat4
-2.72721	0.0101552	0.0592996	Htr2b
-2.7244	0.010515	0.0608014	Fam111a
-2.72428	1.16e-07	2.54e-06	C77370
-2.72335	0.00670302	0.0422769	Prrx2
-2.72196	0.00336523	0.02395	2700038G22Rik
-2.72022	0.0389043	0.171765	Gm9958
-2.71988	0.0168916	0.0897457	Duox1
-2.71856	7.89e-07	1.49e-05	Mex3b
-2.7171	0.0251418	0.121677	Pof1b
-2.7138	0.0015337	0.0122978	Angptl1
-2.7111	0.000677524	0.00611813	Clcn1
-2.70896	0.000149534	0.00165306	Anxa2
-2.70727	1.02e-05	0.000151383	Rtn2
-2.70214	0.0407378	0.178391	Mir3470b
-2.69996	0.00953758	0.0563384	Slc45a1
-2.69803	0.0125113	0.0702069	Slc23a1
-2.69714	3.55e-05	0.000456926	Ccl2
-2.69535	0.00102024	0.00870767	1810032O08Rik
-2.69416	0.000495773	0.00469345	Ccdc40
-2.69055	0.0254411	0.122881	Gm6225
-2.68911	4.82e-05	0.000604957	Pcdh18
-2.68899	6.85e-05	0.000825466	Ano1
-2.68584	2.86e-06	4.84e-05	Tk1
-2.67856	1.77e-07	3.75e-06	Fgf13
-2.67583	0.00185121	0.0144687	Pirb
-2.67486	0.00659672	0.0417161	Cenpp
-2.67473	0.0375379	0.1667	Smim10l2a
-2.67388	0.00332514	0.0237086	Usp29
-2.67122	0.000191529	0.00205454	Nxph1
-2.6712	0.00338854	0.0240801	Ube2j2
-2.66997	0.00669945	0.0422683	Kcnq5
-2.6689	0.00290665	0.0211332	Slc16a13
-2.66578	4.41e-05	0.000556505	Gpc2
-2.66317	9.74e-14	5.4e-12	Efnb3
-2.66302	0.000663918	0.00601184	Fam198b
-2.66251	0.0311961	0.144109	Chrdl1
-2.66134	3.13e-06	5.21e-05	Iqgap2
-2.6588	2.42e-12	1.13e-10	Nup205
-2.6581	0.00398393	0.0275358	Wdr90
-2.65764	0.019568	0.100582	Kcnk9
-2.64859	0.00642422	0.0407867	Abcb6
-2.64718	0.000342879	0.00342343	Pard6g
-2.64195	0.00966683	0.056979	Lingo2
-2.63539	4.09e-25	6.13e-23	Nsg2
-2.63144	1.48e-17	1.17e-15	Prom1
-2.62702	0.0218461	0.108664	Zbtb7c
-2.62452	0.0373252	0.165988	Cmtm7
-2.62002	0.00158833	0.0126408	Nfatc2
-2.61839	0.0343994	0.155535	Bean1
-2.61817	0.000617459	0.00565708	Ncapd2
-2.60852	0.0189343	0.0983105	Fgd3
-2.60772	5.88e-21	6.16e-19	Sez6l
-2.60491	0.000773631	0.0068442	Tagln2
-2.60228	0.00205118	0.0157935	Gins2
-2.59915	2.51e-06	4.29e-05	Amotl2
-2.59443	8.42e-09	2.29e-07	Col5a2
-2.59212	0.001769	0.0138966	Zfp804a
-2.58691	0.00369858	0.0259184	AA415398
-2.5849	0.0347786	0.157028	Gm10516
-2.58378	7.09e-05	0.000851516	Hist1h2an
-2.5821	0.000109304	0.00125762	Brms1
-2.58209	0.0282439	0.133264	Tbx15
-2.57759	0.0205803	0.104041	Smad6
-2.57683	8.06e-05	0.000953893	Fgfbp3
-2.57551	1.66e-11	6.8e-10	Plat
-2.57165	5.25e-11	1.99e-09	Gm5643
-2.56636	0.00708285	0.044193	Wnk4
-2.56534	0.036019	0.16145	2900052N01Rik
-2.56143	0.0447303	0.191791	Trem2
-2.55964	5.91e-06	9.28e-05	Suv39h1
-2.55596	0.0203629	0.103323	4933400F21Rik
-2.55497	0.000286394	0.00293432	Dna2
-2.55182	0.0241905	0.11815	Efnb1
-2.5513	1.36e-09	4.18e-08	Cdh6
-2.54961	0.00505396	0.0335616	Slc10a1
-2.54947	0.0194467	0.100181	Calml4
-2.54833	0.0455891	0.194514	Acpp
-2.54445	0.00643761	0.0408311	Ogg1
-2.54428	0.00021152	0.00224265	Enkur
-2.54107	0.000248697	0.00258818	Hpgds
-2.53836	5.21e-07	1.01e-05	Itga5
-2.53673	0.0128443	0.0716353	Rspo3
-2.53541	0.0171908	0.0910574	Aim2
-2.52814	0.0468244	0.198825	Ptx3
-2.52416	1.36e-05	0.000196576	Adgrl2
-2.51955	0.0191936	0.0993078	Lrp2bp
-2.51726	1.24e-07	2.69e-06	Svil
-2.51691	1.32e-06	2.4e-05	Lig1
-2.51389	0.0407252	0.178376	Spag4
-2.5128	7.3e-06	0.000112201	Gm5803
-2.51183	0.00427795	0.0292726	D130043K22Rik
-2.51034	0.000484112	0.00459895	Abca6
-2.50971	0.0119561	0.0676653	Dok4
-2.50641	0.0307875	0.142531	Fzd10
-2.50117	2.1e-11	8.53e-10	Egr1
-2.49892	3.32e-08	8.09e-07	Col12a1
-2.49769	0.000323744	0.00325953	Col1a1
-2.49744	0.0074574	0.045947	Rab26os
-2.49622	1.22e-09	3.78e-08	Dab1
-2.4959	0.00251143	0.0187648	Gm12504
-2.4957	0.018862	0.0980415	Foxd1
-2.48872	0.00353774	0.0249371	Zfp688
-2.48864	0.0496487	0.207691	Shroom1
-2.48819	0.0101319	0.0591927	Ctsk
-2.47497	2.12e-05	0.000289782	Il17rd
-2.47306	5.05e-08	1.19e-06	Rnf180
-2.46968	0.00316327	0.0227149	Trim7
-2.46927	4.76e-06	7.66e-05	Apaf1
-2.4688	0.00318751	0.0228548	Eepd1
-2.46179	2.73e-05	0.000364274	Sidt1
-2.46137	7.67e-06	0.000117287	Hist1h3f
-2.45896	3.34e-09	9.69e-08	Csrnp3
-2.45808	0.00320682	0.0229846	Mis18a
-2.45181	0.00339538	0.0241198	Mirg
-2.44626	9.32e-08	2.08e-06	Flnc
-2.43934	0.00375651	0.0262477	5031434O11Rik
-2.43907	0.0290205	0.136091	Ikbke
-2.4389	0.000807131	0.0071078	Arhgap6
-2.43597	1.4e-05	0.000201575	Atp2b4
-2.43517	0.00229809	0.017415	Aif1l
-2.43413	0.00382945	0.0266357	Fstl5
-2.43158	0.000118038	0.0013428	Nxn
-2.42869	0.028573	0.134453	Epb4.1l4aos
-2.42745	2.57e-05	0.000344498	Tubb3
-2.42699	7.14e-12	3.11e-10	Fam169a
-2.42663	0.000112322	0.00128617	6330403A02Rik
-2.42607	0.00309203	0.0222546	Cenpl
-2.42421	0.00732109	0.0452851	Serpinf1
-2.42267	0.0172925	0.0915456	Csf2rb
-2.41941	0.00168546	0.0133418	Amigo3
-2.41912	0.0281653	0.133024	Ajap1
-2.41878	0.0099256	0.0581469	Gm8234
-2.41108	0.00615681	0.0394561	Hist1h3a
-2.408	0.00544911	0.0357191	Nudt6
-2.40786	0.0232167	0.114149	Lzts1
-2.40712	0.002968	0.0215141	Mycl
-2.40635	0.0284664	0.134084	Ccdc17
-2.40565	0.0174309	0.0920826	Gp1ba
-2.40459	0.039196	0.172664	Gm14204
-2.40406	0.0169939	0.0902388	Crispld1
-2.40097	3.76e-07	7.54e-06	Rbm15b
-2.39773	0.0014564	0.0117676	Ctu1
-2.39765	0.00338104	0.024051	Ifit2
-2.39133	1e-10	3.64e-09	Mmp15
-2.39131	5.69e-06	8.99e-05	Mpped2
-2.38974	0.0023792	0.0179077	Morn1
-2.3872	1e-05	0.000149115	Hist1h2ae
-2.38489	0.000194867	0.00208685	Lrrc36
-2.38427	0.0370806	0.165128	Gm8801
-2.38384	0.00756981	0.0465648	Gm20554
-2.38302	6.52e-08	1.5e-06	Rbl1
-2.38271	1.57e-05	0.000222959	Apcdd1
-2.37606	0.00743097	0.0458135	Ggta1
-2.37091	2.02e-07	4.25e-06	Ptprt
-2.3709	0.0173563	0.0918073	C1qtnf2
-2.36856	0.0216328	0.107939	Pkdcc
-2.36722	0.00363544	0.025532	Panx1
-2.36526	0.000474914	0.00453177	Ephb3
-2.36282	0.0265592	0.127034	Pcdhb21
-2.35927	1.86e-05	0.000257913	Ctxn1
-2.35823	0.0208225	0.105016	Lincppara
-2.35244	0.0132938	0.07382	Hist2h2bb
-2.35118	4.09e-05	0.000519971	Lama4
-2.35026	6.59e-09	1.84e-07	Sulf2
-2.34709	0.00956584	0.0564553	Lamc3
-2.34563	9.72e-06	0.000145419	Hist1h2bn
-2.34311	5.63e-06	8.91e-05	E130317F20Rik
-2.34216	0.000132456	0.00148481	Klf5
-2.3367	0.000638486	0.00581765	Lrrc74b
-2.33199	0.00012779	0.00144177	Col18a1
-2.3315	1.21e-05	0.000176101	Mastl
-2.32986	2.82e-08	7.01e-07	Sik1
-2.32944	0.00086929	0.00758553	Olfml3
-2.32833	2.35e-09	6.93e-08	Lrp12
-2.32445	0.00309119	0.0222546	Hmgcs2
-2.3236	4.76e-07	9.31e-06	Dpysl5
-2.32192	0.00726982	0.0450517	Ccbe1
-2.32068	2.12e-11	8.62e-10	Kcnd3
-2.31517	0.000126248	0.00142605	Ccdc88c
-2.30978	2.05e-06	3.57e-05	Slit2
-2.30509	8e-05	0.000948473	E130012A19Rik
-2.3042	0.00885505	0.0528602	Lmtk3
-2.30138	0.00732164	0.0452851	Kcp
-2.30051	2.78e-09	8.11e-08	Igfbp5
-2.29785	0.00449544	0.0304996	Scn9a
-2.29703	0.000248116	0.00258353	Zgrf1
-2.29575	0.00660601	0.0417611	Dnali1
-2.29554	0.000109903	0.00126375	Otx2
-2.29542	0.048503	0.204221	9530026P05Rik
-2.29286	2.78e-05	0.000369992	Tyms
-2.28527	0.0304625	0.14147	Opn3
-2.28428	7.49e-06	0.000114631	Prdm15
-2.28399	0.000392668	0.00385828	Limd2
-2.28017	0.00587658	0.0379888	Cyp4f17
-2.27821	2.77e-20	2.75e-18	N4bp2
-2.27533	0.00480472	0.0322094	Olig2
-2.27484	0.000112691	0.00128886	Dcbld1
-2.27177	0.00655846	0.0415016	Esyt1
-2.26818	2.68e-05	0.000358305	Cxcr4
-2.26705	9.51e-09	2.57e-07	Sept11
-2.26386	0.0288469	0.135476	Abca8a
-2.26125	2.11e-07	4.43e-06	Ints7
-2.26055	2.04e-15	1.31e-13	Sema6a
-2.25886	0.000585371	0.00543437	Gtf2h4
-2.25819	0.0214288	0.107172	Tspyl3
-2.25558	0.0200796	0.10226	Tekt5
-2.25422	5.88e-10	1.93e-08	Olig1
-2.25309	1.95e-06	3.41e-05	Ppic
-2.25016	6.8e-05	0.000820741	Slc7a6
-2.24612	6.33e-05	0.000771512	Lpar4
-2.2429	0.0155297	0.0839612	Pole
-2.2385	0.00278967	0.0204924	Far1os
-2.23636	0.0188363	0.0979342	Ulk4
-2.23455	2.86e-05	0.000379098	Sema5b
-2.22807	0.0030922	0.0222546	Kif24
-2.22532	0.00297338	0.0215449	Spata13
-2.2228	0.0127254	0.0711586	Elavl2
-2.21419	0.00158816	0.0126408	Ssc5d
-2.21315	1.04e-05	0.000153121	Hist1h4b
-2.21268	0.00112608	0.00944805	Zfp951
-2.21085	0.0123881	0.0695767	Gm20172
-2.20764	0.00492672	0.0328562	Aldh1a2
-2.20535	0.0172157	0.0911642	1700030J22Rik
-2.19968	4.17e-09	1.19e-07	Epb4.1l4a
-2.19784	0.0128767	0.0717948	Arhgap19
-2.19704	0.0295303	0.137942	Rab3il1
-2.1969	0.0425722	0.184503	Tmem17
-2.19532	0.0481827	0.203198	Ajuba
-2.19491	0.00957948	0.0565163	Tmem196
-2.19454	0.00278386	0.0204655	Sema4c
-2.19397	0.000125237	0.0014163	Gemin4
-2.1931	0.00576236	0.037389	Cdr2
-2.19309	0.00336403	0.02395	Hist1h3e
-2.19102	0.019317	0.0996773	Hist1h3d
-2.19083	5.07e-05	0.000634361	Slc6a11
-2.18949	0.0016073	0.0127705	Peo1
-2.18867	2.31e-09	6.85e-08	Rcn1
-2.18775	0.00284589	0.0208177	Aldh18a1
-2.18661	0.000194659	0.00208579	Lrsam1
-2.18493	0.0352748	0.158969	Grwd1
-2.18299	5.42e-05	0.000673955	Tbc1d4
-2.17783	0.0208571	0.105133	Vsig10l
-2.17663	0.00531399	0.0349768	Ddi2
-2.17564	0.000728514	0.00651721	Ccl3
-2.17105	0.00362871	0.0255034	Fam174b
-2.16506	0.00930455	0.0551487	Dscaml1
-2.16342	2.48e-05	0.000332675	Mmp16
-2.16335	1.5e-05	0.000214257	Mrc1
-2.16068	0.0137008	0.0757079	Igfbp3
-2.15771	1.05e-05	0.000154824	Pm20d2
-2.15693	0.0300783	0.140059	Fibin
-2.15658	0.0201029	0.102301	Engase
-2.15623	5.1e-07	9.93e-06	Pcdh19
-2.15514	0.00103338	0.00880116	Hn1
-2.15489	0.021808	0.108595	Atg101
-2.15439	0.0193162	0.0996773	P4htm
-2.15432	4.12e-10	1.37e-08	Trim9
-2.15406	0.00968018	0.0570402	Klhl8
-2.15055	3.01e-05	0.00039573	Ldoc1l
-2.1455	0.0456063	0.194514	Hook2
-2.14454	0.012148	0.0685895	C920021L13Rik
-2.14342	0.00280743	0.0206072	Cntn4
-2.14304	0.000203152	0.0021623	Usp13
-2.1412	0.00423076	0.0290014	Mid1
-2.14119	0.0155463	0.0840177	Ptgs2
-2.13868	3.67e-06	6.03e-05	Dis3
-2.13563	0.000535056	0.00501582	Capn15
-2.13556	0.000514733	0.00485378	Lmcd1
-2.13494	7.27e-15	4.37e-13	Lrrtm2
-2.13348	0.00179584	0.0140876	Cfap46
-2.13238	0.000611444	0.005622	Mrc2
-2.12769	0.00016145	0.00176848	Ctps
-2.12426	0.0289792	0.135997	5930403L14Rik
-2.12276	3.36e-06	5.56e-05	Carhsp1
[truncated: 2,593 more rows]

## Sheet: CB P14vsP7
log2FoldChange	pvalue	padj	GeneSymbol
-11.8755	3.01e-10	1.89e-08	Prdm13
-10.4256	8.31e-14	9.09e-12	Crabp1
-10.0023	1.8e-10	1.2e-08	Neurog2
-9.74654	1.94e-09	1.06e-07	Neurog1
-9.72186	0.000331828	0.00568437	Eif2s3y
-9.628	1.29e-10	8.91e-09	Aldh1b1
-9.38538	4.57e-10	2.8e-08	Tfap2c
-9.37363	6.6e-09	3.39e-07	Efna4
-9.29098	3.38e-07	1.21e-05	Fermt1
-9.2299	2.72e-10	1.73e-08	1700039E22Rik
-8.93506	5.77e-06	0.000157195	Gm26688
-8.86227	3.1e-05	0.000713522	Slc6a5
-8.71088	9.96e-07	3.2e-05	Ptf1a
-8.68078	1.71e-09	9.39e-08	Fst
-8.63991	9.07e-10	5.28e-08	Magel2
-8.59677	5.41e-14	6.14e-12	Gm14204
-8.48005	8.63e-05	0.0017619	Kdm5d
-8.45882	2.88e-07	1.06e-05	D330045A20Rik
-8.32119	3.85e-08	1.68e-06	Mcidas
-8.30494	0.000129654	0.00251655	Atoh1
-8.09174	2.46e-07	9.19e-06	Ccna1
-7.86695	0.000608248	0.00949349	Ulbp1
-7.77485	0.00026745	0.00474976	Ddx3y
-7.58968	6.19e-05	0.00131723	Gsx1
-7.46266	0.000736027	0.0111994	Gm19757
-7.43953	3.11e-06	8.94e-05	Klhl14
-7.41748	0.049274	0.338582	Cyp2w1
-7.17387	0.000152505	0.00292	Hapln3
-7.16407	7.65e-05	0.00158595	Tex16
-7.10847	3.51e-05	0.000793592	Olfr90
-7.03004	0.000450765	0.00736907	Rgs13
-7.02477	0.0274005	0.217653	Lrrc63
-6.98735	7.78e-05	0.0016071	Calca
-6.9528	0.0441244	0.312423	Klk4
-6.94089	0.0120093	0.114791	Mep1a
-6.92808	0.00919127	0.09298	Aox4
-6.84756	0.0105168	0.103706	Myo3b
-6.83016	4.14e-07	1.45e-05	Tert
-6.81846	0.00117822	0.0166848	C2cd4b
-6.7774	0.000161881	0.00308027	Gm29684
-6.76547	0.0385678	0.281762	Gm6961
-6.76239	0.000401592	0.00671156	Rrh
-6.74326	3.59e-05	0.000807838	Slc30a3
-6.73648	0.0249124	0.202349	Itgb6
-6.73352	0.0186772	0.16209	Scnn1b
-6.72951	0.000479674	0.00774975	Spdef
-6.70723	0.00237849	0.0303183	Cldn23
-6.6789	5.73e-09	2.99e-07	Tfap2a
-6.67538	0.0148846	0.135778	Gsx2
-6.67392	7.45e-23	2.79e-20	Birc5
-6.67222	0.00108462	0.015551	Gm10389
-6.63804	5.31e-20	1.34e-17	Exo1
-6.63171	0.000312332	0.00540507	Cdc20b
-6.58212	0.0278379	0.220651	Tnmd
-6.57033	0.00146085	0.020144	Rtn4rl2
-6.56804	0.00165817	0.0225435	Olfr1373
-6.56468	0.000492641	0.00791542	A730046J19Rik
-6.54886	0.00278212	0.0345761	Actc1
-6.46785	0.00325019	0.0393815	4930444M15Rik
-6.46771	0.000109183	0.00215795	Lhx5
-6.4196	0.00416411	0.0480782	1700011E24Rik
-6.40989	0.00191824	0.0254093	Ptger3
-6.39851	0.0068417	0.073304	Fam46b
-6.38982	0.00888908	0.0906716	Kremen2
-6.37964	4.01e-05	0.000894077	Cyp2f2
-6.36602	0.000104307	0.00208399	Kcnj5
-6.32713	0.0015579	0.0212906	Gm8179
-6.31142	0.00369083	0.043825	Agtr1a
-6.28502	0.0250728	0.202941	Tmprss13
-6.25393	0.0345382	0.258699	Mir25
-6.2503	0.00263951	0.0329822	9130008F23Rik
-6.2481	0.0122303	0.1166	Impg1
-6.241	0.0024042	0.0306035	Fxyd2
-6.202	2.81e-05	0.000655974	Gbx2
-6.19899	8.43e-05	0.00172841	Tas1r1
-6.19681	0.000112359	0.00221596	Edar
-6.19033	0.00280554	0.0348201	Ebi3
-6.18669	0.00232006	0.0297385	Gzmm
-6.17727	0.0106654	0.104891	Cldn9
-6.16702	0.0135014	0.125911	Cpa1
-6.15634	0.000297324	0.00520488	Trpv6
-6.11747	0.00759069	0.0800944	Rassf7
-6.09174	0.00247146	0.031265	Tmem184a
-6.08628	0.0287627	0.226031	Lhfpl1
-6.06881	0.0150656	0.137022	Kcnj4
-6.01474	0.0233509	0.193514	Gm12522
-5.99671	0.00019642	0.00361423	Htr7
-5.99437	0.0351298	0.262062	Sct
-5.98324	0.0492242	0.338366	Gm38413
-5.96529	0.000355079	0.00603766	3110079O15Rik
-5.96464	0.0226084	0.188379	Rbm44
-5.94954	0.0141455	0.130855	Gm5907
-5.94277	0.00413629	0.0478472	Tnk1
-5.94118	0.0089353	0.0908909	Wdr38
-5.93685	0.00191873	0.0254093	Slc10a6
-5.93507	0.0126898	0.119862	Fam19a4
-5.89943	5.2e-14	5.94e-12	Scube2
-5.89142	0.00995781	0.0989376	F11
-5.88863	0.020806	0.176238	4933400C23Rik
-5.8825	9.27e-07	3.01e-05	Pax2
-5.88009	0.00337698	0.0407299	Agbl1
-5.87754	0.0124495	0.1182	Il10
-5.87273	0.0156735	0.140878	Adgrf3
-5.86419	2.69e-05	0.000631643	Dgkk
-5.85201	0.012739	0.120264	4833419F23Rik
-5.81396	0.0184207	0.160318	Acp5
-5.75555	0.0316373	0.242302	Baat
-5.7526	0.00148926	0.0204589	Slc10a4
-5.74454	0.00673636	0.0723677	Gm16070
-5.70325	0.00270025	0.0336497	Piwil4
-5.68098	0.0177397	0.155421	Syna
-5.68021	1.36e-24	5.93e-22	Cdk1
-5.67492	4.35e-08	1.88e-06	Nxph4
-5.66656	0.0252184	0.203638	Soat2
-5.64522	1.77e-09	9.67e-08	Uhrf1
-5.63805	0.0215002	0.181023	Myh2
-5.61749	0.0447807	0.31549	Mir1190
-5.60064	0.0303301	0.235331	Krt80
-5.58853	0.00078041	0.0118064	Grip1os2
-5.58353	0.0205379	0.174449	Nts
-5.55248	1.26e-08	6.02e-07	Nphs1
-5.55081	0.0310699	0.238967	Pih1h3b
-5.55055	3.22e-09	1.72e-07	Kif2c
-5.5474	0.024799	0.201819	Snord15b
-5.53969	0.0118514	0.113577	4921504E06Rik
-5.53042	0.0249601	0.202557	Fam159a
-5.5235	0.0397045	0.288158	Ism2
-5.52078	0.0239038	0.197072	Creb3l3
-5.5072	1.95e-19	4.78e-17	Cenpf
-5.49924	0.0251093	0.20314	Treh
-5.47566	0.0451435	0.31756	A730006G06Rik
-5.46767	0.00136549	0.0189713	Clvs2
-5.46691	0.0337124	0.253555	Mir6400
-5.45695	2.42e-17	4.58e-15	Dcc
-5.45466	0.0402481	0.291031	Icos
-5.44493	0.0452991	0.318532	Nnmt
-5.42723	2.59e-15	3.58e-13	Tfap2b
-5.42089	2.25e-17	4.31e-15	Cdc25c
-5.40531	4.51e-05	0.000994264	Igsf9
-5.40429	0.00648704	0.0701401	Grip1os1
-5.39566	0.0300562	0.233501	Fgf16
-5.39266	3.34e-06	9.49e-05	Lipg
-5.36119	0.0156136	0.140595	Slc6a3
-5.35868	0.0102542	0.10128	Klhl40
-5.35546	0.00394549	0.0461589	Npsr1
-5.32943	0.0232457	0.192902	Scpep1os
-5.32116	0.0202807	0.17269	Clnk
-5.30257	0.0389931	0.283518	Htr1b
-5.28785	8.87e-21	2.43e-18	Casc5
-5.28257	0.00824919	0.0855208	Mroh6
-5.28046	0.0138857	0.12871	Cd226
-5.27952	0.0227798	0.189636	Ldhc
-5.2724	0.0337274	0.253555	Foxr2
-5.266	0.00933423	0.0940994	Leap2
-5.26362	0.0488571	0.336902	Gm5868
-5.25762	0.00285437	0.035307	Lbx1
-5.25625	0.0386289	0.281966	Mir3068
-5.25061	2.86e-14	3.4e-12	Esco2
-5.24866	0.0475611	0.330643	Dfnb59
-5.24523	0.0128833	0.121319	Kcnf1
-5.24213	0.0414458	0.297468	Foxn4
-5.24062	6.57e-05	0.00138913	Pycr1
-5.2176	0.036433	0.270031	Igfals
-5.18936	0.00205317	0.0269373	Nipal1
-5.17287	0.0453404	0.318691	Tmem239
-5.16655	0.01093	0.107035	Amh
-5.15589	0.0166235	0.147399	Mir181b-2
-5.14809	0.0440768	0.312356	Xcr1
-5.14175	0.0389643	0.283518	5730420D15Rik
-5.13919	5.27e-05	0.00113898	Spag4
-5.13107	0.00344787	0.0413947	Mroh2a
-5.10739	0.0248748	0.202222	Vmn2r7
-5.10271	6.49e-06	0.000172556	Slc43a1
-5.09885	0.0320896	0.244747	Bpifb5
-5.09284	0.0307822	0.237734	Gjb3
-5.08511	0.0119617	0.114515	Txndc2
-5.06507	0.000182722	0.0034167	Optc
-5.05864	0.000557429	0.00878739	E130008D07Rik
-5.04626	0.0495642	0.339865	Atp8b3
-5.04297	0.00405351	0.0470673	Foxa1
-5.02174	0.000109745	0.00216672	Skor1
-5.01371	3.42e-06	9.67e-05	Clspn
-5.00196	0.000592056	0.00926965	Glis1
-4.99733	0.037881	0.277738	Cryba4
-4.98907	3.26e-05	0.000746534	Igfbpl1
-4.98517	0.000169274	0.00318468	Cenpe
-4.97512	9.86e-09	4.79e-07	Neil3
-4.97376	1.91e-05	0.000465317	Cdca7
-4.96912	0.000133206	0.00258004	Spc25
-4.96591	0.0480783	0.33323	Wfdc6a
-4.94643	7.43e-06	0.000196202	Fam159b
-4.93632	0.000607054	0.00948832	Slco5a1
-4.93127	0.0124756	0.118325	Gm10578
-4.92857	0.00475295	0.0536964	Fgf15
-4.90881	0.00187318	0.0249138	Pnoc
-4.90702	0.00118701	0.0167705	Pbk
-4.90474	0.0359091	0.266793	Gm16712
-4.9005	0.0386257	0.281966	Hoxaas2
-4.89656	0.00045022	0.00736907	Myh8
-4.88969	1.86e-05	0.000455617	Fam64a
-4.887	0.0359031	0.266793	Grhl3
-4.87137	5.18e-09	2.7e-07	Cenpm
-4.8693	1.27e-30	9.71e-28	Sox11
-4.86079	6.29e-06	0.000168141	Mxd3
-4.85763	0.00792683	0.0829271	Samd11
-4.85609	0.0145295	0.133649	Siah3
-4.8539	4.64e-18	9.93e-16	Cdca8
-4.85313	0.0303779	0.235602	Gck
-4.83902	5.22e-23	2.04e-20	Mki67
-4.81065	0.00223345	0.0288091	Spon2
-4.80924	6.29e-09	3.25e-07	B3gnt5
-4.80545	5.03e-10	3.05e-08	Cep55
-4.80015	0.00229962	0.0294995	B230119M05Rik
-4.77779	4.96e-06	0.000136702	Dlgap5
-4.76289	0.0382841	0.279913	Mir370
-4.75116	1.71e-49	4.49e-46	Ube2c
-4.746	0.000198547	0.00363858	Troap
-4.74499	8.11e-08	3.32e-06	Ccnb2
-4.74238	6.92e-09	3.53e-07	2810408A11Rik
-4.7402	2.74e-07	1.02e-05	Lrr1
-4.72992	0.00593387	0.0649615	Kif14
-4.72894	0.0216131	0.181568	Fam89a
-4.71598	0.0111612	0.108719	Vill
-4.70902	0.00379735	0.0448005	Prdm12
-4.69357	3.72e-10	2.31e-08	Kif18b
-4.6831	0.0325013	0.247066	5730435O14Rik
-4.6786	1.55e-21	4.83e-19	Bub1
-4.66845	3.64e-05	0.000819561	Ska1
-4.66119	0.00187022	0.0248924	Adamts13
-4.65437	0.000521975	0.0082925	Vdr
-4.61811	4.47e-05	0.000988363	Gsg2
-4.61778	2.88e-05	0.000670314	Dll3
-4.61516	0.0139663	0.129327	G6b
-4.61456	0.0143751	0.132434	Ampd1
-4.60923	0.00539226	0.0597674	Myo1h
-4.59932	2.28e-06	6.75e-05	Slfn9
-4.59227	4.1e-35	4.19e-32	Ccna2
-4.57563	7e-05	0.00146334	Ankle1
-4.57401	0.000397612	0.0066562	Foxm1
-4.56468	0.00995718	0.0989376	C2cd4c
-4.56346	0.000921012	0.0135433	Astl
-4.55401	4.87e-15	6.44e-13	Dtl
-4.54505	9.27e-05	0.00187757	Aspm
-4.54272	0.0086705	0.0889355	Nmrk2
-4.53807	0.00135108	0.018828	Mybl2
-4.53682	0.0254835	0.205174	Sept1
-4.53392	2.11e-17	4.08e-15	Ckap2
-4.52492	1.17e-52	7.14e-49	Top2a
-4.51857	0.031279	0.240259	Sp8
-4.51486	2.86e-12	2.53e-10	Hmmr
-4.51433	0.0118364	0.113493	Pou4f1
-4.49906	7.24e-05	0.0015102	Cdca5
-4.48656	0.0109362	0.107038	2810408I11Rik
-4.48176	1.79e-25	8.64e-23	Ndc80
-4.47135	7.63e-05	0.0015828	3930402G23Rik
-4.45944	0.0051678	0.0577442	Gm10584
-4.45333	1.82e-05	0.000446681	Prokr1
-4.45017	0.0475058	0.330384	Tnfaip8l3
-4.44981	0.0223036	0.186177	Cldn3
-4.4143	0.00850045	0.0876314	1700022I11Rik
-4.41266	9.17e-08	3.7e-06	Kif11
-4.41132	0.0322543	0.245595	6430584L05Rik
-4.39399	0.0187738	0.162556	Snora7a
-4.38719	0.0340847	0.255927	Sptlc3
-4.36893	2.36e-12	2.12e-10	Kif15
-4.36172	4.26e-10	2.62e-08	Iqgap3
-4.35999	0.000688874	0.0105518	Ccnb1
-4.34624	0.00442335	0.0507525	Cnn1
-4.34444	0.00934391	0.0941098	Tuft1
-4.34346	1.45e-35	1.66e-32	Stil
-4.33808	4.93e-06	0.000136137	Neurod4
-4.3271	0.00221234	0.0285971	Cacng3
-4.32652	1.47e-13	1.57e-11	Ascl1
-4.31712	0.0198485	0.169769	Gsdmcl-ps
-4.31681	0.0497361	0.34023	Cplx3
-4.31113	1.26e-08	6.02e-07	Ticrr
-4.30628	0.00318858	0.0388646	Zfp663
-4.30052	0.0162585	0.145001	Atp2a1
-4.28965	1.32e-05	0.000332839	Kirrel2
-4.28335	5.17e-07	1.78e-05	Aurkb
-4.28234	0.0174268	0.153264	Aldh1a3
-4.26956	0.000193277	0.00356967	Gins1
-4.26847	0.0488372	0.336902	Snora30
-4.24277	0.000999286	0.0144857	Usp44
-4.23995	2.04e-06	6.14e-05	Vash2
-4.22216	0.00387373	0.0455263	Irs4
-4.19227	0.0279726	0.221336	Rhcg
-4.18888	0.0207165	0.17556	Mrap2
-4.18545	0.00045102	0.00736907	Ticam2
-4.18517	7.16e-21	1.99e-18	Hist1h2bb
-4.18494	9.32e-42	1.71e-38	Tpx2
-4.18311	0.0285409	0.224673	Trim72
-4.15967	0.00110881	0.0158607	1190002F15Rik
-4.15243	0.0322475	0.245595	Cpa4
-4.13777	0.0130921	0.122879	4930404I05Rik
-4.13131	0.0239197	0.197072	2700069I18Rik
-4.13086	1.24e-10	8.62e-09	St8sia2
-4.12329	3.14e-06	8.99e-05	Chaf1b
-4.09684	0.00364264	0.0432808	Dscc1
-4.09163	0.0407309	0.293828	5430428K19Rik
-4.0916	0.00720424	0.0766326	Gpr45
-4.09068	1.68e-07	6.52e-06	Sgol2a
-4.0547	3.9e-07	1.38e-05	Insm1
-4.0536	0.00024097	0.00435522	Pif1
-4.04423	7.1e-06	0.000187832	Mycn
-4.04229	0.00390771	0.0458963	Adgrg3
-4.04111	0.0417224	0.29887	Lmx1b
-4.03818	2.93e-05	0.000679376	Nek2
-4.03607	0.01662	0.147399	Mst1
-4.02263	6.26e-07	2.1e-05	Ccdc103
-4.01988	4.09e-06	0.000114691	Kif4
-4.01191	1.17e-05	0.000298563	Plk1
-4.00242	0.000180095	0.00337789	Adgrd1
-3.98948	5.97e-06	0.000161394	Spdl1
-3.97947	0.0156192	0.140595	Pdyn
-3.97286	0.0103699	0.102313	Fgfr4
-3.96102	2.3e-08	1.03e-06	Ttk
-3.95596	0.000744537	0.0113196	Ptx3
-3.95436	3.56e-14	4.12e-12	Hist1h2ag
-3.93959	1.37e-07	5.4e-06	Cenpn
-3.93304	3e-05	0.000693837	Melk
-3.92639	0.00029858	0.00522188	Hist1h1b
-3.91763	0.013452	0.12565	Crb1
-3.90397	0.000536115	0.00848049	Rad51
-3.90267	0.0137251	0.127673	Gm5468
-3.90258	0.0143397	0.132186	Kdm4d
-3.89534	9.11e-16	1.31e-13	Ccnd2
-3.88277	0.000342566	0.00586286	Ercc6l
-3.87876	1.06e-11	8.59e-10	Psrc1
-3.87429	2.31e-05	0.000552674	Brip1
-3.85834	0.0246116	0.200881	Atp4a
-3.85375	0.00126266	0.0177303	Rag1
-3.84296	2.42e-13	2.46e-11	Mex3a
-3.82489	0.014717	0.134749	Slc4a11
-3.82267	2.81e-11	2.14e-09	Lmnb1
-3.81651	0.000913793	0.0134663	Chtf18
-3.80055	0.0177486	0.155425	Insm2
-3.79667	0.00151245	0.020762	Pdia2
-3.79317	1.08e-10	7.6e-09	Nanos1
-3.79305	2.28e-06	6.75e-05	Cdt1
-3.79213	0.0449708	0.316665	H2-M5
-3.77934	1.05e-10	7.41e-09	Dcx
-3.77391	0.00961653	0.0963278	1700027H10Rik
-3.77357	0.000765584	0.0116107	Sp5
-3.76507	5.59e-05	0.00119434	Hist1h1a
-3.75916	0.000632159	0.00979812	Slc22a3
-3.7564	0.000753116	0.0114405	Ckap2l
-3.74392	1.91e-14	2.35e-12	Arhgap11a
-3.74009	0.0319636	0.244089	Ssc4d
-3.7353	9.16e-07	2.99e-05	Ebf3
-3.7328	8.3e-13	8.07e-11	Hist1h2bk
-3.73113	2.14e-06	6.38e-05	Gm3696
-3.7184	0.00312171	0.0381771	Gpr83
-3.71795	0.000115326	0.00226718	Depdc1a
-3.71089	2.43e-14	2.92e-12	Hist1h2ae
-3.71087	3.21e-06	9.16e-05	Elavl2
-3.69586	5.5e-07	1.88e-05	Ect2
-3.6885	0.0365011	0.270426	Stx19
-3.68035	2.55e-05	0.000603652	Pcsk9
-3.67057	0.0461173	0.322803	Foxp3
-3.66634	0.0185542	0.161327	Fignl1
-3.659	0.0489196	0.336902	4921511I17Rik
-3.65322	0.00813986	0.0847529	Mmrn1
-3.64498	2.09e-05	0.000503356	2700099C18Rik
-3.63329	0.00632791	0.0685809	Cd72
-3.62061	0.0130491	0.122626	Gpr161
-3.61847	5.69e-14	6.37e-12	Hist1h2ac
-3.60465	1.43e-06	4.42e-05	Hist1h2ak
-3.60008	0.000122073	0.0023845	Cdca7l
-3.59958	9.93e-10	5.74e-08	Cdca2
-3.59919	7.81e-11	5.65e-09	Rrm2
-3.58921	6.35e-08	2.66e-06	Timeless
-3.58441	0.0188204	0.162871	Lct
-3.58272	0.00741738	0.0786268	Cenpu
-3.57808	0.000421208	0.00696869	Pafah1b3
-3.56653	0.00714142	0.0760965	Gm15941
-3.55627	1.91e-08	8.69e-07	Hist1h2ah
-3.55524	3.2e-18	7e-16	Tox3
-3.55464	0.019321	0.166342	Slc38a4
-3.54958	0.0112194	0.109056	Bub1b
-3.53337	7.1e-08	2.93e-06	Cenpi
-3.52846	2.74e-05	0.00064166	Slc32a1
-3.52677	6.25e-07	2.1e-05	Racgap1
-3.52584	2.36e-10	1.54e-08	Rnf165
-3.52063	0.00259479	0.0325562	Camkv
-3.51771	2.88e-05	0.000670314	Pole
-3.49949	0.0481732	0.333511	Ano7
-3.49363	0.0207155	0.17556	Agtr2
-3.49197	1.91e-15	2.67e-13	2610307P16Rik
-3.49019	0.00188991	0.0251181	Sorcs3
-3.48891	7.72e-09	3.87e-07	Hist1h2ad
-3.48874	0.0132723	0.124405	Dnase1
-3.48275	6.12e-09	3.17e-07	Hist1h2an
-3.48121	0.0334469	0.252687	Tigit
-3.46961	1.13e-11	9.15e-10	Fam60a
-3.46954	0.0361309	0.268224	Chrm2
-3.46734	6.64e-08	2.75e-06	Sgol1
-3.46409	1.14e-10	7.99e-09	Dusp4
-3.45676	0.000945874	0.0138262	6330415B21Rik
-3.43636	0.000302977	0.00528371	Nhlh1
-3.43412	2.9e-05	0.000673309	Eid3
-3.43258	0.000124449	0.00242576	Cdca3
-3.40961	5.14e-09	2.69e-07	Hells
-3.39135	1.34e-08	6.34e-07	Rassf4
-3.39	1.25e-06	3.92e-05	Nusap1
-3.38835	1.12e-08	5.4e-07	Rcor2
-3.386	7.92e-06	0.000208495	Mcm2
-3.38054	1.03e-06	3.3e-05	Kif20b
-3.38005	1.77e-10	1.18e-08	Ncapg
-3.36499	0.00151475	0.0207781	Espl1
-3.35675	3.07e-12	2.67e-10	Hist1h2bn
-3.34808	0.0038291	0.0450593	Tfap4
-3.3386	0.0283132	0.223359	Sh2d7
-3.3367	0.021195	0.178873	Tmem114
-3.33621	0.00470421	0.0532767	Nespas
-3.33538	2.46e-16	3.84e-14	Hist1h2bh
-3.33161	8.19e-12	6.75e-10	Hist1h2bp
-3.32594	0.0118005	0.113266	Pfkfb1
-3.32562	0.0217116	0.181991	3110045C21Rik
-3.32349	4.66e-06	0.000129506	Veph1
-3.32052	1.55e-08	7.25e-07	Aurka
-3.3176	0.0326051	0.247468	9630013K17Rik
-3.31692	0.0409668	0.295047	9330179D12Rik
-3.31543	5.88e-08	2.48e-06	Gpc2
-3.31411	0.0462686	0.323616	Olfr1372-ps1
-3.31363	0.0380802	0.278866	Gm7444
-3.30826	5.33e-12	4.52e-10	Hist1h3b
-3.30743	0.022213	0.18559	Tmem79
-3.29564	0.0119745	0.114577	Trpc7
-3.28766	0.00185	0.0246949	Nme4
-3.28589	0.0353131	0.263322	Gm12108
-3.27964	3.13e-06	8.98e-05	Traip
-3.27094	0.0003448	0.0058855	Hist1h2af
-3.26999	2.64e-07	9.82e-06	Cdc20
-3.26517	2.76e-07	1.02e-05	Mdga1
-3.26516	0.0318579	0.243586	Mnd1
-3.26349	1.76e-06	5.35e-05	Galr1
-3.25643	2.62e-10	1.68e-08	Socs2
-3.25639	2.47e-05	0.000586531	Tnxb
-3.25168	0.0143324	0.132185	Satb2
-3.24855	0.0145348	0.133649	Klhl35
-3.2427	0.0190264	0.164421	Fam187a
-3.24264	8.81e-05	0.00179257	Gen1
-3.23224	0.0069989	0.0747947	Neurod6
-3.2318	0.000666468	0.0102599	Mis18bp1
-3.2231	4.4e-08	1.89e-06	Ddias
-3.22234	1.95e-12	1.78e-10	Kif23
-3.21799	0.00083661	0.0125124	Chek1
-3.21329	1.74e-10	1.17e-08	Tyms
-3.1978	2.61e-06	7.62e-05	Dbpht2
-3.18781	4.99e-08	2.13e-06	6330403A02Rik
-3.1868	4.28e-05	0.000946946	Hmga2
-3.18315	1.14e-05	0.000291884	Grip1
-3.16922	4.2e-06	0.000117066	Hist1h2ab
-3.16648	0.000448883	0.00735376	Dbf4
-3.1578	0.00202943	0.026664	Cks2
-3.15773	0.0168196	0.148922	Tcf19
-3.14421	0.00399854	0.0464878	Bid
-3.12762	7.28e-05	0.00151657	Cenpa
-3.12184	3.45e-34	3.17e-31	Hmgb2
-3.11393	0.0182374	0.159099	Gyltl1b
-3.11333	0.000133691	0.00258671	Nhlh2
-3.10865	0.0209263	0.17693	Ccdc60
-3.09605	0.000299058	0.00522527	Shcbp1
-3.09079	1.38e-10	9.46e-09	Spc24
-3.07713	0.010098	0.100114	Ung
-3.06017	2.46e-07	9.17e-06	Bard1
-3.05139	0.000277868	0.00490162	Fam109a
-3.05117	0.000231682	0.00419561	Six4
-3.05024	7.03e-05	0.00146907	Mycl
-3.03415	0.0159951	0.143277	Eda2r
-3.03078	0.00116165	0.0165138	Incenp
-3.01464	0.0307517	0.237698	Tgm1
-3.01353	0.000274838	0.00485283	Mmp17
-3.01182	0.000256412	0.00458474	Hist1h3a
-3.0117	0.000479801	0.00774975	Chrna3
-3.00689	0.00461326	0.0525055	Parpbp
-2.99847	6.08e-09	3.16e-07	Zfp184
-2.99462	0.000916813	0.0134923	Lmo3
-2.98802	5.57e-17	9.57e-15	Fxyd6
-2.98509	0.0357829	0.26607	Scd4
-2.9837	4.53e-11	3.35e-09	Dpysl3
-2.97649	1.99e-10	1.31e-08	Trp53i11
-2.97092	0.0284974	0.224618	Smc1b
-2.96731	6.21e-05	0.00132005	Scrt2
-2.96707	2.59e-06	7.58e-05	Nt5dc2
-2.96607	0.0251938	0.203638	Sntg2
-2.96535	2.52e-09	1.36e-07	Mcm6
-2.95068	3.16e-07	1.14e-05	Hist1h3c
-2.95042	0.0152867	0.138416	Tfcp2l1
-2.94731	0.000482811	0.00778813	C330027C09Rik
-2.94504	0.000105173	0.00209215	Tbc1d30
-2.9368	5.11e-09	2.68e-07	Lig1
-2.93295	0.00124347	0.0174741	4933433G19Rik
-2.93183	0.0138685	0.12871	Zfp786
-2.93174	0.000653298	0.010091	Zbtb12
-2.92733	0.000268454	0.00475839	Sema6c
-2.91999	3.31e-07	1.19e-05	Cdc25b
-2.90464	0.00754898	0.0797459	Pask
-2.90333	0.00738608	0.0784308	Cks1b
-2.90331	3.27e-14	3.81e-12	Angpt1
-2.89441	5.29e-05	0.00113951	Gm3636
-2.88348	0.00396627	0.0462276	Rad51ap1
-2.87832	7.16e-10	4.22e-08	Cd24a
-2.87479	4.75e-05	0.00104233	Kit
-2.87244	4.08e-08	1.77e-06	Hist1h3f
-2.8714	0.0102283	0.101133	Myb
-2.86911	0.0263594	0.210292	Snord52
-2.86557	1.24e-07	4.92e-06	Unc5c
-2.86005	2.2e-16	3.49e-14	Smc2
-2.85824	0.000245837	0.00443447	Ada
-2.85643	1.16e-13	1.25e-11	Kif21b
-2.85357	0.00374879	0.0443985	Fam72a
-2.84108	0.00650593	0.0702617	Eme1
-2.84098	5.87e-06	0.000159433	Fbxo5
-2.84051	0.0333195	0.252035	Gm5796
-2.83037	0.000388865	0.00653357	Hist1h2bl
-2.82195	0.000476438	0.00771708	Spp1
-2.82055	0.00118552	0.0167623	Gm10406
-2.81877	0.0305467	0.236675	Pbx4
-2.80239	0.00384522	0.0452201	Prr11
-2.80231	0.046457	0.324596	Ager
-2.79525	2.25e-05	0.000538611	Draxin
-2.78483	5.72e-06	0.000156223	Hn1
-2.78462	2.61e-10	1.68e-08	Dpysl5
-2.78445	0.0115859	0.111849	Bmp3
-2.78265	3.36e-12	2.9e-10	Csrnp3
-2.76812	0.0174406	0.153312	Ptpn5
-2.75702	0.00660988	0.071092	Aim2
-2.75335	0.0115145	0.111418	Asf1b
-2.75267	1.8e-12	1.65e-10	Syne2
-2.75148	5.28e-05	0.00113904	Hist1h3g
-2.74766	0.0388755	0.282998	Asic4
-2.7444	0.00102172	0.0147759	Prdm8
-2.74432	0.000106943	0.0021228	Dll1
-2.74307	4.66e-07	1.61e-05	Hmgb3
-2.73943	0.00123699	0.0174097	BC055324
-2.73339	1.51e-06	4.64e-05	6330403K07Rik
-2.73315	0.0376012	0.276349	Slc17a8
-2.72624	0.00128615	0.0180326	Rps6ka6
-2.72105	0.0161961	0.144655	Kcnmb2
-2.72087	0.00184878	0.0246949	Hist1h3i
-2.71927	0.00671077	0.0721349	Ar
-2.71019	0.00095752	0.0139684	Rnasel
-2.70354	3.03e-06	8.75e-05	Bcl11a
-2.70314	0.0159495	0.142939	Ybx2
-2.69728	0.0273801	0.217585	4930427A07Rik
-2.69172	0.00102672	0.0148365	Gad1
-2.69127	4.58e-05	0.00100572	Kif18a
-2.68361	2.35e-15	3.28e-13	Nav1
-2.67622	0.0236441	0.195503	Gjd2
-2.67529	4.09e-18	8.84e-16	Prc1
-2.66874	2.6e-10	1.68e-08	Mcm10
-2.66744	9.89e-06	0.000256287	Plxnc1
-2.6663	0.0128311	0.12101	Mir17hg
-2.66502	0.0205997	0.174888	9630028B13Rik
-2.65711	0.00443307	0.0508007	Gmip
-2.64531	0.00034485	0.0058855	D430019H16Rik
-2.64117	3.7e-08	1.62e-06	Nasp
-2.6407	1.35e-06	4.22e-05	Mex3b
-2.63986	0.000364071	0.00617342	Rfc3
-2.62986	0.000943494	0.0138076	Cenpl
-2.62918	0.0136689	0.127343	E2f2
-2.62731	6.73e-07	2.25e-05	Aff2
-2.61782	0.0295155	0.230763	Tmem26
-2.61543	4.13e-06	0.000115843	Adarb2
-2.61244	1.15e-05	0.000295678	Cdkn2c
-2.61084	0.0215178	0.181023	Hilpda
-2.60795	0.000898038	0.0132585	Rab39
-2.60633	0.0374239	0.275597	Ccdc158
-2.60456	0.00723069	0.0768695	Cenpp
-2.60204	0.0329948	0.249991	Zfp57
-2.59659	0.0404382	0.291946	Bcl11b
-2.59476	8.26e-08	3.37e-06	F2r
-2.58138	0.0355504	0.264556	Man2c1os
-2.58028	8.32e-19	1.94e-16	Hist1h1d
-2.56852	4.16e-07	1.46e-05	Kpna2
-2.56224	0.0157093	0.141079	Celf6
-2.55208	1.24e-11	9.88e-10	Gm5643
-2.55171	0.00572797	0.0629323	Tacc3
-2.54192	0.00179576	0.0240933	Rad18
-2.5394	0.0326079	0.247468	Ube2t
-2.53607	0.00174359	0.0235654	Mis18a
-2.5353	7.04e-12	5.83e-10	Plk4
-2.53093	5.59e-05	0.00119434	Sufu
-2.52804	0.0183659	0.160068	Ccdc67
-2.51783	0.00629102	0.0682617	Fen1
-2.51457	0.0362169	0.268718	Crlf1
-2.51151	0.00397484	0.0462415	Adamtsl3
-2.5084	0.00468678	0.0531448	Mtfr2
-2.50319	0.000469181	0.00762736	Ccdc18
-2.50008	0.000114555	0.00225443	Ncapg2
-2.49804	1.17e-06	3.7e-05	Wdhd1
-2.49507	0.0296274	0.231245	Rpp40
-2.49203	5.51e-07	1.88e-05	Cxadr
-2.48416	0.00126844	0.0177978	Cenpk
-2.48128	1.61e-06	4.92e-05	Mastl
-2.47555	9.97e-10	5.74e-08	Lrrc7
-2.47165	0.000539192	0.00851452	Lppr1
-2.47101	0.0386547	0.281966	D430020J02Rik
-2.46722	0.00436616	0.050159	Gm3383
-2.46025	0.000391573	0.00657306	Cd109
-2.45797	1.89e-05	0.000462805	Tk1
-2.4573	5.25e-10	3.18e-08	Tmpo
-2.45681	0.0115568	0.111697	Snhg7
-2.44972	0.0220076	0.184125	Itga2
-2.4416	0.000166019	0.00314205	Dut
-2.43932	0.0215187	0.181023	Cdkn3
-2.43279	0.00362373	0.0431119	Ppp1r14b
-2.43225	0.00541961	0.0600107	Anapc15
-2.43135	2.23e-05	0.000534293	Grik3
-2.42948	0.0117734	0.113065	Nradd
-2.42796	0.0250115	0.202616	Igf2bp1
-2.42721	0.00499327	0.0559983	Celf3
-2.42149	4.36e-05	0.000965128	Mcm5
-2.42054	0.0039467	0.0461589	Ccne1
-2.41381	0.00885828	0.0904076	Hfm1
-2.41098	1.47e-09	8.23e-08	Zfp711
-2.40263	0.00032233	0.00554233	Khdrbs2
-2.39996	0.0160872	0.143752	Murc
-2.3999	1.26e-09	7.13e-08	Ezh2
-2.39754	0.00113436	0.0161633	Nol4
-2.39621	0.0222341	0.185681	Kifc1
-2.39043	4.19e-07	1.46e-05	Kif20a
-2.38379	0.0289986	0.227496	Chaf1a
-2.37954	5.25e-05	0.00113725	Gad2
-2.37753	0.000386403	0.00650409	Nrm
-2.37701	4.42e-08	1.9e-06	Rbl1
-2.3654	0.000488185	0.00785755	Col11a1
-2.36529	0.00825878	0.0855719	Lhx1
-2.3567	0.000224479	0.00407722	Cep128
-2.35481	0.00179191	0.0240592	Xndc1
-2.35353	0.00979055	0.0976982	1110032F04Rik
-2.34648	0.0255077	0.205279	Masp1
-2.34592	2.45e-14	2.92e-12	Tubb5
-2.34483	1.78e-06	5.41e-05	Bzw2
-2.33991	6.08e-08	2.56e-06	Cdk5r1
-2.33743	0.0297755	0.23181	Gm3002
-2.33392	0.000928534	0.013643	Jade3
-2.33216	3.38e-06	9.59e-05	Hic2
-2.32646	7.41e-08	3.04e-06	Rrm1
-2.31812	0.00136368	0.0189605	Vps37d
-2.3155	1.07e-06	3.42e-05	Cttnbp2
-2.30911	0.0043839	0.0503314	Nkain3
-2.29849	0.00276773	0.0344439	Blm
-2.29592	2.76e-05	0.000646605	Prmt8
-2.29319	8.16e-05	0.00167486	D17H6S56E-5
-2.28832	0.00117286	0.0166346	Sfrp1
-2.28619	0.00767387	0.0807703	Smyd5
-2.28515	0.00556521	0.061401	9030624G23Rik
-2.28206	0.00191162	0.0253701	Hist1h3e
-2.27964	6.95e-05	0.00145527	D930015E06Rik
-2.26986	0.0368925	0.272886	Gsg1l
-2.2686	0.0388677	0.282998	Igsf6
-2.26797	0.0235587	0.194972	Rxrg
-2.26508	9.2e-09	4.49e-07	C530008M17Rik
-2.26407	3.62e-12	3.11e-10	Mcm7
-2.26356	0.00107003	0.0153898	Spsb4
-2.26308	2.03e-17	3.97e-15	Nfib
-2.26005	0.00609845	0.0664467	Sapcd2
-2.25505	0.00341061	0.0410386	H19
-2.25464	0.0194088	0.166863	Klhl25
-2.24791	0.00848133	0.0875325	Phf13
-2.24192	8.92e-06	0.000232611	2700081O15Rik
-2.23347	0.000164226	0.00311199	Arhgap28
-2.23119	0.00607101	0.0662753	Gm10409
-2.2237	0.0124125	0.11797	Nrk
-2.22279	0.012075	0.115299	Cenph
-2.22122	0.0234261	0.194049	Bhlhe22
-2.21891	0.00121201	0.0170974	Lancl3
-2.21882	2.42e-08	1.08e-06	Stmn1
-2.21498	0.000823862	0.0123519	Sgcd
-2.2143	0.00135587	0.0188805	Pmf1
-2.21054	0.0123125	0.117141	Polq
-2.2078	0.0133588	0.125024	Gm3558
-2.20688	0.0469956	0.327331	Slc23a1
-2.19876	0.00607383	0.0662753	4930562C15Rik
-2.19731	0.00806085	0.0840422	Kif22
-2.19633	1.51e-11	1.17e-09	Robo1
-2.19608	0.00571821	0.0628627	Scn3a
-2.18928	4.48e-05	0.000988364	Rpa2
-2.18696	0.00973603	0.0972069	Cfb
-2.18058	1.09e-06	3.47e-05	Asxl3
-2.17935	0.000259917	0.00463389	Cdh24
-2.1762	3.46e-05	0.000782141	Baz1a
-2.17356	0.0187007	0.162217	Dck
-2.17347	0.000140456	0.00270338	2700094K13Rik
-2.1717	0.0432814	0.307878	Mir9-2
-2.16897	1.35e-12	1.26e-10	Smc4
-2.16715	0.00878216	0.0899303	Scml2
-2.1633	0.00144232	0.0199483	Abracl
-2.16028	0.0425963	0.303827	Prickle3
-2.15423	0.000125307	0.0024399	Mfap4
-2.15187	6.73e-05	0.00141767	Tbc1d4
-2.14843	0.00459413	0.0523202	Hes6
-2.14511	1.59e-06	4.88e-05	Hist2h2ac
-2.14387	0.0408578	0.294628	Nsl1
-2.14223	0.00767671	0.0807703	Ypel1
-2.125	0.0175038	0.153647	H2afy2
-2.12458	0.000164129	0.00311199	Bend3
-2.12072	0.0211877	0.178873	Nfatc4
-2.11835	0.00539438	0.0597674	Knstrn
-2.11772	0.00406963	0.0472247	Nuf2
-2.11277	0.0297	0.231599	Fkbp5
-2.10512	1.07e-07	4.28e-06	Txnrd1
-2.09895	0.000221168	0.00402902	Ctxn1
-2.09841	0.00260803	0.0326777	Lrrc55
-2.09767	2.81e-09	1.52e-07	Zfp423
-2.09625	0.00153264	0.0210078	Hist1h4n
-2.09558	0.00247364	0.031271	Basp1
-2.07978	0.00947055	0.0951247	Slc44a3
-2.07389	0.00022942	0.00415875	Gm5803
-2.07312	0.0442654	0.31306	Bora
-2.06976	0.0178883	0.156425	Ttf2
-2.06699	2.09e-13	2.18e-11	H2afz
-2.06496	0.00568426	0.0626018	Msantd3
-2.06484	0.016226	0.144836	Prim1
-2.05916	0.0116654	0.112439	Glce
-2.05449	0.0147216	0.134749	Dscaml1
-2.05268	0.0335591	0.252993	Tex30
-2.0504	0.0256266	0.205785	Cxcl2
-2.04564	0.00031876	0.00549122	Atad2
-2.04535	0.00371938	0.0441071	Pold1
-2.04509	0.0350934	0.261897	Hist2h2bb
-2.04383	0.0198335	0.169753	Zfp804a
-2.04261	0.000785488	0.011844	Mcm3
-2.04179	0.000307389	0.0053505	Limk1
-2.04102	0.00621247	0.067489	Hist1h2bj
-2.03311	0.0272955	0.2171	Barhl1
-2.02987	0.00426007	0.0490322	Fndc1
-2.0278	0.000121331	0.00237253	Eif1ad
-2.02657	0.00219813	0.0284735	Nxn
-2.02634	7e-10	4.14e-08	Hnrnpab
-2.02567	0.0132057	0.123844	P4ha3
-2.0174	0.0017755	0.0238563	Zgrf1
-2.01523	1.52e-06	4.66e-05	Hist1h2bf
-2.00803	3.05e-12	2.67e-10	Mybl1
-2.00691	0.00181504	0.0243165	Hs6st2
-2.00236	0.000308264	0.00536065	Tsku
-1.99143	2.33e-14	2.82e-12	Fnbp1l
-1.98925	0.000402407	0.00671812	Dhfr
-1.98891	9.39e-05	0.00189443	Cdk4
-1.98323	0.0145094	0.133549	Mns1
-1.97855	0.00412908	0.0477938	Enox1
-1.9769	5.25e-05	0.00113752	Nop58
-1.97554	0.0279294	0.22109	Ccbe1
-1.97497	0.0167916	0.148745	Ncapd2
-1.97401	0.0231787	0.192576	Celsr1
-1.97372	0.0285367	0.224673	Pappa2
-1.96812	0.0409801	0.295047	Fras1
-1.96313	0.000540069	0.00852104	Pde3b
-1.96187	0.000256761	0.00458652	Fam171a2
-1.95684	0.0181786	0.158812	Enc1
-1.9518	0.0454233	0.318917	Nob1
-1.94815	0.0184467	0.160468	Mms22l
-1.94518	3.06e-12	2.67e-10	Whsc1
-1.94208	1.31e-09	7.38e-08	Armcx4
-1.936	3.01e-07	1.09e-05	Epb4.1l4a
-1.93493	0.000347026	0.00591109	Dnmt3b
-1.93344	0.000173012	0.00325167	Map3k1
-1.93239	0.0196489	0.168534	Mest
-1.92485	0.0249866	0.202603	Dok6
-1.92337	0.00345332	0.0414331	Gm15645
-1.92159	0.00412423	0.0477678	Snhg5
-1.91728	0.0293389	0.229872	Ntn1
-1.91466	2.27e-07	8.55e-06	Dock11
-1.90746	0.010366	0.102313	Hist1h4j
-1.90665	0.000108116	0.00214378	Haus6
-1.9051	3.7e-05	0.00083091	Nup210
-1.902	9.3e-05	0.0018797	Hist1h4b
-1.89873	0.00478869	0.054058	Rfc5
-1.89548	0.0487768	0.336802	4930529C04Rik
-1.89368	0.000841943	0.0125819	Mex3d
-1.89083	3.46e-07	1.24e-05	Vcan
-1.89052	0.0173163	0.152463	Gm17750
-1.88514	0.031931	0.244043	Atad5
-1.88496	0.00219599	0.0284735	Tubb3
-1.88051	0.00335589	0.0405021	Zfp811
-1.87762	0.000849162	0.0126657	C77370
-1.87595	0.0106839	0.105017	Bola2
-1.87523	1.34e-08	6.34e-07	Anp32e
-1.86736	0.00234865	0.0300213	Hist1h2ba
-1.86611	0.00050162	0.00801764	Topbp1
-1.8612	0.000632205	0.00979812	Sox4
-1.86113	4.78e-06	0.00013247	Gria3
-1.86063	0.000250352	0.00450266	Rbm15b
-1.85737	1.48e-06	4.56e-05	Hist1h2be
-1.85509	0.00536052	0.0595358	Rnaseh2b
-1.84248	0.00837114	0.086541	Myc
-1.84127	0.0285244	0.224673	Pcdh8
-1.84019	0.00209013	0.0273099	Slc29a1
-1.83942	0.000835663	0.0125084	Dchs1
-1.83741	0.00236408	0.0301765	Gng2
-1.83684	0.000438392	0.00721404	Hist1h4a
-1.83054	4.03e-07	1.42e-05	Hmgn5
-1.83046	0.0308639	0.238165	Syce2
-1.83015	0.022363	0.186588	Dyrk2
-1.82635	1.26e-09	7.13e-08	Ptprs
-1.82587	0.0163264	0.145536	Lrrc17
-1.82389	0.011564	0.111697	Pid1
-1.8234	0.0333435	0.252113	Prkar2b
-1.82173	4.59e-11	3.38e-09	Nsg2
-1.816	0.00456991	0.0521089	Tubb2a-ps2
-1.81504	0.000667424	0.010266	Mum1l1
-1.80713	2.92e-08	1.29e-06	Hnrnpd
-1.80648	0.0465941	0.32515	Snora21
-1.80467	0.00397039	0.0462276	Cdc45
-1.80376	0.00471683	0.0533538	1600002H07Rik
-1.80312	0.00550018	0.0608108	Zfp868
-1.7948	0.0137228	0.127673	Hist1h1c
-1.79441	0.0377839	0.277248	Itprip
-1.7935	0.0337046	0.253555	1810032O08Rik
-1.79345	0.000373649	0.00631255	Hist1h4d
-1.79195	0.0301872	0.234321	Col6a3
-1.79189	0.0128656	0.121273	Wee1
-1.78444	0.0151058	0.137251	Sh3bp2
-1.78344	0.0498193	0.340546	Pcsk5
-1.77559	3.98e-06	0.000111902	Dapk1
-1.7692	0.000602959	0.00943234	Hist1h4c
-1.76894	0.0456195	0.320173	Gm12504
-1.76822	6.29e-06	0.000168141	Smarcc1
-1.76001	0.0182299	0.159099	Adcy7
-1.75856	0.0375151	0.275936	2210016F16Rik
-1.75409	0.000489595	0.00787335	Ptprt
-1.75375	0.000772127	0.0116907	Dnajc9
-1.75232	0.00569988	0.0627362	Erc2
-1.75232	0.000403054	0.0067228	Bend4
-1.75123	4.58e-05	0.00100572	Casp3
-1.74902	0.0444612	0.314082	Postn
-1.74813	0.0478333	0.332159	Cldn34c1
-1.74493	8.99e-05	0.00182532	Zfp68
-1.74364	0.0388273	0.282871	Glra2
-1.73411	0.00269622	0.0336223	Zfp810
-1.73086	0.00218161	0.0283193	Gjc1
-1.73027	0.0202546	0.172601	Vrk1
-1.72997	0.00175332	0.0236447	Rfc4
-1.72622	0.02556	0.20543	Cdc25a
-1.72532	0.00589738	0.0646005	Cyp39a1
-1.72336	0.031387	0.240786	H1fx
-1.7214	0.000102183	0.00204376	Zbed4
-1.71952	0.0191237	0.164952	Ddx11
-1.71635	1.13e-05	0.000290473	Setbp1
-1.71565	0.00453335	0.0517241	Smoc1
-1.71184	0.00504385	0.0565311	Mthfd2
-1.70735	0.00375923	0.0444648	Pou6f1
-1.69987	0.000198347	0.00363854	Hnrnpa0
-1.69459	0.000392613	0.00658325	Ddah2
-1.68535	0.00550179	0.0608108	Apaf1
-1.68475	0.00216856	0.0281698	Hist1h4i
-1.68456	0.0278612	0.22074	Ccdc14
-1.68304	0.000621358	0.00967099	Pola1
-1.68142	0.0370069	0.273123	Slc14a2
-1.67865	0.00100675	0.0145824	Plxna3
-1.67719	0.000441376	0.00725664	Mcm4
-1.67691	0.00161377	0.0219886	Ccdc138
-1.67439	0.0216662	0.181847	Hnrnpa1
-1.67343	0.000134787	0.00260518	Phf6
-1.6675	0.016056	0.143683	March1
-1.66678	0.00427249	0.0491444	Ezr
-1.66556	0.0168349	0.148928	Antxr2
-1.66153	1.71e-09	9.39e-08	Rps4x
-1.66151	8.21e-10	4.81e-08	Cdk2ap1
-1.65979	0.0479378	0.332758	Fanci
-1.65791	0.00256886	0.0322749	Brca2
-1.65275	3.38e-05	0.000768778	Rbmx
-1.65269	0.0312431	0.240084	Chst15
-1.65099	0.0252262	0.203638	Mtbp
-1.64818	0.000946268	0.0138262	Gdpd1
-1.64787	0.00740242	0.0785588	Arhgap33
-1.64682	0.00104196	0.0150331	Plagl1
-1.64554	0.0381488	0.279257	Dna2
-1.64204	0.0056638	0.0624139	Dusp10
-1.64152	2.85e-07	1.05e-05	Rps15a
-1.6413	8.69e-09	4.28e-07	Myh10
-1.63969	3.35e-11	2.5e-09	Qser1
-1.63851	0.000189707	0.00352578	Smarce1
-1.63759	0.0137203	0.127673	Esrrg
-1.63725	0.00029461	0.00517213	Tfdp2
-1.63169	0.00170179	0.0231023	Dnaaf2
-1.63148	0.000108873	0.00215645	Rassf3
-1.6309	7.91e-05	0.00162995	Cecr2
-1.62959	0.0152835	0.138416	Nxt1
-1.62933	0.0415228	0.297733	Casp2
-1.62866	0.00194535	0.0257063	Hist1h4h
-1.62774	0.000500233	0.00800241	Grb10
-1.62665	8.32e-06	0.000218584	Nfix
-1.62307	0.0349497	0.260931	Ddx39
-1.62263	5.88e-07	2e-05	Rpl36a
-1.62243	1.9e-06	5.75e-05	Rps15a-ps6
-1.62239	0.0156357	0.140668	Zik1
-1.61862	4.23e-05	0.000936875	Zfp90
-1.61703	0.000189464	0.00352484	Afap1
-1.61684	3.31e-08	1.46e-06	Rnd3
-1.61664	0.0141084	0.130578	Plch1
-1.61193	0.000139508	0.00269077	Zfp704
-1.61109	0.000880928	0.0130583	Ppp1r14c
-1.60856	0.000161678	0.00307958	Cpsf6
-1.60585	0.0280518	0.221867	Mndal
-1.6037	0.00155939	0.0212951	Polr3k
-1.60215	0.0004124	0.00683529	Etaa1
-1.59846	0.00193461	0.0256012	Sept9
-1.59776	5.25e-07	1.8e-05	Slc4a7
-1.59502	0.00258519	0.0324579	Csrnp2
-1.58983	0.0376823	0.276723	Kctd15
-1.58895	0.00206141	0.0270047	Dach1
-1.58464	0.000660219	0.0101722	Tiam2
-1.58265	2.12e-06	6.34e-05	Hdac2
-1.58066	0.000608418	0.00949349	Nup155
-1.58048	0.000934859	0.013714	Psmc3ip
-1.58036	0.000966423	0.0140648	Celsr2
-1.57873	0.000412562	0.00683529	Rbfox2
-1.57776	0.00250795	0.0316299	Rbm3
-1.57613	0.00121674	0.0171378	Cad
-1.57533	0.012904	0.121448	Oard1
-1.56989	2.77e-07	1.02e-05	Syncrip
-1.56951	0.0262896	0.209826	Celsr3
-1.56937	6.99e-11	5.1e-09	Ptma
-1.56763	0.00680164	0.0729836	Gtdc1
-1.56621	0.0160522	0.143683	Prkx
-1.56347	0.0257555	0.20637	Cdca4
-1.56325	0.015747	0.141262	Smpd3
-1.56198	0.0256708	0.205961	Gse1
-1.56149	0.038748	0.282405	Onecut2
-1.55283	3.03e-08	1.34e-06	Rplp0
-1.55283	0.00318512	0.0388492	Nfyb
-1.55122	0.000976141	0.014195	Asphd2
-1.54893	0.020453	0.173888	Znrf2
-1.54205	0.049001	0.337307	Rundc3b
-1.53807	0.0216311	0.181636	Sox12
-1.53584	0.0309905	0.238741	Gm16386
-1.53495	3.86e-05	0.000864586	Zfp518b
-1.5297	1.26e-08	6.02e-07	Tcf4
-1.52763	2.17e-07	8.21e-06	Hmgn2
-1.52585	0.00582077	0.0638374	Hist1h1e
-1.5244	2.53e-06	7.41e-05	Smarca5-ps
-1.52293	0.00297105	0.036578	Aldh1l2
-1.51692	0.0111007	0.108245	Trim67
-1.51626	0.0379213	0.277923	Tmsb10
-1.51568	0.00494878	0.0556012	Col5a2
-1.51415	6.07e-07	2.05e-05	Ccdc50
-1.50993	0.0243305	0.199384	Suv39h1
-1.50832	0.0445759	0.314682	Tgif2
-1.50585	0.00260237	0.032629	Rps15a-ps4
-1.50483	3.22e-05	0.000739864	Exosc8
-1.50283	0.00241127	0.0306724	Atp11c
-1.49846	0.042203	0.301724	Cklf
-1.4974	6.93e-08	2.86e-06	Magi1
-1.4947	0.000512906	0.00818379	Mir684-1
-1.49107	0.0183462	0.159972	Rmst
-1.49068	1.85e-06	5.62e-05	Satb1
-1.49046	0.039537	0.287132	Vav2
-1.48943	0.021713	0.181991	E130012A19Rik
-1.48755	0.00252134	0.031743	Dnmt1
-1.48743	0.0208608	0.17662	Pole2
-1.48384	0.000497896	0.00798588	Dek
-1.48228	0.0310718	0.238967	D030068K23Rik
-1.48042	7.03e-06	0.00018615	Ralgps2
-1.47979	1.31e-05	0.000332839	Lin9
-1.47757	1.4e-06	4.37e-05	Set
-1.47747	1.05e-08	5.1e-07	Pde7a
-1.47672	0.0065656	0.0707399	Ralgapa2
-1.47537	3.3e-05	0.000753013	Rps5
-1.47135	0.0199961	0.170825	Cbfa2t3
-1.46982	0.0345713	0.258736	Pde5a
-1.46752	0.0243727	0.19946	Egr2
-1.46567	0.0168575	0.149042	Suv39h2
-1.46003	4.64e-07	1.61e-05	N4bp2
-1.45753	0.0259007	0.207262	Ina
-1.45663	0.0272132	0.216567	Myt1
-1.44754	8.54e-09	4.22e-07	Celf2
-1.44258	1.37e-06	4.27e-05	Rpl23
-1.4423	1.9e-05	0.000465301	Hdgfrp3
-1.44211	1.09e-05	0.000282251	Marcksl1
-1.44054	0.000310011	0.00538453	Rps26
-1.43739	0.000316278	0.00545868	Cbx1
-1.43647	0.0156426	0.140668	Zfp146
-1.43548	0.0114584	0.111026	Gpc3
-1.43292	0.0429767	0.306065	Trp53
-1.42854	1.29e-06	4.05e-05	Gnb2l1
-1.42067	0.00653839	0.070488	Klf12
-1.42007	0.00141253	0.0195745	Usp1
-1.41958	1.06e-06	3.4e-05	Hmgb1
-1.41637	0.0320845	0.244747	Poc1b
-1.41524	0.0110867	0.108166	Aff3
-1.41327	3.27e-05	0.000748309	Hnrnph1
-1.40943	0.00323702	0.0392997	Tpm4
-1.40937	6.79e-05	0.00142538	Zfp292
-1.40934	0.0107536	0.105532	Pde3a
-1.40302	3.9e-05	0.000872087	Mturn
-1.40238	0.00557826	0.0615082	Znhit6
-1.3955	0.0196351	0.168494	Cenpo
-1.39549	0.00169698	0.0230541	Eri2
-1.39528	0.0210465	0.177783	Ptk7
-1.39067	0.00889787	0.0907109	D830031N03Rik
-1.38848	1.62e-05	0.000401377	Zfpm2
-1.38348	6.79e-08	2.81e-06	Hmgn1
-1.38299	0.00220535	0.0285469	Nova2
-1.3825	0.0335051	0.252843	Brsk2
-1.38105	0.00900263	0.0913774	Fam212b
-1.37858	0.00355848	0.0424454	Gpc1
-1.37777	0.0437227	0.310776	Sgtb
-1.3775	0.00327268	0.0396018	Ncan
-1.37104	0.0243167	0.19936	Xrcc5
-1.36928	0.0382376	0.279737	Pik3r2
-1.36785	0.012482	0.118325	Zdbf2
-1.36491	0.00153542	0.0210302	Faxc
-1.36305	0.0130274	0.122484	Elavl4
-1.36303	0.014381	0.132434	Zfp422
-1.3623	0.0081074	0.0844797	Cep192
-1.3623	0.000476729	0.00771708	Noc2l
-1.36182	0.0138795	0.12871	Ppip5k2
-1.36046	0.00395511	0.0461589	Cep152
-1.35493	0.00199505	0.0263063	Fam169a
-1.35486	0.00963041	0.0963617	Cdo1
-1.35393	0.000716432	0.0109375	Mtf2
-1.3527	0.0243831	0.19946	Hunk
-1.35133	0.0254164	0.204723	Mrc1
-1.35081	0.00319061	0.0388646	Isoc1
-1.35033	0.0238039	0.19647	Tbc1d16
-1.34859	3.45e-06	9.77e-05	Npm1
-1.3475	0.0423055	0.30217	Ppat
-1.34482	0.0411517	0.295752	Alyref
-1.34318	0.0151962	0.138005	Eml5
-1.3428	0.0165959	0.147296	Ibtk
-1.33982	0.0397747	0.288402	Myt1l
-1.33856	0.00117755	0.0166848	Tnpo3
-1.33735	0.0252962	0.204024	Tab3
-1.33357	5.38e-05	0.00115725	Ash2l
-1.33073	0.00849317	0.0876055	Tmem206
-1.32498	0.000469319	0.00762736	Rpl32
-1.32377	0.00660887	0.071092	Fam84b
-1.32357	0.0375572	0.276135	Rpl37a
-1.3232	0.00118457	0.0167617	Pou3f2
-1.32186	0.0414989	0.297733	Ppan
-1.32034	0.0106938	0.105058	Auts2
-1.31942	0.00394382	0.0461589	Msh2
-1.31688	0.00139328	0.0193282	Odc1
-1.31421	8.8e-05	0.00179257	Tubb2b
-1.31067	0.00233137	0.0298419	G3bp1
-1.30772	0.018604	0.161683	Usp49
-1.30735	0.0484309	0.334917	Sncaip
-1.30711	0.00353264	0.0422064	Lca5
-1.30706	0.0164545	0.146465	Pknox1
-1.30676	0.000269853	0.00477398	Cnot6
-1.30456	0.025698	0.206088	Col12a1
-1.30185	0.0353722	0.263519	Ddx51
-1.29732	0.0301512	0.23414	Msh6
-1.29691	0.000498468	0.0079881	Rps12
-1.29663	0.0313467	0.240578	Ebf1
-1.29501	0.00243497	0.030931	Rad54l2
-1.29374	0.0460659	0.322792	Armc10
-1.29204	0.00822512	0.0853676	Nup205
-1.29127	0.0203951	0.173476	Syn3
-1.2906	0.0113907	0.110487	Taf9
-1.28995	0.0012147	0.0171222	Dhx9
-1.28986	0.0481147	0.333231	Robo2
-1.28953	0.00130724	0.0182725	Pcna
-1.28466	0.00024968	0.00449498	Csnk1e
-1.28164	0.00116718	0.0165795	Rpsa
-1.28141	0.00972189	0.0971713	Bcl7a
-1.28069	0.00791457	0.0828461	Zbtb10
-1.27936	0.0255397	0.205357	Skp2
-1.27878	0.0421297	0.301318	Pdlim3
-1.2777	2.49e-05	0.000589527	Cers6
-1.27706	0.0341273	0.256038	Dkc1
-1.27371	0.00607551	0.0662753	Tacc2
-1.26984	0.000105285	0.00209215	Zfp266
-1.26871	0.0192175	0.165606	2700049A03Rik
-1.26792	0.00352315	0.0421334	Dcp2
-1.26649	0.0178324	0.156085	Cep57
-1.26181	1.49e-07	5.84e-06	Nfia
-1.25814	0.00146073	0.020144	Rps23
-1.25762	0.0309144	0.238355	Snrpd1
-1.25728	0.0444531	0.314082	Pbx3
-1.25601	0.013321	0.124734	Mdc1
-1.25529	0.00539251	0.0597674	Chml
-1.25485	0.0319534	0.244089	Slc39a6
-1.25249	0.0246458	0.200966	Pprc1
-1.25184	0.000196679	0.00361423	Casp8ap2
-1.25139	0.000517981	0.00823617	Dock7
-1.25115	0.0190008	0.164277	2410002F23Rik
-1.24936	0.00294211	0.0362946	Peli2
-1.24901	0.0028417	0.0352214	Rpl24
-1.24836	0.00521287	0.0582125	Nap1l1
-1.24578	0.0309506	0.238533	E130114P18Rik
-1.24566	0.0252887	0.204024	Gm3414
-1.24509	0.0464617	0.324596	Rps6ka2
-1.24442	0.000686943	0.010531	Hnrnpa3
-1.24305	0.0297617	0.23181	Ankrd44
-1.2426	0.0155377	0.140205	Ier5
-1.24203	0.014221	0.131297	Elac2
-1.24105	0.00555002	0.061307	Asxl1
-1.24017	0.00684346	0.073304	C330021F23Rik
-1.23946	2.37e-06	6.99e-05	Tcerg1
-1.23264	0.0239648	0.197355	Nudt21
-1.22857	0.000621372	0.00967099	Alg13
-1.22603	0.00306348	0.03759	Sbk1
-1.22377	1.74e-05	0.000428523	Khdrbs1
-1.21647	0.0165906	0.147296	Ilf2
-1.21536	0.0113468	0.110178	Rcn1
-1.21475	0.000784646	0.0118412	Arid2
-1.2143	6.76e-06	0.0001793	Smarca5
-1.21386	0.00497141	0.0557873	Ss18l1
-1.20973	0.0195317	0.167763	Trp53bp1
-1.20489	0.0202839	0.17269	Fabp7
-1.20422	0.0039332	0.0461367	Tdp2
-1.20227	0.026738	0.213096	Clcn5
-1.2021	0.00513677	0.0575374	Rpl12
-1.19574	0.0374678	0.275809	Prmt1
-1.19384	0.0338587	0.254334	Ccng2
-1.19192	0.00353385	0.0422064	Vopp1
-1.19112	8.83e-05	0.00179446	Rps24
-1.19084	0.0479813	0.332935	Dis3
-1.1886	0.0175999	0.154417	Nfxl1
-1.18733	0.025007	0.202616	Epb4.1
-1.18654	0.00106014	0.0152596	Rps9
-1.18629	0.00939058	0.094373	Smad5
-1.18046	1.01e-05	0.000261081	Nono
-1.17708	0.0127847	0.120634	Kcnd3
-1.17566	0.0188498	0.163049	Dcakd
-1.17503	1.34e-05	0.000337709	Rpl5
-1.1733	0.0126418	0.119541	Igsf10
-1.17166	0.0317844	0.243226	Slc35f1
-1.17151	0.0253467	0.204341	H2afx
-1.16973	0.0102061	0.101022	Las1l
-1.16765	0.0494231	0.339352	Zscan21
-1.16526	0.000879629	0.0130528	Rps25
-1.16319	0.00819891	0.0851917	Taf15
-1.16318	0.0371851	0.274124	Pdcd2
-1.1618	9.28e-06	0.000241671	Eef1a1
-1.15934	0.00212931	0.0277778	Raph1
-1.15649	0.0215529	0.181145	Lbr
-1.15626	0.0373667	0.275285	Ythdf2
-1.1556	0.000531942	0.00843625	Smchd1
-1.15538	0.00402851	0.0468066	Dennd5b
-1.15255	0.0277412	0.219979	Dmap1
-1.14749	0.00145663	0.020116	Tead1
-1.14739	3.03e-05	0.000699122	Ncl
-1.14558	1.91e-05	0.000465317	Tuba1b
-1.14479	2.05e-05	0.000496481	Ptbp1
-1.14262	0.0105923	0.104339	Rpl17
-1.14225	0.0254102	0.204723	Simc1
-1.14212	2.08e-05	0.000501925	Rpl7
-1.14097	0.00010915	0.00215795	Phip
-1.14081	1.83e-07	7.03e-06	Srsf3
-1.13863	0.0446231	0.314742	Ppm1e
-1.13861	0.00148407	0.020403	Brd3
-1.13683	0.0163874	0.146009	Ranbp1
-1.13649	0.00409325	0.0474389	Srsf1
-1.13528	0.000914313	0.0134663	Fam208b
-1.13375	0.00104356	0.0150444	Cbx3
-1.1331	0.00802625	0.0837765	Rad21
-1.1295	9.84e-05	0.00197713	Eif4a1
-1.12865	0.00451706	0.0516023	Rps2
-1.12845	0.00112198	0.0159993	Cep170
-1.12492	0.0017602	0.0237027	Ptbp2
-1.12272	5.15e-05	0.00112013	Rpl4
-1.12156	0.0307072	0.237455	Atrnl1
-1.1209	0.0199687	0.170719	Rpl13a
-1.11688	0.00216314	0.0281392	Fzd3
-1.11512	0.00913034	0.0924655	Rnmt
-1.11342	0.00175184	0.0236447	Fubp1
-1.11187	0.0157113	0.141079	Gm5148
-1.11177	0.00175617	0.0236658	Ssrp1
-1.11115	5.96e-06	0.000161215	Tuba1a
-1.10901	0.0176442	0.154732	Ilf3
-1.10865	0.0334357	0.252687	Kdm1a
-1.10746	0.0243963	0.199479	Ddx21
-1.10378	0.00838539	0.0866396	Ep400
-1.10302	0.00652733	0.0704101	Rps19
-1.1029	0.00861484	0.0885127	Sfpq
-1.10062	0.00264934	0.0330825	Usp37
-1.09703	0.0298094	0.231976	Parp6
-1.09569	0.00741107	0.0786053	Ran
-1.09382	0.00220892	0.0285729	Rpl13
-1.09201	0.00115861	0.0164833	Skil
-1.09133	0.0295461	0.230905	Cep295
-1.08699	0.0206086	0.174888	Prkca
-1.08548	0.0155594	0.140332	Arl5b
-1.08427	0.0328849	0.249261	Rpl8
-1.08422	0.000280578	0.00494018	Tuba1c
-1.08059	0.00467706	0.0530673	Pspc1
-1.07984	0.0111492	0.108661	Zc3h12c
-1.0798	0.00951178	0.0954345	Tcp1
-1.07903	0.011651	0.112359	Mospd1
-1.07714	0.000388052	0.00652589	Rpl15
-1.07026	0.0114102	0.110618	Hnrnpdl
-1.06449	5.85e-05	0.00124705	Coro1c
-1.06354	0.000433444	0.00715182	Marcks
-1.063	0.0322005	0.245389	Rbpj
-1.06281	0.000957459	0.0139684	Nin
-1.06185	0.00195058	0.0257569	Bclaf1
-1.05982	0.00818119	0.0850557	Tspan6
-1.05928	0.01239	0.117818	Rpl37
-1.05736	0.00524676	0.0585554	Pgap1
-1.05622	0.0172689	0.15224	Ivns1abp
-1.05443	0.00395074	0.0461589	Rps3
-1.05242	0.0197612	0.16926	Zfp9
-1.04729	0.0241529	0.198283	Prkcb
-1.04593	0.0394655	0.286839	Zfp553
-1.0444	0.00131513	0.0183549	Pbrm1
-1.04407	0.024572	0.200648	Heatr6
-1.04152	0.013875	0.12871	Mdn1
-1.03997	0.0168365	0.148928	Hnrnpr
-1.03853	0.0453738	0.318691	Srsf6
-1.03608	0.0212885	0.179524	Mbtd1
-1.02876	0.00952705	0.0954835	Crnkl1
-1.02263	0.00784124	0.0821943	Hnrnpm
-1.01519	0.0261977	0.209365	Mast2
-1.00509	0.030565	0.236675	Midn
-1.00438	0.024365	0.19946	Ube2e3
-1.00416	0.00693657	0.0742149	Supt16
-1.00303	0.0317534	0.24309	Creb1
-1.00266	0.0255819	0.205516	Hcfc1
-1.00106	0.0445975	0.314682	Fam126a
-0.999742	0.00417819	0.0481803	Rpl11
-0.998976	0.0450315	0.316893	Srsf7
-0.998222	0.00448037	0.0512457	Rps7
-0.997788	0.044081	0.312356	Usp7
-0.996836	0.034937	0.260931	Rps13
-0.995562	0.00815072	0.0847869	Fsd1l
-0.989065	0.0323251	0.24593	Suz12
-0.985913	0.0243482	0.19944	H3f3b
-0.981879	0.00787592	0.0824885	Uba52
-0.980758	0.0325202	0.247107	Chd1
-0.980586	0.0187737	0.162556	Ybx1
-0.976289	0.0152055	0.138021	Rpl10a
-0.975065	0.00526387	0.0587107	Rlim
-0.969345	0.0281742	0.222357	Cacul1
-0.966052	0.0345651	0.258736	Rbm4b
-0.96413	0.00795331	0.0831226	Trim33
-0.961199	0.0460805	0.322792	Frmd4a
-0.960781	0.0405334	0.292518	Epc2
-0.95716	0.0413862	0.297156	Rpl31-ps12
-0.951483	0.0408911	0.294637	Ipo5
-0.945911	0.0245025	0.200169	Smarca4
-0.945024	0.0348869	0.260673	G3bp2
-0.943354	0.00206818	0.0270571	Eif3a
-0.940553	0.021922	0.183575	Anp32a
-0.935049	0.0459703	0.322388	Fam118b
-0.934422	0.0336858	0.253555	Smarcad1
-0.926564	0.0150893	0.137169	Maged1
-0.926122	0.0485068	0.335304	Specc1l
-0.926008	0.00892093	0.0908462	Rps15
-0.9229	0.0111835	0.108764	Tra2b
-0.921623	0.00256185	0.0322088	Hnrnpa2b1
-0.921472	0.0124308	0.118083	Ttc3
-0.914401	0.0147277	0.134749	Rpl18a
-0.910229	0.0125734	0.119069	Fbxo11
-0.897614	0.0032498	0.0393815	Rpl19
-0.888979	0.0468718	0.326592	Kat6b
-0.873109	0.0248033	0.201819	Tcf20
-0.871366	0.0445904	0.314682	Atrx
-0.869271	0.0236737	0.195571	Hnrnpu
-0.864977	0.0415964	0.298083	Zfp462
-0.862931	0.0236627	0.195568	Zmym4
-0.862674	0.0146099	0.1341	Gm6682
-0.856533	0.00972965	0.097196	Csde1
-0.853655	0.0496337	0.339909	Caprin1
-0.852777	0.033463	0.252705	Eml4
-0.850143	0.0402988	0.291283	Rps11
-0.838799	0.0418252	0.299373	Rfx7
-0.828069	0.029857	0.232248	Eif4b
-0.822733	0.0429273	0.305832	Smc1a
-0.81975	0.0306781	0.237329	Eif4g2
-0.81228	0.0440116	0.312346	Rpl3
-0.774725	0.0370085	0.273123	Rpl23a
0.839973	0.0453615	0.318691	Qk
0.844141	0.0337175	0.253555	Ermp1
0.847115	0.0496809	0.340106	Trim2
0.867606	0.0241434	0.198283	Smarca2
0.869712	0.0101049	0.100128	Zeb2
0.872507	0.0397097	0.288158	Dstyk
0.877896	0.0240972	0.19818	Atrn
0.90183	0.0486939	0.336356	Nebl
0.91187	0.0272167	0.216567	Fam102a
0.91637	0.0152156	0.138044	Man2a2
0.918616	0.0142838	0.131802	Spred1
0.91907	0.0258307	0.206792	Zscan26
0.926926	0.0296613	0.231411	Ppt1
0.934438	0.0361178	0.268224	Hsdl2
0.945604	0.0489028	0.336902	Spon1
0.951798	0.040881	0.294637	Saraf
0.954332	0.00556209	0.061401	Mdh1
0.957371	0.0387244	0.282345	Fyco1
0.959377	0.046621	0.325214	Arhgap31
0.967566	0.000283453	0.00498579	Tns3
0.967697	0.00545237	0.0603372	Dnah7b
0.968843	0.0288297	0.226461	Emc3
0.974455	0.0465365	0.324872	Nr1d2
0.974554	0.0427646	0.304791	Snx32
0.983481	0.021939	0.183634	Tmod2
0.985383	0.00295827	0.036445	Itgav
0.987978	0.0122736	0.116905	Tjp2
0.990569	0.00862531	0.0885708	Oat
0.992549	0.0281665	0.222357	Magi2
0.994793	0.00145652	0.020116	Ncam2
0.995308	0.00908874	0.0921457	Kif1a
0.995802	0.0205175	0.174356	Mapk10
0.997872	0.0441953	0.312804	Ndufa4
1.00036	0.0042971	0.0493965	Lgalsl
1.00263	0.0348387	0.260419	Lgals8
1.00284	0.0117185	0.112826	Fkbp1a
1.00675	0.0333012	0.252	Gnptg
1.00726	0.0286873	0.225729	Shroom2
1.00735	0.00200748	0.0264435	Hacd3
1.00818	0.00305412	0.0375002	Coro2b
1.0092	0.00911902	0.0924017	Npc1
1.01253	0.0208923	0.176806	Ntm
1.01322	0.00575752	0.0631913	Mapk3
1.0139	0.000112875	0.00222374	Serinc1
1.01481	0.0251804	0.203625	Ndufa13
1.01603	0.0231426	0.192394	Ctsl
1.01609	0.00229981	0.0294995	Epb4.1l3
1.01693	0.0146123	0.1341	Psat1
1.01871	0.0363369	0.269427	Stx1b
1.02138	0.0228543	0.19017	Il17ra
1.02146	0.0115641	0.111697	Sc5d
1.02173	0.00761702	0.0803262	Cluh
1.02238	0.0218852	0.183351	Sec62
1.02566	0.00362058	0.0431023	Atp6v1e1
1.02886	0.000167221	0.00315899	Cntn1
1.02902	0.00608488	0.0663382	Aplp2
1.03141	0.00339423	0.0408843	Spop
1.03444	0.0165173	0.14681	Fam171a1
1.0357	0.0183835	0.160146	Cd47
1.03573	0.00926375	0.0935074	Adgrl3
1.04316	0.0295082	0.230763	Rnf215
1.0444	0.0447797	0.31549	Chst11
1.04605	0.0267457	0.213096	Hdhd2
1.04833	0.0483496	0.334606	Higd2a
1.04909	0.0134655	0.12565	Hmgcs1
1.05053	0.0267142	0.21303	Mras
1.05447	0.000385408	0.00649329	Clip1
1.05459	0.00248743	0.0314236	Suclg1
1.05841	0.0281516	0.222357	Capn5
1.05923	0.0146185	0.1341	Tcf7l1
1.06028	0.00461795	0.0525263	Zbtb7a
1.06069	0.0376598	0.276669	Abr
1.06135	0.0495884	0.339865	Gnai1
1.06553	0.034728	0.259697	Tmem60
1.06695	0.012275	0.116905	Mtss1l
1.06727	0.0099361	0.0988361	Pygb
1.07004	0.00462645	0.0525904	Cdh10
1.07063	0.0308561	0.238165	Tns1
1.07119	0.0249879	0.202603	Asph
1.07402	0.0366409	0.271352	Bcap31
1.07443	0.0498036	0.340546	Taf13
1.07631	0.0252116	0.203638	Kctd17
1.07996	0.0399939	0.289763	C1galt1c1
1.08083	0.00824394	0.0855146	Ak3
1.08232	0.00836541	0.0865305	Bmp1
1.0843	0.0468317	0.326437	Pcyt2
1.08575	0.0141661	0.130914	Rfxap
1.08722	0.00448305	0.0512457	Vamp3
1.08969	0.00479084	0.054058	Cerk
1.09002	0.0129893	0.122188	Pclo
1.0917	0.0314752	0.241262	Abhd6
1.09486	0.0434199	0.308743	Smpd2
1.09589	0.0310432	0.238947	Uqcrq
1.0964	0.0173274	0.152463	Foxo1
1.09713	0.0370138	0.273123	Msmo1
1.09728	0.00814285	0.0847529	Afap1l2
1.09735	0.00360278	0.0429181	Tbc1d9b
1.09882	0.0221077	0.184794	Cpeb3
1.0989	0.0284032	0.223972	Slc9a9
1.10028	0.0236952	0.195661	Kcnn2
1.1012	0.0184096	0.160297	Cadm3
1.10216	0.0164521	0.146465	Anks1b
1.10353	0.011609	0.112013	Arl8a
1.10441	0.0199997	0.170825	Arpc4
1.10575	0.000937169	0.0137369	Add3
1.109	0.047499	0.330384	Dhcr24
1.11044	0.0273472	0.217417	Pttg1ip
1.11458	0.000531786	0.00843625	Mfn1
1.11547	0.0110398	0.107823	Glo1
1.11986	0.0125729	0.119069	Rhou
1.12033	0.0328606	0.24918	Micall1
1.12082	0.000202513	0.00370756	Wasf3
1.12096	0.0018568	0.0247318	Strn
1.1218	0.000854214	0.0127239	Phlpp1
1.1247	0.0297106	0.231599	Nhsl2
1.12653	0.0213151	0.179639	Aldh6a1
1.12868	0.013752	0.127858	Sgpp1
1.12887	0.00936329	0.0942018	Abcg1
1.12973	0.000644312	0.00996055	Znfx1
1.1298	0.000159143	0.00303761	Malat1
1.13243	0.0289147	0.227032	Pcdhb14
1.13339	0.00443927	0.0508291	Otud7b
1.13395	0.00781539	0.0819947	Rasa3
1.13604	0.00839578	0.0866983	Ipo13
1.13668	0.0312166	0.23998	Hiat1
1.13811	9.92e-05	0.00198845	Sik3
1.13882	0.0281477	0.222357	Snrk
1.13936	0.00395144	0.0461589	Map7d1
1.14741	0.00708828	0.0756451	Vcl
1.14844	0.00967626	0.0967678	Mbnl2
1.15265	0.00301047	0.0370136	Pde4b
1.15432	0.00101073	0.0146285	Ivd
1.15487	0.000431353	0.00712372	Tmem106b
1.15961	0.00214152	0.0278974	Ptprd
1.16103	0.00031997	0.0055069	Plcb1
1.1657	0.0119105	0.114084	Plce1
1.16583	0.0292164	0.229009	Csgalnact1
1.16645	0.00173073	0.0234606	Hip1
1.16983	0.00884199	0.0903037	Aldh7a1
1.17051	0.0494675	0.33953	Snap47
1.17206	0.0472711	0.329125	Atg9a
1.17267	0.0484146	0.334917	Cpq
1.17289	0.0191347	0.16497	Fam63a
1.17656	0.0243082	0.19936	Tspyl4
1.17754	0.000624608	0.00970491	Itm2b
1.17773	0.0331674	0.251091	Smarcd3
1.18088	0.00685801	0.073417	Hibadh
1.18154	0.0026184	0.0327407	Rap1a
1.18928	0.0239111	0.197072	Dirc2
1.18997	0.0119846	0.114615	Scamp5
1.19	4.17e-05	0.000927666	Grina
1.192	0.0215522	0.181145	Bmpr1b
1.19314	0.00749908	0.0792791	Pgm2
1.1936	0.000147568	0.00282842	Kif1bp
1.1952	0.000135989	0.00262564	Aldh3a2
1.19879	0.00355136	0.0423881	Slc43a2
1.19885	0.00250892	0.0316299	Kcnd2
1.19888	0.0310294	0.23894	Mmd2
1.20043	0.00620228	0.0674182	Tmem189
1.20173	0.0458849	0.321912	Naga
1.20237	0.0475899	0.330718	Arap1
1.20347	0.0126428	0.119541	Mtm1
1.20725	0.000368244	0.00623269	Cds2
1.2121	0.0287484	0.226016	Cbs
1.21559	0.0125821	0.11909	Dbi
1.2169	0.0270159	0.215156	Ypel2
1.22144	0.0134666	0.12565	Dynlt3
1.22192	0.0186549	0.161972	Bhlhe41
1.22329	0.0150582	0.137022	Sat2
1.22563	0.000392896	0.00658325	Cxx1a
1.22571	0.0041771	0.0481803	Dtx3
1.22617	0.0149696	0.136351	Syp
1.22624	1.18e-06	3.75e-05	Ppp3ca
1.22785	0.00471281	0.0533412	5031439G07Rik
1.22997	0.023273	0.193042	Lyn
1.23003	0.000892578	0.0131885	Fech
1.23046	0.00040498	0.0067427	Mink1
1.23054	0.0261636	0.209184	Srcin1
1.23107	0.0256543	0.205918	Ctsf
1.23236	0.0118285	0.113476	Tcaim
1.23487	0.0335226	0.252843	Asb8
1.23716	0.009382	0.0943384	Ltbr
1.23734	0.000222653	0.00404806	Hadhb
1.24022	0.00202631	0.0266608	Zfp467
1.24065	5.56e-05	0.00119105	Atp1a1
1.24071	0.00652119	0.0703852	Lap3
1.24097	0.00245349	0.0310804	Arsb
1.24179	0.000196825	0.00361423	Myo6
1.24572	0.0148216	0.135406	Syn1
1.24976	0.0442226	0.312878	Lactb2
1.24983	0.000980596	0.0142485	Pde8b
1.25074	0.0154662	0.139766	Abhd12
1.25097	0.00834357	0.0863531	Rabac1
1.25127	0.000822532	0.012342	Tom1l1
1.25277	6.76e-05	0.00142408	Eps15
1.25355	0.00291387	0.0359703	Cadm4
1.25396	0.00763021	0.0804191	Sgsm1
1.25476	0.0278924	0.220892	Pbxip1
1.2556	0.023237	0.192902	Glrb
1.25879	0.00747004	0.0790482	Mgat3
1.25919	3.63e-12	3.11e-10	Sept7
1.26006	0.0121261	0.115726	Nrxn2
1.26137	0.00174089	0.0235463	Wbp2
1.2622	0.0384871	0.281285	Pyroxd2
1.26287	0.0295772	0.231049	Rhbdd1
1.26297	0.011724	0.112826	Ucp2
1.26314	0.00105472	0.0151935	Mboat2
1.26342	5.41e-05	0.00116164	Jam2
1.26344	0.00492981	0.0554219	Gaa
1.26398	0.0296263	0.231245	Fuca2
1.26438	0.0126673	0.119711	Amigo2
1.26444	0.0403511	0.291546	Ppfibp2
1.26544	0.0319851	0.244152	Glmp
1.26777	0.0369247	0.272904	Lynx1
1.26903	0.0115171	0.111418	Sypl
1.2707	0.00295103	0.0363802	Nfs1
1.27169	0.0202041	0.17225	Hacd2
1.27379	0.0432051	0.307454	Mfsd6
1.27464	0.0380125	0.27848	Tcta
1.2761	0.0411584	0.295752	Fam174a
1.27719	0.0154045	0.139277	Fam155a
1.27818	0.00323262	0.0392981	Slc35d1
1.28099	0.00147194	0.0202664	Spg20
1.28108	0.00209196	0.0273099	Slc25a23
1.28122	0.00196478	0.0259257	Phactr3
1.28201	0.0276143	0.219067	Fbxo2
1.28207	0.00645334	0.0698291	Wscd1
1.28272	0.000476938	0.00771708	Pitpnc1
1.28385	3.05e-06	8.78e-05	4930402H24Rik
1.28396	0.00308698	0.0378531	Vamp2
1.28406	0.00379369	0.0447861	Stk32a
1.2853	0.0410197	0.295217	Tmem144
1.28656	2.08e-06	6.23e-05	Smad7
1.28684	0.0423146	0.30217	Dhrs1
1.28695	0.0172302	0.151971	Tanc1
1.28814	2e-05	0.000484674	Slc38a3
1.28823	0.0111765	0.108754	Ddo
1.28829	0.0112456	0.109252	Pxn
1.28964	0.00177497	0.0238563	Hist1h2bc
1.28978	0.036678	0.271518	Chpf
1.29079	0.00920354	0.0930529	Tcn2
1.29178	0.0113632	0.110279	Usp54
1.29194	0.000568557	0.00893218	Lmbrd1
1.2934	0.00704913	0.0752876	Gm20300
1.29697	0.00645447	0.0698291	Nr3c2
1.29949	0.0187751	0.162556	Xk
1.29949	0.0257882	0.206542	Acp6
1.29989	0.0091567	0.0926813	Pagr1a
1.30005	0.00491544	0.0552942	Sepp1
1.30016	0.03357	0.252993	Fam228b
1.30249	0.0109655	0.107268	Slco3a1
1.30261	5.22e-05	0.00113368	Tmbim6
1.30436	0.0138705	0.12871	Aldoa
1.3045	0.0098317	0.0980556	Trim3
1.30524	0.0134274	0.125539	Atp9a
1.30527	0.000931053	0.0136691	Adam15
1.30589	0.000452371	0.00738457	Gamt
1.30749	0.00173272	0.0234702	Gls
1.30828	0.0318176	0.243379	Slc12a4
1.3092	0.0415314	0.297733	Cpt2
1.31029	0.0146203	0.1341	Klf13
1.31494	0.00209123	0.0273099	Arhgef3
1.31524	0.0493056	0.338672	Shtn1
1.31549	0.000234772	0.00424738	Fnta
1.31935	0.000375325	0.00633503	Smpd1
1.31979	0.0495248	0.339797	Prelp
1.32003	0.0439502	0.312031	Iqsec2
1.32006	0.000766507	0.0116151	Secisbp2l
1.32055	0.0281338	0.222357	Fuom
1.32131	0.0490335	0.337307	Slc6a11
1.32474	0.0212916	0.179524	Arf3
1.32637	0.00185529	0.0247296	Lrp1
1.32704	0.00800179	0.0835687	Stxbp3
1.32726	0.00516501	0.0577442	Cox6a1
1.32799	0.0241303	0.198274	Cacng7
1.32812	0.000782362	0.0118164	Negr1
1.32827	0.044765	0.31549	Tom1
1.32837	0.0404282	0.291946	Slitrk1
1.33009	0.0299095	0.232558	Frmpd1
1.33064	0.024933	0.202426	Rnasek
1.33225	0.00269349	0.033611	Col9a3
1.33247	2e-05	0.000485308	Ankrd40
1.33247	0.00795455	0.0831226	Lrig1
1.33258	0.00884318	0.0903037	Prdx3
1.33681	0.0411334	0.295752	Ablim2
1.33847	0.00326924	0.0395862	Tyro3
1.33915	0.000799272	0.0120028	Dpy19l3
1.33981	0.0287423	0.226016	Ablim1
1.3409	0.000965398	0.014061	Epb4.1l1
1.34196	8.5e-08	3.46e-06	Cadm2
1.34254	2.4e-05	0.000570501	Pls3
1.34303	1.45e-06	4.49e-05	Pip4k2a
1.3451	1.59e-05	0.000396089	Dlgap1
1.34528	0.0117659	0.113065	Eml1
1.34565	0.0171906	0.151695	Bphl
1.34638	0.0106332	0.104686	Plscr4
1.34652	5.49e-06	0.000150524	Adk
1.34715	0.000266722	0.0047414	Klhl2
1.34817	0.0437809	0.311069	Epas1
1.34914	0.00925252	0.0934454	Cdc42bpg
1.35013	0.038657	0.281966	Gabra4
1.35072	0.0262231	0.209415	Pigq
1.351	0.0005633	0.00886474	Tecpr1
1.35144	0.00395708	0.0461589	Hk1
1.35177	0.00784336	0.0821943	Slc35a5
1.35785	0.00929802	0.0938018	Camta2
1.35807	0.0315659	0.241856	Adhfe1
1.3585	0.022745	0.189432	Slc35e4
1.35894	0.000870399	0.0129335	Ttyh2
1.35946	0.0431908	0.307454	Rap1gap
1.3595	0.000483024	0.00778813	Nlgn3
1.35987	0.00028867	0.0050727	Slc22a23
1.36221	0.00319766	0.0389246	Sdf2
1.36509	0.0225743	0.188266	Synpo2
1.36516	0.00952325	0.0954835	P2rx4
1.36978	0.000356801	0.00606132	Bcan
1.37131	2.95e-05	0.000682065	Pacs2
1.37273	0.0123036	0.117116	Tgfa
1.37326	0.00141547	0.0195916	Axl
1.37437	0.000312583	0.00540507	Ckb
1.37579	0.00729289	0.0774859	Plxnb3
1.37791	0.00765036	0.0805852	Scd3
1.37965	0.00714884	0.0761314	Abhd4
1.38042	0.0400533	0.289964	Ogfod2
1.38062	0.00277729	0.0345396	Got1
1.38106	0.0337728	0.253793	B930041F14Rik
1.3818	0.00236159	0.0301657	Dbndd2
1.38393	1.33e-07	5.26e-06	Golga7
1.38439	0.00049576	0.00795858	Caskin1
1.38462	0.0200978	0.171423	Myrip
1.3868	9.75e-08	3.91e-06	Osbpl1a
1.38708	0.000428991	0.00709107	Zcchc24
1.38838	0.0174943	0.153647	Plekhb2
1.38847	0.0187336	0.162426	Rexo2
1.38962	1.21e-05	0.000307679	Oxr1
1.39058	0.00805598	0.0840391	Mpv17l
1.39149	0.00272654	0.0339543	Garnl3
1.39151	0.04412	0.312423	Adra1a
1.39291	0.0468102	0.326411	E130311K13Rik
1.39384	0.0203355	0.173049	Sec14l2
1.39727	0.00349997	0.0418835	Galnt16
1.39748	0.000344101	0.00588364	St6galnac3
1.40097	0.0480012	0.332947	Ttll8
1.40216	7.96e-05	0.00163707	Phka1
1.4031	2.78e-05	0.000650724	Nsf
1.40472	0.00017424	0.00327141	Pnkd
1.40802	0.015527	0.140178	Hmgcl
1.40911	0.0328066	0.248872	Hpgd
1.40923	0.0049713	0.0557873	Pitpnm2
1.40978	0.0309053	0.238355	Rmdn2
1.4103	9.13e-05	0.0018529	Arhgap26
1.41136	0.0344549	0.258286	Cgrrf1
1.41213	0.00321449	0.0391036	Slc25a18
1.41295	0.0168882	0.149242	Grin1
1.41297	3.68e-05	0.000826207	Ndufc2
1.41343	2.89e-06	8.36e-05	Rhob
1.41426	0.00053536	0.00847584	Prdx6
1.41543	0.00202774	0.0266608	Klf9
1.41682	0.0047002	0.0532641	Hdac8
1.41732	0.000537026	0.0084876	Hk2
1.41779	0.0440537	0.312356	Cthrc1
1.418	1.48e-08	6.96e-07	Nptn
1.41808	2.9e-05	0.000673309	Tpp1
1.41861	0.00226453	0.0291079	Ctbs
1.41963	0.000442958	0.00727594	Oma1
1.42092	0.0497175	0.34023	Prr18
1.42109	0.000168826	0.00317951	Nat8l
1.42137	1.15e-06	3.65e-05	Map2k1
1.42237	0.0221014	0.184794	Ilvbl
1.42327	0.045988	0.32239	Sphkap
1.42365	0.00993685	0.0988361	Acss1
1.42477	3.32e-05	0.000757699	Chst10
1.42565	0.0370819	0.273516	Fgfrl1
1.42588	0.00311906	0.0381771	Sorbs3
1.42734	0.0173241	0.152463	Btd
1.4285	1.89e-07	7.25e-06	Lsamp
1.42865	0.0074466	0.078891	Brinp3
1.43152	0.000997646	0.0144733	Zdhhc14
1.43163	0.00537574	0.0596687	Slc13a5
1.43173	0.0130962	0.122879	Gyg
1.43261	0.0250737	0.202941	Whrn
1.43446	0.000657203	0.0101343	Itm2c
1.43588	1.61e-08	7.48e-07	Agpat3
1.43785	0.0109892	0.107443	Prkcd
1.43851	0.000562952	0.00886474	4933431E20Rik
1.44086	4.57e-05	0.00100515	Cdh20
1.44099	0.016515	0.14681	Hpcal1
1.44456	0.00132304	0.0184513	Camk2g
1.44478	0.00315633	0.0385492	Rpusd1
1.44579	0.0290841	0.228069	Ackr1
1.44933	0.000311158	0.00539566	Vmp1
1.45049	0.000323634	0.00555954	Aldh5a1
1.45065	0.0488596	0.336902	Bace2
1.45127	0.00880566	0.0901207	Trank1
1.4516	0.0114955	0.111327	Disp2
1.45226	0.000249334	0.00449315	Id4
1.45241	0.015523	0.140178	Bbox1
1.45331	0.00119256	0.0168359	Man2b2
1.45344	0.0206895	0.175493	Thy1
1.45353	0.0402113	0.290993	Mark2
1.45428	0.00570431	0.0627474	Adcy2
1.45483	0.00861084	0.0885127	Adam23
1.45639	0.00534281	0.0594469	Lin7a
1.45654	0.00200833	0.0264435	Nfasc
1.45782	0.0156184	0.140595	Thrb
1.45813	0.0142219	0.131297	S100a13
1.45814	0.000863988	0.0128591	Eno1b
1.45876	0.0148068	0.135337	Rbfox1
1.45913	0.014986	0.136433	Etv4
1.45924	0.000225474	0.00409124	Kazn
1.46027	2.44e-06	7.18e-05	Elovl5
1.46302	3.53e-05	0.000795849	Cyp2j6
1.46502	0.000446321	0.0073183	Snx14
1.46577	0.000104565	0.00208687	Nipa1
1.46967	0.00175277	0.0236447	Slc2a10
1.47267	6.31e-06	0.000168409	Ntrk3
1.47464	7.21e-07	2.39e-05	Tmcc3
1.47566	0.00138851	0.0192766	Cbx6
1.47638	0.0490256	0.337307	Ak1
1.47933	0.0413454	0.296979	Grm1
1.48091	0.0248891	0.202249	Plcd4
1.48121	0.00894694	0.0909589	Rab36
1.48146	0.0294649	0.230662	Cyp4f13
1.48599	4.22e-05	0.000935792	Scd2
1.48962	0.0307792	0.237734	Ltbp4
1.48988	0.00346715	0.0415448	Litaf
1.49068	0.00124115	0.0174549	Spock2
1.49073	0.0371941	0.274124	Trim68
1.49177	0.000443341	0.00727594	Sv2a
1.49386	0.00312169	0.0381771	Hyal1
1.49815	0.0018536	0.0247249	Anln
1.49975	0.000251581	0.00451153	Gpam
1.50148	0.000849615	0.0126657	Pltp
1.50217	0.0175021	0.153647	Emid1
1.5028	0.0128837	0.121319	Pfn4
1.5037	1.32e-05	0.000332839	Ptch1
1.50418	3.27e-05	0.000748309	Gstm5
1.50488	0.00136011	0.0189253	Cpne2
1.50493	0.00750048	0.0792791	Tle2
1.50697	0.0417796	0.299163	Serpina3n
1.50701	0.00893034	0.0908907	Dact3
1.50864	0.0440511	0.312356	Kctd11
1.5087	0.00078612	0.011844	Tril
1.51429	3.4e-05	0.000774255	Nrbp2
1.5158	6.1e-06	0.000164082	Map1a
1.52009	0.00474665	0.0536581	Smad3
1.52048	4.01e-07	1.41e-05	Epn2
1.52058	0.000220648	0.00402355	Eci1
1.52133	2.58e-05	0.000609181	Deb1
1.52186	1.93e-05	0.000469556	Mpp6
1.52338	1.84e-08	8.43e-07	Sirt2
1.52453	3.59e-06	0.000101077	Arhgef28
1.52543	0.00342083	0.0410969	Gng7
1.52578	0.0438779	0.311638	Ssh3
1.52963	0.00420358	0.0484426	Por
1.52969	0.0147885	0.135238	Ipw
1.53084	0.00051447	0.00820162	Cox8a
1.53092	0.0449819	0.316665	Nudt12
1.53195	0.0242961	0.19936	AI414108
1.5336	0.00287921	0.0355663	Gfod1
1.53415	0.000704219	0.01076	6430548M08Rik
1.53461	0.000476117	0.00771708	Trpm3
1.53497	0.00243115	0.0309038	Ficd
1.53563	2.12e-08	9.58e-07	Ank
1.53671	1.59e-07	6.22e-06	Phyhipl
1.53797	0.0146681	0.134471	Mavs
1.53827	0.0465033	0.324764	Nkx2-2
1.53856	0.0295075	0.230763	Ppara
1.53886	3.84e-11	2.86e-09	Reep5
1.54031	0.0257321	0.206272	Rnf135
1.54061	0.00026663	0.0047414	Fgf12
1.54367	1.32e-06	4.14e-05	Emc7
1.54425	0.000310223	0.00538453	P2ry12
1.54513	7.09e-11	5.15e-09	Gpld1
1.54588	0.00457841	0.0521735	Ppip5k1
1.54721	1.23e-06	3.89e-05	Enpp5
1.54836	0.00110728	0.0158511	Aldh2
1.54871	0.00088223	0.0130671	Cnnm4
1.55187	1.61e-05	0.00040069	Prkcz
1.55218	0.0231854	0.192576	Dnajb2
1.55254	0.0275438	0.218602	9430041J12Rik
1.55465	0.0496195	0.339909	Ppm1m
1.55551	0.00330953	0.0399696	Abcb9
1.55565	0.00575842	0.0631913	Snord4a
1.55573	0.00341375	0.0410386	Brinp1
1.55596	0.00323536	0.0392997	Fndc5
1.55667	0.00046399	0.00755412	Tppp3
1.55735	0.00900772	0.0913774	P3h4
1.56152	0.00535229	0.0594803	Tmem63c
1.56261	0.000826618	0.0123831	Sel1l3
1.56329	0.00245723	0.0311063	Slc35f6
1.56479	0.000404956	0.0067427	Pacsin1
1.56763	0.0215182	0.181023	Rffl
1.5682	2.68e-06	7.78e-05	Gpd2
1.56897	0.000879847	0.0130528	Pcsk1n
1.56975	5.29e-06	0.000145418	Agpat5
1.5714	0.00302697	0.0371917	Entpd5
1.57177	0.00464386	0.0527557	Fam189a2
1.57203	0.0330601	0.250382	Kcnc4
1.57213	6.5e-09	3.35e-07	Nacc2
1.57291	0.0248504	0.202113	Sptbn4
1.57313	0.0305678	0.236675	Des
1.57522	0.000183563	0.00342893	Ell2
1.57561	1.09e-07	4.36e-06	Smpdl3a
1.57561	0.0193689	0.166598	Kcnk1
1.57768	0.0402357	0.291031	Fam163a
1.57868	0.00155472	0.0212629	Mettl7a1
1.57876	0.0262267	0.209415	Ciart
1.58028	0.00484962	0.0546542	Akna
1.58068	0.000886829	0.0131141	Wnt7a
1.58228	0.0190673	0.16462	Ift22
1.58261	0.000370096	0.00625826	Suox
1.58428	9.92e-05	0.00198845	Ecm2
1.58548	0.00857643	0.0882661	Msx2
1.589	2.53e-06	7.41e-05	Kcnip3
1.5902	9.59e-11	6.86e-09	Psap
1.59091	8.31e-09	4.13e-07	Gnao1
1.59114	0.0305129	0.236549	St6galnac4
1.59144	0.0149223	0.136055	Grhl1
1.59315	0.0165548	0.147073	Adi1
1.594	0.005313	0.0591509	Kremen1
1.59458	0.0240164	0.197691	Galt
1.59507	3.44e-05	0.000780385	Luzp2
1.59566	0.000119055	0.00233052	Acyp2
1.59726	2.08e-05	0.000501925	Chst2
1.59867	0.00998874	0.0991377	Bend6
1.59979	0.0481042	0.333231	Sugct
1.60163	0.000364999	0.00618345	Xrcc3
1.60164	0.000939102	0.0137543	Ndnf
1.60194	0.000411929	0.00683529	Plod1
1.60533	1.81e-13	1.9e-11	Gpm6a
1.60536	0.0244287	0.199655	Syt3
1.60558	4.84e-05	0.00105864	Sorl1
1.60614	6.71e-06	0.000178282	Ccdc92
1.60734	1.46e-05	0.000367916	Arxes1
1.60767	6.06e-06	0.000163448	Sox8
1.60974	0.00130438	0.0182465	Rtn4rl1
1.61449	0.0353825	0.263519	Pipox
1.61459	3.11e-06	8.94e-05	Grid2
1.61571	9.26e-12	7.57e-10	Lamp1
1.61642	0.000583646	0.0091614	Gsap
1.62041	0.00628862	0.0682617	Pdxk
1.6242	0.000459893	0.00749406	Rapgef3
1.62467	0.00312847	0.0382343	Mlycd
1.62472	0.0300453	0.233501	Serpinb9
1.62709	0.0426179	0.303863	Kcnh1
1.62729	2.12e-05	0.000510216	Sybu
1.62735	0.00375476	0.0444406	P2ry1
1.62787	0.0155822	0.140469	Olfm1
1.62825	0.0346393	0.259139	Lrriq3
1.62862	4.36e-08	1.88e-06	Dtna
1.63006	0.0139636	0.129327	Pcdh1
1.63098	0.00698418	0.0746808	Ebp
1.63167	0.0117053	0.112765	Oxsm
1.63779	0.000346651	0.00591075	Car14
1.63807	0.00216723	0.0281698	Tfeb
1.63936	0.00871578	0.0893003	Rab11fip4
1.64228	0.0196839	0.168676	Cpox
1.64328	3.49e-07	1.25e-05	Sccpdh
1.64416	4.83e-07	1.66e-05	Dusp3
1.64665	3.89e-07	1.38e-05	Etv5
1.64813	0.0061581	0.0670172	Gstm7
1.64894	0.0145872	0.134064	Tmem25
1.64915	1.35e-08	6.36e-07	Ntrk2
1.64924	0.000191644	0.00354633	Nkain4
1.65007	2.45e-16	3.84e-14	Abca2
1.65025	0.00371004	0.0440247	Scrg1
1.65146	3.98e-05	0.000888402	Degs1
1.65188	5.89e-19	1.39e-16	Atp8a1
1.65217	0.01592	0.142744	Spryd3
1.65484	3.19e-05	0.000732811	Fth1
1.65493	1.18e-10	8.27e-09	Arrb1
1.65713	0.0241168	0.198252	Cpeb1
1.65832	0.0313109	0.240403	C030037D09Rik
1.65876	2.35e-06	6.95e-05	Tmem198b
1.6616	0.0336787	0.253555	Myo1d
1.66445	0.0092094	0.0930611	Vit
1.66463	2.72e-05	0.00063784	Sema4d
1.66596	0.00598846	0.0655201	A330023F24Rik
1.66606	3.2e-07	1.16e-05	Extl2
1.66639	6.57e-08	2.74e-06	Mcc
1.66955	8.48e-05	0.00173699	Fgfr2
1.67041	9.66e-05	0.00194458	Ctso
1.67438	0.0130808	0.122861	Pfkfb4
1.67565	7.46e-05	0.00154852	Pde7b
1.67615	0.0022521	0.0290017	Selm
1.67844	0.00638427	0.069151	Nod1
1.67895	0.00253882	0.0319412	Nceh1
1.68331	0.00141316	0.0195745	Tst
1.68412	1.8e-07	6.95e-06	Unc80
1.68644	9.83e-10	5.7e-08	Eps8
1.6866	0.0344834	0.258393	St3gal6
1.68918	0.0160807	0.143752	Sult1a1
1.68955	0.0498649	0.340731	Jph1
1.69012	2.38e-05	0.000568173	Slc6a1
1.69055	0.00285347	0.035307	Rasgrp1
1.69064	8.78e-09	4.31e-07	Scg3
1.69115	1.21e-08	5.79e-07	Slc44a1
1.69181	6.28e-07	2.11e-05	Sept8
1.69236	1.53e-05	0.000384512	Gm2a
1.69305	8.43e-06	0.000221012	Rab34
1.69557	2.06e-07	7.85e-06	Rnf13
1.69667	9.23e-07	3.01e-05	Tmem9b
1.70264	0.0353585	0.263519	Amer3
1.70488	1.21e-06	3.82e-05	Appl2
1.70751	7.68e-09	3.86e-07	Dusp7
1.7096	0.00111621	0.0159294	Hspa1a
1.71133	0.0180346	0.157629	Klf15
1.71307	0.000280591	0.00494018	Snx33
1.71546	0.00989877	0.0985641	Unc5b
1.71587	0.000622632	0.00968239	Elovl7
1.71861	0.0160684	0.143724	Gng11
1.71883	0.0491188	0.337767	Lims2
1.72052	9.28e-07	3.01e-05	Itfg3
1.72453	1.91e-06	5.77e-05	Arxes2
1.72633	0.00963031	0.0963617	Adamts4
1.72806	2.87e-11	2.17e-09	Lrrc8a
1.72925	0.000258301	0.00460954	Gsta4
1.73031	3.6e-09	1.91e-07	Gde1
1.73229	9.59e-13	9.23e-11	Zdhhc9
1.7326	0.00016867	0.00317951	Agpat4
1.73804	6.8e-07	2.26e-05	Gpr158
1.74034	0.000789902	0.0118912	Pls1
1.74158	0.00243829	0.0309422	Paqr7
1.7416	0.00016033	0.00305707	Rmnd5b
1.74195	2.76e-06	8.01e-05	Ndrg4
1.74292	7.51e-07	2.48e-05	Slc41a1
1.7431	0.00605062	0.0661216	Plscr2
1.74384	1.71e-08	7.87e-07	Cd81
1.74411	0.00236896	0.0302178	Spsb1
1.74491	9.95e-05	0.00199288	Il18
1.74626	0.000315824	0.00545598	Fam198a
1.75265	4.08e-05	0.000908371	Gareml
1.75325	5.71e-06	0.000156132	Gas1
1.75418	7.07e-07	2.35e-05	1700019G17Rik
1.75536	0.000115732	0.00227031	Tmem56
1.75579	0.000886472	0.0131141	Nap1l5
1.75698	0.0099863	0.0991377	Sdr42e1
1.75762	8.91e-11	6.39e-09	Prex1
1.75774	1.14e-05	0.00029199	Ak4
1.75819	0.00416232	0.0480782	Insc
1.75834	0.00482399	0.0543986	Syt1
1.75907	0.00113979	0.0162281	Gli1
1.76018	0.000347314	0.00591109	Frmd8
1.76253	1.02e-09	5.82e-08	Kcnc1
1.76278	0.000959876	0.0139917	Elovl1
1.7677	0.00160878	0.0219369	Dnajc6
1.76897	9.62e-05	0.00193956	Kifc3
1.76928	0.00514446	0.0575885	6430573F11Rik
1.76941	9.8e-06	0.000254401	Rgs7bp
1.76984	0.0423897	0.302588	Slc2a6
1.77112	0.000132556	0.00257015	Kcnb1
1.77473	5.79e-08	2.45e-06	Pigs
1.77511	1.39e-09	7.82e-08	Phldb1
1.77697	0.0021385	0.0278778	Hspa1b
1.77868	0.00822304	0.0853676	Jph3
1.78024	0.0107921	0.105797	Plcxd2
1.78205	0.000163524	0.00310831	Mertk
1.7826	0.00298797	0.0367616	Dock10
1.78311	0.0153098	0.138489	Sncb
1.78383	0.00777912	0.0817074	Slc6a17
1.78606	6.36e-05	0.0013474	Tmem129
1.78978	1.52e-05	0.000380806	AI464131
1.79632	1.41e-06	4.39e-05	Csdc2
1.79652	0.0323199	0.24593	Pde2a
1.7975	0.00232596	0.0297933	Fmo5
1.80363	0.000406347	0.00675933	Camk1
1.80485	8.38e-07	2.76e-05	Paqr8
1.80514	3.82e-05	0.000856458	Fzd1
1.80532	0.00717629	0.0763795	Tex264
1.80551	0.000517574	0.00823617	Snph
1.8065	0.000253271	0.0045374	Pitpnm1
1.80788	0.000306895	0.00534696	Rab33a
1.81032	0.00338813	0.0408375	Tmcc2
1.81154	1.76e-07	6.82e-06	Kirrel3
1.81177	0.0200578	0.171162	Stxbp2
1.81511	0.00147183	0.0202664	Ramp1
1.81748	0.000190447	0.00353239	Chchd10
1.81788	0.000435846	0.00717857	Myh6
1.81898	1.05e-05	0.000272046	Spock3
1.82243	0.0134631	0.12565	AI429214
1.82391	8.54e-09	4.22e-07	Wipi1
1.82433	1.76e-05	0.000433322	Sat1
1.82531	2.01e-08	9.08e-07	Bcar3
1.82542	6.7e-05	0.00141443	Hspb6
1.82724	1.62e-08	7.48e-07	Ndrg3
1.82738	0.000609598	0.00950383	Sptb
1.82771	7.96e-05	0.00163707	Nos1
1.82808	5.36e-15	7.04e-13	Ahcyl1
1.82819	5.29e-05	0.00113929	Acsl3
1.8295	0.00774116	0.0814018	Adrb1
1.83023	3.41e-05	0.000774255	Gabrb2
1.83334	0.000412773	0.00683529	Tesk2
1.83391	6.81e-05	0.00142766	Bag3
1.84	0.00866465	0.0889251	Wscd2
1.84064	7.2e-08	2.96e-06	Asrgl1
1.84325	4.94e-10	3e-08	Aplp1
1.84343	3.46e-05	0.000782141	Pacsin3
1.84385	0.0141638	0.130914	Kctd21
1.846	0.00516486	0.0577442	C230004F18Rik
1.84774	0.0368886	0.272886	Acta2
1.84963	0.0473184	0.32933	Prr5
1.84978	0.000401649	0.00671156	Slc25a35
1.85051	0.00243922	0.0309422	Arl2
1.85067	3.03e-15	4.16e-13	Cst3
1.85144	0.00053391	0.00846017	Tmc7
1.85314	5.52e-13	5.46e-11	Pon2
1.85536	3.18e-14	3.72e-12	Tspan3
1.8583	0.000668169	0.0102689	Mpp2
1.85868	8.31e-09	4.13e-07	Acsl6
1.8615	0.0031183	0.0381771	Dpp10
1.86269	1.02e-09	5.82e-08	Syne1
1.86389	0.00107799	0.0154801	Rtkn
1.86394	0.000251467	0.00451153	Slc13a3
1.86556	3.7e-07	1.31e-05	Shisa9
1.86591	7.74e-05	0.00160025	Sox2ot
1.86644	0.0399189	0.289333	Slc26a1
1.87021	0.00892103	0.0908462	Tspan33
1.87046	2.17e-05	0.000521447	Pmp22
1.87098	0.01909	0.164739	Inca1
1.872	1.58e-07	6.18e-06	Prnp
1.87515	4.78e-06	0.00013247	Gss
1.87564	1.78e-05	0.000437675	Lfng
1.87585	0.00650153	0.0702555	Slc2a1
1.877	1.35e-09	7.64e-08	Scrn1
1.87796	0.0148536	0.135631	Cdh7
1.87807	0.000185063	0.00345345	Necap2
1.87813	7.6e-13	7.47e-11	Smad9
1.88165	2.61e-10	1.68e-08	Gramd3
1.88412	2.88e-05	0.000670314	Schip1
1.88521	6.77e-05	0.00142408	Ticam1
1.88534	0.0176859	0.155024	Fitm2
[truncated: 691 more rows]

## Sheet: CB P28vsP7
log2FoldChange	pvalue	padj	GeneSymbol
-20.3442	3.76e-13	1.62e-11	4933433C11Rik
-19.7937	8.97e-19	7.41e-17	Adgrg2
-11.1846	1.06e-13	4.96e-12	Neurod4
-11.0387	1.63e-13	7.44e-12	Melk
-11.0315	4.59e-14	2.24e-12	Neil3
-10.7433	4.55e-15	2.55e-13	Esco2
-10.7401	8.25e-17	5.48e-15	Ndc80
-10.7294	1.55e-31	3.69e-29	Ube2c
-10.6589	1.86e-08	4.19e-07	Prdm13
-10.5915	2.47e-134	4.84e-130	Top2a
-10.4566	1.08e-14	5.82e-13	Sh3bp2
-10.4542	1.34e-11	4.92e-10	Nxph4
-10.3827	1.87e-13	8.47e-12	Kif18b
-10.3568	2.65e-14	1.36e-12	Sgol1
-10.1914	1.09e-14	5.85e-13	Cdk1
-10.1768	8.16e-14	3.88e-12	Nhlh1
-10.1707	3.5e-13	1.52e-11	Crabp1
-10.1589	2.99e-15	1.71e-13	2610307P16Rik
-10.1338	3.34e-14	1.68e-12	Psrc1
-10.0924	1.71e-11	6.21e-10	Tfap2c
-10.0872	1.32e-19	1.15e-17	Stil
-10.0665	5.07e-10	1.47e-08	Ankle1
-10.0528	4.31e-14	2.13e-12	Bcl11a
-10.0174	3.69e-14	1.83e-12	Aurkb
-10.0076	1.16e-13	5.39e-12	Cdca3
-9.99796	3.57e-08	7.64e-07	Fermt1
-9.98086	1.07e-09	2.97e-08	5031426D15Rik
-9.95365	1.09e-11	4.05e-10	Chaf1b
-9.94962	1.36e-12	5.6e-11	Cep55
-9.94219	4.86e-09	1.22e-07	Troap
-9.93098	5.6e-14	2.71e-12	Ncapg
-9.87442	3.3e-11	1.14e-09	Cdca7l
-9.8205	2.06e-08	4.6e-07	Mmrn1
-9.74751	5.42e-10	1.57e-08	Neurog2
-9.65546	2.88e-08	6.25e-07	Vdr
-9.60867	2.06e-11	7.39e-10	Skor1
-9.52246	9.8e-48	4.92e-45	Dcc
-9.49717	3.21e-09	8.36e-08	Fam64a
-9.47724	4.85e-12	1.87e-10	Kif2c
-9.43213	3.98e-81	8.66e-78	Mki67
-9.37621	9.37e-10	2.64e-08	E2f2
-9.37318	4.13e-10	1.23e-08	Aldh1b1
-9.34667	2.55e-11	8.94e-10	Itprip
-9.33124	4.69e-10	1.37e-08	Hist1h1a
-9.32624	1.05e-09	2.93e-08	Eme1
-9.27736	5.95e-11	1.97e-09	Cenpm
-9.25055	7.09e-29	1.36e-26	Hmmr
-9.21791	1.55e-29	3.19e-27	Scrt2
-9.2101	4.15e-08	8.76e-07	Grip2
-9.19415	2.27e-10	6.89e-09	Shcbp1
-9.19178	6.79e-18	5.07e-16	Insm1
-9.19122	7.41e-09	1.79e-07	Sp5
-9.1057	4.2e-19	3.54e-17	Cdca2
-9.09124	8.25e-14	3.9e-12	Exo1
-9.06827	6.36e-10	1.82e-08	LOC100861615
-9.04497	1.26e-08	2.92e-07	Ska1
-9.0245	9.29e-08	1.83e-06	Klhl14
-9.01629	3.63e-11	1.24e-09	Otx1
-8.9928	1.19e-15	7.1e-14	Scube2
-8.98994	1.04e-34	2.96e-32	Draxin
-8.97508	8.8e-10	2.48e-08	1700039E22Rik
-8.91522	1.95e-08	4.36e-07	Gsg2
-8.91135	9.56e-08	1.88e-06	1700086L19Rik
-8.90419	2.4e-08	5.24e-07	Pif1
-8.89277	9.29e-11	2.98e-09	Traip
-8.87798	7.58e-09	1.82e-07	Mir17hg
-8.84584	2.08e-19	1.79e-17	Ticrr
-8.84076	3.63e-25	5.11e-23	Cdca8
-8.827	3.42e-26	5.15e-24	D17H6S56E-5
-8.80286	2.92e-07	5.25e-06	Islr2
-8.78519	2.79e-05	0.000329166	Mmp9
-8.7283	5.16e-10	1.5e-08	Gm3696
-8.68024	1.09e-05	0.000142644	Gm26688
-8.66803	8.17e-17	5.44e-15	Cdc25c
-8.61404	1.02e-19	9e-18	Mcm10
-8.60536	1.65e-08	3.76e-07	Gmnn
-8.58022	1.08e-08	2.53e-07	Nsl1
-8.5483	1.75e-07	3.26e-06	Neurod6
-8.49239	4.06e-08	8.6e-07	Ryr1
-8.47112	1.47e-07	2.78e-06	Cdca5
-8.4655	3.71e-07	6.52e-06	Gpr83
-8.46393	2.26e-07	4.14e-06	Cbln2
-8.44582	6.08e-09	1.49e-07	Nron
-8.43181	9.49e-09	2.24e-07	Tert
-8.42596	5.36e-09	1.33e-07	Fst
-8.41752	3.22e-07	5.73e-06	Rag1
-8.41289	1.39e-35	4.38e-33	Kif23
-8.41286	5.37e-14	2.61e-12	Cenpa
-8.41163	1.56e-11	5.7e-10	Iqgap3
-8.40179	1.48e-06	2.29e-05	Bves
-8.38509	2.97e-09	7.8e-08	Magel2
-8.37456	3.52e-75	6.26e-72	Ccna2
-8.3525	5.3e-09	1.32e-07	Lrr1
-8.33946	2.36e-24	3.02e-22	Dtl
-8.32189	1.18e-05	0.000152955	9330179D12Rik
-8.29528	6.64e-08	1.35e-06	Slc43a1
-8.2728	4.12e-09	1.04e-07	4933406I18Rik
-8.2435	4.88e-07	8.37e-06	Cpa3
-8.24183	8.23e-08	1.64e-06	Celf6
-8.21159	1.44e-08	3.3e-07	Trpc5
-8.204	6.8e-07	1.13e-05	D330045A20Rik
-8.18731	2.98e-05	0.000348841	A730046J19Rik
-8.18374	9.61e-07	1.54e-05	Syt6
-8.14892	3.74e-07	6.55e-06	Camkv
-8.14805	2.1e-06	3.19e-05	Mcpt4
-8.14193	2.42e-06	3.62e-05	Astl
-8.13427	8.12e-08	1.62e-06	Fam159b
-8.12906	5.01e-25	6.85e-23	Ckap2
-8.12402	1.79e-18	1.44e-16	Birc5
-8.1202	6.86e-08	1.39e-06	Tal1
-8.0941	2e-08	4.46e-07	Cenph
-8.07713	1e-17	7.39e-16	Ttk
-8.06636	1.05e-07	2.04e-06	Mcidas
-8.05928	0.000448347	0.00377565	Gm11190
-8.05343	7.82e-08	1.56e-06	Prokr1
-8.05011	0.000213769	0.00197903	Atoh1
-7.96524	5.38e-07	9.14e-06	Tlr12
-7.96398	2.69e-07	4.85e-06	Alox5
-7.94837	5.9e-07	9.94e-06	Ube2t
-7.94144	1.7e-06	2.61e-05	1190002F15Rik
-7.94103	6.61e-07	1.1e-05	4930506A18Rik
-7.93822	0.000154286	0.00147943	Gad1os
-7.93612	6.57e-06	8.95e-05	Dlgap2
-7.90584	2.21e-08	4.89e-07	Ada
-7.90246	1.28e-10	4e-09	Lrrc17
-7.89488	7.64e-08	1.53e-06	Smim18
-7.8936	1.74e-06	2.66e-05	Arhgap22
-7.88947	2.53e-11	8.86e-10	Igfbpl1
-7.86342	0.000285548	0.00255648	Gm10578
-7.86337	3.03e-06	4.44e-05	Fam196b
-7.86242	2.31e-08	5.09e-07	Oprl1
-7.86021	2.07e-05	0.000251895	Pnoc
-7.85986	0.000395476	0.00340813	Gpr84
-7.85432	0.000123731	0.00122344	Cma1
-7.84736	6.86e-05	0.000731707	Lbx1
-7.83692	6.13e-07	1.03e-05	Ccna1
-7.83686	0.000278809	0.00250761	Wdr25
-7.83099	1.5e-14	7.95e-13	Bard1
-7.81101	9.48e-07	1.52e-05	Rerg
-7.81014	3.06e-06	4.48e-05	Tas1r1
-7.80235	0.00130081	0.00955276	Ngp
-7.80199	0.000120329	0.00119299	L3mbtl4
-7.79582	1.18e-06	1.86e-05	Cd86
-7.78542	1.87e-07	3.47e-06	Slit1
-7.74433	2.4e-06	3.59e-05	1700019L03Rik
-7.74196	1.37e-08	3.16e-07	Khdrbs2
-7.72952	0.000567154	0.00462683	Tph1
-7.70932	1.02e-07	2e-06	Stox1
-7.7079	3.51e-12	1.38e-10	Depdc1a
-7.70275	1.78e-17	1.28e-15	Cdc45
-7.70232	1.57e-06	2.42e-05	Bfsp2
-7.69356	5.32e-07	9.04e-06	Klrg2
-7.68616	4.67e-10	1.37e-08	Il1b
-7.67706	5.71e-05	0.000621202	Tigit
-7.63976	5.8e-06	7.99e-05	Rin1
-7.63083	8.49e-07	1.37e-05	6330415B21Rik
-7.62586	1.04e-06	1.65e-05	Ndst4
-7.62119	2.98e-07	5.33e-06	D830030K20Rik
-7.61371	7.94e-06	0.000106708	Htr7
-7.61223	1.57e-05	0.000196723	Mtag2
-7.61212	0.000935168	0.00714371	Ulbp1
-7.59405	0.000251715	0.00229486	Abcc3
-7.58705	3.33e-06	4.82e-05	P2ry6
-7.5825	2.2e-06	3.33e-05	Pdia2
-7.58065	6.63e-05	0.000710921	4931408D14Rik
-7.57443	6.96e-07	1.15e-05	Tlcd2
-7.56991	0.000158799	0.00151899	Ano7
-7.5495	0.000148987	0.00143143	1700006F04Rik
-7.54526	0.000178503	0.00168214	Muc13
-7.54293	0.000102906	0.00103387	Cacna1f
-7.53797	4.2e-07	7.27e-06	Gm867
-7.53643	3.02e-36	9.87e-34	Casc5
-7.51906	1.53e-08	3.5e-07	Peg12
-7.5102	1.05e-05	0.000137529	Pak6
-7.49852	9.61e-07	1.54e-05	Gm2897
-7.49394	0.000215146	0.00199084	Capn12
-7.48957	8.54e-06	0.000114215	Arg1
-7.48868	7.07e-11	2.3e-09	Tfap2a
-7.48497	1.79e-05	0.000221114	Acpt
-7.48437	2.71e-05	0.000319907	Gm29684
-7.48394	1.64e-06	2.52e-05	Lhx9
-7.479	2.23e-22	2.49e-20	Mcm5
-7.46893	7.36e-07	1.21e-05	Dgkk
-7.46044	0.0217283	0.101996	BC100530
-7.45137	6.32e-07	1.06e-05	Nfe2
-7.451	1.57e-06	2.42e-05	Car3
-7.45024	4.21e-06	6e-05	Slc30a3
-7.44937	7.96e-07	1.3e-05	Dlk1
-7.43044	3.53e-05	0.000406082	Tmem114
-7.42071	0.002367	0.0160071	S100a8
-7.41909	1.58e-37	5.62e-35	Hist1h2bb
-7.40905	2.06e-13	9.23e-12	2810408A11Rik
-7.40878	1.16e-06	1.82e-05	2810429I04Rik
-7.40518	0.000110917	0.00110866	Oacyl
-7.39688	3.87e-05	0.000439561	Rasal3
-7.39619	7.46e-06	0.000100756	Fgf23
-7.38902	0.000387203	0.00334863	Hpse
-7.38732	3.17e-14	1.61e-12	Galr1
-7.38646	0.000165615	0.00157648	Muc2
-7.37946	9.38e-05	0.000953686	Chodl
-7.36717	1.38e-05	0.000175564	Usp44
-7.36052	0.0199848	0.0950018	Kcnj1
-7.36041	6.79e-19	5.66e-17	Knstrn
-7.35503	6.13e-05	0.000661743	Zdhhc22
-7.33785	0.000127678	0.00125693	5730522E02Rik
-7.33485	0.00011273	0.00112563	Gsx1
-7.3335	1.71e-06	2.62e-05	Plau
-7.32533	2.2e-15	1.27e-13	Ccnb2
-7.31603	7.66e-06	0.000103157	Slc15a3
-7.30837	9.12e-06	0.000121385	Btbd18
-7.30438	5.59e-08	1.15e-06	9430021M05Rik
-7.30233	0.0150261	0.0755873	Gm5483
-7.29794	1.17e-09	3.24e-08	Ly6h
-7.27685	1.01e-06	1.6e-05	Pik3r5
-7.26427	1.78e-05	0.00021992	Ifltd1
-7.25482	2.02e-05	0.000246401	Tnfaip8l2
-7.24205	8.65e-05	0.00089186	Slc4a11
-7.238	1.57e-05	0.000196723	E130008D07Rik
-7.23373	9.4e-14	4.42e-12	Cdt1
-7.22314	5.39e-11	1.8e-09	Trip13
-7.21363	0.000121303	0.00120143	1700001P01Rik
-7.20678	1.62e-05	0.000202496	Glis1
-7.20206	8.48e-06	0.000113446	Nrap
-7.19161	0.000976207	0.00741955	C030034L19Rik
-7.18383	3.84e-05	0.000436266	Grip1os2
-7.18293	0.000163002	0.00155539	Col28a1
-7.17813	2.23e-05	0.000269255	Spin2c
-7.17089	0.0263157	0.118615	Atp6v0d2
-7.16824	0.000166164	0.00158094	Adam30
-7.16193	0.00291998	0.0192414	Gm15881
-7.1528	6.99e-05	0.000743005	Slfnl1
-7.14861	6.1e-05	0.000659194	Trpc4
-7.14578	0.000137426	0.00133676	Acr
-7.139	1.28e-08	2.97e-07	Adgrd1
-7.13354	1.52e-20	1.47e-18	Fbxo5
-7.13002	8.39e-05	0.00086889	Aoah
-7.1295	0.000379873	0.00329543	Tcf15
-7.12706	9.11e-05	0.000931645	Fgfr4
-7.12383	1.56e-05	0.000195274	Obscn
-7.11802	3.84e-05	0.000436546	Lhx6
-7.11638	0.000460292	0.00386459	Gpr25
-7.10681	6.4e-05	0.000688632	9430083A17Rik
-7.09688	0.000280139	0.00251842	Crybb1
-7.09686	9.29e-05	0.000945579	Slc22a12
-7.09421	2.2e-05	0.000266456	Pfkfb1
-7.09227	1.84e-07	3.41e-06	Camk1g
-7.08691	5.43e-18	4.12e-16	Ddias
-7.07673	6.4e-07	1.07e-05	Ccdc67
-7.06829	1.77e-20	1.68e-18	Nhlh2
-7.06501	1.82e-05	0.000224901	Gabra5
-7.06303	0.000503102	0.00417566	2700069I18Rik
-7.05232	2.79e-06	4.12e-05	Nr2c2ap
-7.04262	4.35e-06	6.16e-05	Tm6sf2
-7.04015	4e-05	0.000453055	Themis2
-7.0398	7.74e-06	0.000104063	Casp4
-7.038	0.000972547	0.0073946	1700018A04Rik
-7.0341	0.000388897	0.00336161	Gm8179
-7.03193	0.00391264	0.0247733	Nanos3
-7.02743	0.000432162	0.00367283	Lcn2
-7.02658	2.31e-31	5.32e-29	Bub1
-7.02283	2.21e-05	0.000266644	Stac
-7.02081	0.000129304	0.00127166	Gm12108
-7.01391	6.48e-05	0.000696096	Irak3
-7.0049	1.16e-10	3.65e-09	Zfp57
-7.0042	2.06e-11	7.39e-10	4931428F04Rik
-6.99582	5.92e-30	1.27e-27	Cenpf
-6.99292	7.44e-05	0.00078417	B230119M05Rik
-6.98406	2.16e-05	0.000262003	Ntf3
-6.98065	0.000705168	0.00558061	Mir7669
-6.97339	0.000371153	0.00322837	Vwa2
-6.96891	0.00384096	0.0243588	Trpc6
-6.96469	8.9e-06	0.000118763	Ptf1a
-6.9621	9.33e-05	0.000949213	Rimbp3
-6.95887	0.00294201	0.0193605	Rtbdn
-6.95538	0.000177537	0.0016745	Cd4
-6.95088	1.31e-06	2.05e-05	Mxd3
-6.94797	0.000652239	0.00522726	Fxyd2
-6.94703	2.56e-05	0.000303929	Lrfn5
-6.94413	0.000439568	0.00371771	Fcer2a
-6.94177	9.93e-06	0.000130549	Naip2
-6.9321	0.000359951	0.0031407	P2ry2
-6.91904	0.00027015	0.00243979	Hapln3
-6.91831	5.24e-08	1.08e-06	Gm10409
-6.91829	0.00457767	0.0283601	Ripk3
-6.9166	1.11e-05	0.000144146	F2
-6.90925	0.000142508	0.0013807	Tex16
-6.90378	1.41e-05	0.000179938	Edar
-6.89682	0.000844169	0.00651211	4933406J10Rik
-6.89491	5.16e-05	0.000569007	Gyltl1b
-6.8944	9.8e-21	9.79e-19	Ebf3
-6.89111	3.7e-08	7.91e-07	Veph1
-6.88982	9.29e-13	3.88e-11	Gmip
-6.88075	2.62e-06	3.91e-05	Lmo3
-6.87896	0.0011293	0.00846154	Tnn
-6.87174	7.84e-05	0.00082095	Cd1d2
-6.8661	9.44e-05	0.000957406	Fam109b
-6.85852	5.4e-05	0.000591352	Ahrr
-6.84201	0.000116957	0.00116368	Cdhr2
-6.82736	0.000605508	0.00488676	Kcnk7
-6.82129	4.38e-10	1.29e-08	Pcsk9
-6.80197	0.000202833	0.00188851	Myo1h
-6.79891	0.000210636	0.00195372	Fgf5
-6.78355	0.00537204	0.0323695	9330162B11Rik
-6.77925	3.39e-05	0.000391404	Arhgap20os
-6.77643	2.61e-05	0.000309941	Gm16853
-6.77522	0.000747555	0.00586859	Rgs13
-6.77052	0.0102782	0.0558141	Msln
-6.76995	0.0340382	0.144881	Lrrc63
-6.76794	2.95e-05	0.000346406	Zc3h12a
-6.74971	2.01e-12	8.13e-11	Pmf1
-6.74321	0.000649627	0.00521181	Angptl3
-6.73369	7.35e-06	9.95e-05	1700029H14Rik
-6.73252	0.000147148	0.00141584	Calca
-6.73194	0.000224521	0.00207269	Mroh2a
-6.72527	0.00190023	0.0131924	3110070M22Rik
-6.72469	0.00360834	0.0231007	Glra4
-6.72464	0.000138117	0.00134215	Lrrc29
-6.71909	2.92e-17	2.03e-15	H19
-6.71555	0.0018341	0.0128012	Cryba1
-6.71493	0.000563061	0.00459919	F2rl2
-6.70713	9.81e-05	0.000991021	Slc23a3
-6.70066	0.00226242	0.0153856	Tlr1
-6.68607	0.0158438	0.0789769	Mep1a
-6.684	4.61e-07	7.94e-06	Lpar2
-6.68386	0.016416	0.0813567	5033406O09Rik
-6.68338	9.45e-05	0.000958265	Thsd7b
-6.68077	0.00122879	0.00910241	H2-M5
-6.68057	8.41e-07	1.36e-05	Tmem169
-6.67935	0.000170066	0.00161337	BC100451
-6.6769	3.95e-06	5.66e-05	Gabrq
-6.67534	0.00076203	0.00596309	Fam221a
-6.67405	0.000584639	0.00475165	Pou4f1
-6.67392	1.51e-07	2.85e-06	4930562C15Rik
-6.67051	2.74e-06	4.06e-05	1110015O18Rik
-6.66553	0.000475843	0.0039815	Tlx3
-6.65567	0.00593563	0.0351274	4933430I17Rik
-6.65528	0.000222934	0.00205998	Lrrc43
-6.65498	8.4e-09	2e-07	Sstr2
-6.64826	8.36e-05	0.000866075	Zfp804b
-6.64539	0.0053738	0.0323701	Rab25
-6.63921	0.00080486	0.00625573	H60b
-6.63099	0.00168272	0.0118761	Ppm1n
-6.62909	0.000145471	0.00140247	Batf3
-6.62755	5.12e-06	7.13e-05	Lipg
-6.62034	0.0145372	0.0734401	Gphb5
-6.61624	0.0012544	0.00926058	Ucp1
-6.61013	0.000485819	0.00404594	Myo1g
-6.60024	5.16e-07	8.8e-06	Zmat4
-6.59791	0.00765357	0.0434799	Madcam1
-6.59559	0.000409425	0.00350979	Adgre4
-6.59419	1.24e-05	0.000159234	Dll3
-6.59274	0.0140629	0.0716731	Myo3b
-6.59228	0.00107249	0.00807914	Ly6g6c
-6.59035	4.95e-05	0.000549664	Vav1
-6.58795	1.68e-05	0.000209172	Tlr6
-6.58052	0.00339767	0.0219361	Gm3336
-6.58044	0.0118658	0.0625497	Vmn2r-ps11
-6.57678	1.5e-13	6.84e-12	Barhl1
-6.57464	7.22e-05	0.000765552	Tifab
-6.57462	0.00044768	0.00377166	Arr3
-6.56483	7.17e-07	1.19e-05	2810454H06Rik
-6.56125	0.000203718	0.00189495	1700073E17Rik
-6.55968	2.71e-06	4.03e-05	Tnfrsf13c
-6.55529	0.000211732	0.00196203	Fam129c
-6.54746	0.000831641	0.00643067	6430562O15Rik
-6.5459	0.000789491	0.00615828	Wdr95
-6.54285	0.00126112	0.00929967	4921511C10Rik
-6.54102	0.00162381	0.0115102	Slc5a2
-6.5386	0.00014329	0.00138576	Cnn1
-6.53147	0.000242436	0.00222443	Hepacam2
-6.52529	3.69e-09	9.48e-08	Pafah1b3
-6.52456	0.00139049	0.0101014	Grp
-6.52324	0.00196829	0.0136118	Ccdc36
-6.5227	0.000249872	0.00227984	Zfp663
-6.51577	0.00124533	0.00920055	Rdh9
-6.51433	4.85e-08	1.01e-06	Pax2
-6.51065	0.0471856	0.186862	Gm6961
-6.50757	0.000686215	0.00545381	Rrh
-6.50554	0.0051497	0.0312802	Mir7651
-6.49373	0.000802673	0.0062412	Atp2a1
-6.48985	0.00526087	0.0318074	Gpr151
-6.4831	0.000937712	0.00715755	Ms4a7
-6.48161	5.24e-06	7.28e-05	Gas2l2
-6.48139	3.22e-06	4.68e-05	Actl10
-6.48131	7.13e-05	0.00075677	Gm15941
-6.47917	7.33e-05	0.000774935	Mc5r
-6.4787	0.0240852	0.110729	Scnn1b
-6.47469	0.000810979	0.0062929	Spdef
-6.47447	0.00273673	0.0181746	Arhgap36
-6.46536	5.82e-05	0.000631728	5930412G12Rik
-6.46384	1.59e-05	0.000199595	Mill2
-6.4634	0.000500459	0.00415549	Vipr1
-6.46111	2.79e-31	6.36e-29	Dcx
-6.45959	0.000110889	0.00110866	Cldn19
-6.45708	7.46e-06	0.000100756	Pappa2
-6.45484	1.46e-28	2.74e-26	Rcor2
-6.44935	3.68e-05	0.000420757	Bmp3
-6.44392	8.06e-05	0.000838573	Mmp25
-6.44355	6.03e-05	0.000652577	Cntnap5c
-6.43692	0.00077198	0.00603854	BC030500
-6.43588	0.000959498	0.00730674	Stab2
-6.43467	0.00529339	0.0319448	Atp8b4
-6.42892	2.04e-05	0.00024838	Rprm
-6.42627	0.00455465	0.0282264	Clec5a
-6.42587	1.67e-05	0.000208864	Gm6484
-6.42056	0.0195596	0.0935716	Gsx2
-6.41837	0.000493586	0.00410016	Ubap1l
-6.41774	1.7e-18	1.38e-16	Hist1h2ak
-6.41327	4.47e-16	2.75e-14	Cenpi
-6.41095	0.00373946	0.0238543	Sp7
-6.41043	2.51e-07	4.55e-06	Ar
-6.41023	0.000655478	0.00524249	Piwil4
-6.40363	2.53e-11	8.86e-10	Brip1
-6.40188	0.000747956	0.00586939	Vstm5
-6.39961	7.91e-07	1.29e-05	Neurog1
-6.39493	0.000328444	0.00289483	BC048609
-6.38871	0.000298293	0.00266084	C230014O12Rik
-6.38291	0.000230466	0.00212356	B230216N24Rik
-6.38222	1.34e-08	3.09e-07	Milr1
-6.38211	7.46e-05	0.000785926	Bcl11b
-6.38035	0.000143297	0.00138576	Qrich2
-6.37729	0.00174779	0.0122646	Trim72
-6.37689	0.000550211	0.0045074	Cdc20b
-6.37434	0.000226296	0.00208809	Myoz3
-6.36765	0.000573856	0.00467566	9530027J09Rik
-6.36765	2.03e-05	0.000248048	Chsy3
-6.36504	0.00255653	0.0171056	B930025P03Rik
-6.35705	0.000338513	0.0029722	Kntc1
-6.35154	0.0015188	0.0108761	A930019D19Rik
-6.34762	0.00096576	0.00734586	Tmem150b
-6.34718	0.000393816	0.00339532	Gpr61
-6.34476	9.48e-14	4.45e-12	Glra2
-6.34283	0.0110514	0.0590789	Cyp11a1
-6.33445	6.86e-12	2.59e-10	Plk1
-6.3277	0.00576475	0.0343865	Gcgr
-6.3273	0.0350822	0.148177	Tnmd
-6.32709	1.03e-18	8.41e-17	Col6a3
-6.32614	0.00222419	0.0151671	Mst1r
-6.32524	4.13e-05	0.000465469	Igf2bp1
-6.31916	6.2e-14	2.99e-12	Mms22l
-6.31838	0.00169799	0.0119624	4930520O04Rik
-6.3155	0.00229788	0.0156098	Rtn4rl2
-6.31322	0.00258352	0.0172567	Olfr1373
-6.31151	9.02e-06	0.000120252	Mb21d1
-6.30908	0.00454451	0.0281738	5730435O14Rik
-6.30897	0.00861354	0.0480683	Tnfsf18
-6.30518	0.00610147	0.0359891	Cldn15
-6.30414	4.07e-09	1.03e-07	Fblim1
-6.30187	0.00231294	0.0157012	Tacr1
-6.30124	0.00126256	0.00930682	Xirp1
-6.29712	4.24e-05	0.000476745	Fam19a2
-6.29404	0.00417216	0.0261709	Actc1
-6.29248	0.000338008	0.0029691	Dnase1
-6.29197	6.11e-11	2.02e-09	Spdl1
-6.29153	3.24e-05	0.000376106	Vipr2
-6.28996	0.00266253	0.0177239	Iyd
-6.28945	6.27e-06	8.58e-05	Zfp786
-6.27822	1.88e-14	9.89e-13	Cenpn
-6.27181	0.00079058	0.00616432	Kcnh3
-6.26376	0.00560297	0.0335339	Ccl11
-6.26239	0.000434474	0.00368897	Rp1
-6.2574	0.000134034	0.00130897	4931431C16Rik
-6.2572	0.00615585	0.036277	H1foo
-6.25709	1.72e-05	0.000213619	Kcnmb2
-6.25329	0.000457141	0.00384261	Trp53tg5
-6.24491	3.36e-09	8.69e-08	Xkr7
-6.24459	0.00394203	0.0249432	Pate2
-6.24187	0.00230601	0.0156596	Traf3ip3
-6.23859	0.0117346	0.0620026	Gm16677
-6.22112	0.000555141	0.0045429	Il23a
-6.21887	5.3e-08	1.09e-06	Rxrg
-6.21596	2.77e-17	1.93e-15	Nrm
-6.21579	0.000146821	0.0014134	Gm10536
-6.21302	0.00484198	0.0297901	4930444M15Rik
-6.21271	0.0022802	0.015495	Mc1r
-6.21212	0.0104457	0.0564889	Slc9b1
-6.20834	8.94e-05	0.000917346	Snord104
-6.20461	0.000287379	0.00257169	Snora33
-6.19458	0.00266862	0.0177584	F730035M05Rik
-6.19254	0.00435704	0.0272085	Epb4.2
-6.19242	0.00159678	0.0113473	Fam83e
-6.19016	9.96e-05	0.00100325	Tmem210
-6.18995	4.82e-50	2.69e-47	Sox11
-6.18834	0.0096562	0.0529508	A830052D11Rik
-6.1882	0.00446222	0.0277389	Edaradd
-6.18329	0.000674942	0.00538495	Tacr3
-6.18315	0.000134904	0.00131681	Upp1
-6.17464	0.000254669	0.00231928	Clvs2
-6.17296	0.0117911	0.062234	Chrm5
-6.16963	0.00781845	0.0442624	Ifit1bl1
-6.16478	0.00610469	0.0359972	1700011E24Rik
-6.16105	0.000612461	0.00493677	Nmrk2
-6.16034	0.0496492	0.194143	Nr5a2
-6.15507	0.00298937	0.0196259	Ptger3
-6.151	6.71e-05	0.000717549	Grem2
-6.14956	1.64e-05	0.000204221	Slco5a1
-6.14542	0.0251467	0.11432	4930567H12Rik
-6.14421	0.00317456	0.0206341	Papolb
-6.13984	2.34e-16	1.48e-14	Slc17a6
-6.135	0.0123112	0.064337	Kremen2
-6.12766	0.00416537	0.026148	Hsd3b4
-6.12418	0.00851285	0.0476151	1700034J05Rik
-6.12336	4.07e-10	1.21e-08	Slfn9
-6.12335	0.0174073	0.0849997	Gm11346
-6.12086	0.00068993	0.00547774	Ube4bos3
-6.11765	0.00163036	0.0115524	Snord16a
-6.11567	0.000268935	0.0024311	Lhx5
-6.1078	0.00606529	0.0358081	Myh3
-6.10687	8.92e-05	0.00091587	Gm21671
-6.10613	0.00329346	0.021329	Spata25
-6.09647	5.2e-70	8.48e-67	Tpx2
-6.09596	8.97e-05	0.000920024	Foxs1
-6.08869	0.00331395	0.0214546	Stk26
-6.08665	2.96e-05	0.000347375	2610306M01Rik
-6.08484	0.000653805	0.00523553	Etaa1os
-6.08426	0.00216111	0.0148041	Tmprss9
-6.08388	0.000752929	0.00590131	Gpr149
-6.08119	0.0385684	0.159649	Apobec2
-6.07793	0.00510824	0.0310669	Fhl5
-6.07743	0.00791345	0.0447355	Tpsb2
-6.06745	0.0027196	0.0180731	Tsga13
-6.06626	0.00165001	0.0116748	Prl2c2
-6.06582	0.00101872	0.00771571	Slc3a1
-6.06563	0.0110045	0.0588709	9130024F11Rik
-6.06427	0.023246	0.107756	Cytip
-6.06248	6.08e-06	8.36e-05	Tspan11
-6.06243	0.000959341	0.00730674	Npsr1
-6.05763	0.00881708	0.0490086	Slc18a1
-6.05473	0.00130514	0.00957736	Insm2
-6.05261	8.83e-05	0.000907736	Hcls1
-6.05258	0.00207813	0.0142856	A530013C23Rik
-6.05218	0.000574671	0.00468035	Foxd2os
-6.05019	0.0342747	0.145634	Drd5
-6.04601	1.02e-10	3.25e-09	Vash2
-6.04583	0.0103643	0.0561881	Asgr1
-6.04549	0.000182926	0.00171952	Ctsw
-6.04224	0.000438939	0.003714	Proz
-6.03443	0.00150281	0.010793	Stkld1
-6.03131	0.000667113	0.00532683	Lst1
-6.0302	0.0322259	0.139405	Tmprss13
-6.01978	0.000841519	0.00649679	Bhlha15
-6.01253	0.00712941	0.0409779	Lpar3
-6.00575	0.0102146	0.0555771	Tssk1
-6.00225	0.00626431	0.0368164	Sag
-6.00108	0.00176851	0.0123878	Snora7a
-5.99911	0.0433708	0.175229	Mir25
-5.99903	0.0123501	0.0644886	Lhx3
-5.98744	0.00474223	0.0292869	Cd226
-5.98657	1.3e-07	2.48e-06	Epha10
-5.98649	0.00895074	0.0495684	Ldhc
-5.98428	0.0134406	0.0692045	Prss52
-5.97656	1.88e-17	1.34e-15	Abracl
-5.97432	0.00402941	0.0254058	Tekt3
-5.97134	0.00175466	0.0122952	Pklr
-5.97087	0.00497926	0.0304528	Gm5136
-5.96126	2.59e-18	2.03e-16	Tfap2b
-5.95881	0.0217178	0.101977	Hoxb3
-5.95681	0.00165522	0.0117074	Gata3
-5.95004	1.87e-05	0.00023049	Igsf9
-5.94981	0.00115513	0.00863522	Gm20125
-5.94879	0.000693035	0.00549125	Gm10408
-5.94718	6.3e-05	0.000678983	Gbx2
-5.94467	0.00771012	0.043725	BC048546
-5.94423	0.000269076	0.00243125	Map4k1
-5.94222	7.26e-05	0.000767963	H2-Aa
-5.94033	0.00147739	0.0106458	Kcnv1
-5.93801	0.0048214	0.02968	Gm12060
-5.93399	0.0242139	0.111189	Cnfn
-5.93018	0.00884621	0.0491169	Card14
-5.92974	0.00462945	0.0286518	Cldn3
-5.92867	0.000249033	0.00227397	Slc17a8
-5.92517	0.00467118	0.0288754	4930455C13Rik
-5.92401	0.00721536	0.0414111	Wee2
-5.92204	0.00534524	0.0322378	Fibcd1
-5.91969	0.000360114	0.00314073	Naip5
-5.91712	0.00767472	0.0435545	Cplx3
-5.91437	0.00183325	0.0128001	Pcsk2os2
-5.91237	5.06e-05	0.000560123	Tmem158
-5.9122	0.0183152	0.0885045	Cpa1
-5.90923	0.0015393	0.0110068	Srpx
-5.90267	0.00750289	0.0427853	Nme8
-5.9022	0.0461544	0.183922	Rnf151
-5.8983	0.00766121	0.0435106	Gm9047
-5.89633	0.000389434	0.00336266	Nipal1
-5.89447	0.0222119	0.103972	Mir6368
-5.89324	1.21e-08	2.81e-07	Mtfr2
-5.89312	0.018195	0.0880332	Apobec4
-5.89186	0.000736519	0.0057866	Olfr90
-5.89157	0.0321878	0.1394	Mir1934
-5.89079	0.00755147	0.043032	H2-M10.2
-5.89061	0.0196778	0.0939991	A730004F24Rik
-5.89049	2.71e-13	1.2e-11	Slc1a5
-5.88866	0.0144389	0.0730756	F10
-5.88854	0.01779	0.0865443	Olfr1512
-5.8867	2.39e-08	5.24e-07	Dlgap5
-5.881	6.85e-12	2.59e-10	Hfm1
-5.87921	0.00866645	0.048336	Dpcr1
-5.87882	0.00028435	0.00254906	Snora78
-5.87707	0.00446322	0.0277389	Tjp3
-5.87353	0.0033844	0.0218673	Amh
-5.86954	1.78e-06	2.71e-05	Has3
-5.86912	0.000829815	0.00642163	A230108P19Rik
-5.86907	0.0124522	0.0649352	Cdhr1
-5.86737	2.65e-22	2.93e-20	Basp1
-5.86334	0.000602775	0.00486872	Plbd1
-5.86286	0.00580518	0.0345749	Mir181b-2
-5.8619	0.00592781	0.0351023	Pde4c
-5.856	0.0300711	0.132015	Hmgb4os
-5.85093	0.00382794	0.0243157	Slc6a5
-5.84078	0.0176486	0.0859845	Nlrp1b
-5.83787	0.00206162	0.0141827	Esrrb
-5.83762	0.018037	0.0873986	Mir3075
-5.83695	0.000732874	0.00577186	Rhoh
-5.83214	0.000169857	0.00161216	Cntnap5a
-5.83145	0.0368904	0.154369	Lhfpl1
-5.82874	0.00479097	0.0295413	Slc4a1
-5.82816	0.00811938	0.0457175	Gnb3
-5.82739	0.0107109	0.0576998	Adam33
-5.82688	0.000171252	0.00162304	Irs4
-5.82593	4.27e-05	0.000479896	Sgk2
-5.82534	0.0403363	0.165462	1700034G24Rik
-5.82463	0.00432782	0.027052	4930592I03Rik
-5.82358	0.0167789	0.0825904	Tmc8
-5.81562	0.0117702	0.0621405	4933417G07Rik
-5.81335	2.99e-06	4.4e-05	Gm10400
-5.81332	0.0119632	0.0629049	Rassf6
-5.80059	0.00586946	0.0348411	Dlx4
-5.79504	0.0478872	0.188762	1700065D16Rik
-5.794	0.00688332	0.0397855	1700011H14Rik
-5.79075	0.000175811	0.00166062	4933424G05Rik
-5.79062	0.00170528	0.012005	Cd52
-5.78303	0.00463061	0.0286518	Mir5119
-5.77776	9.63e-11	3.08e-09	Sapcd2
-5.77565	0.0113661	0.0604308	Ptgir
-5.76751	0.000907471	0.00695583	Snord35a
-5.76683	0.009559	0.0524559	Cd300lg
-5.75992	0.0305518	0.133616	Gm12522
-5.75875	0.0123429	0.0644769	AW549542
-5.75323	0.0232638	0.107809	Atp8b3
-5.75284	0.0116889	0.061818	Sigirr
-5.75099	0.0186446	0.0898929	Sox5os3
-5.75011	0.000144845	0.00139712	Lurap1l
-5.7491	0.000403577	0.00346573	4930590J08Rik
-5.74892	0.00628109	0.0368819	AY512931
-5.7432	0.0251229	0.114254	4930479D17Rik
-5.74009	0.00635788	0.0372434	Gm8013
-5.73578	0.00157635	0.0112238	H2afy3
-5.73392	0.0208242	0.0983119	Nppa
-5.7326	0.0114073	0.0606002	Ccdc155
-5.73195	1.09e-05	0.000142621	Snora21
-5.7296	0.000749478	0.00587897	Notum
-5.72554	0.00040006	0.00344309	Smc1b
-5.72448	0.000329336	0.00289943	Pdzph1
-5.72254	0.0164451	0.0814187	Tldc2
-5.71736	0.00755575	0.0430365	Hoxa2
-5.71047	0.000661931	0.00528778	3110079O15Rik
-5.70816	0.00702369	0.0404296	Cd200r1
-5.7065	0.00818624	0.046025	Spo11
-5.70364	0.000907731	0.00695583	Mir103-2
-5.70324	0.0129904	0.0673538	Ncf4
-5.70299	0.00108609	0.00817532	Adcyap1
-5.70175	0.00257499	0.0172114	Gm14092
-5.69734	0.000112038	0.00111929	Dennd1c
-5.6948	3.92e-05	0.000444239	Arhgap25
-5.69472	0.0193449	0.0927044	Gm5907
-5.6916	0.00593551	0.0351274	Vmn1r32
-5.68795	0.00626993	0.0368274	Tnk1
-5.68312	0.0264904	0.119237	4930548H24Rik
-5.68203	0.00310529	0.0202714	Slc10a6
-5.68146	0.00150583	0.010807	Ptpn7
-5.68033	8.64e-07	1.39e-05	Magee2
-5.68024	0.017525	0.0855102	Fam19a4
-5.67898	6.42e-11	2.11e-09	Kcnh7
-5.67801	1.36e-24	1.79e-22	Pcdh15
-5.6731	0.0131867	0.0681841	4833427F10Rik
-5.66971	8.21e-09	1.96e-07	Rad51ap1
-5.66789	0.023142	0.107351	1700113H08Rik
-5.66614	0.0153917	0.0771202	1700024G13Rik
-5.66521	0.000758434	0.00593733	A230009B12Rik
-5.66278	0.0185794	0.089627	2610037D02Rik
-5.66271	0.0182499	0.088255	Endou
-5.66223	0.00892995	0.0494673	P2rx2
-5.66105	7.39e-07	1.22e-05	Slc16a14
-5.65915	0.00481487	0.0296541	Dapk2
-5.65779	0.00331583	0.0214597	Efna3
-5.6552	0.00758878	0.043187	Atg9b
-5.6552	0.00520362	0.0315113	Rnf17
-5.64657	0.0093866	0.0516751	Slfn2
-5.64451	0.0219789	0.103005	Cryba4
-5.64437	0.000202626	0.00188748	1700034H15Rik
-5.63738	0.00974043	0.0533679	Psmb11
-5.63497	0.0294837	0.129932	Tmem190
-5.63438	5.78e-06	7.98e-05	Chtf18
-5.6338	0.0276527	0.123334	4933400C23Rik
-5.63172	0.0192736	0.0924718	1700012D16Rik
-5.62591	0.0210402	0.0991994	Adra2b
-5.62587	5.67e-05	0.00061828	Doc2g
-5.62526	0.00523302	0.0316555	Agbl1
-5.62511	2.34e-20	2.19e-18	Mdga1
-5.62271	0.0172791	0.084479	Il10
-5.62098	0.0361795	0.151848	Gm4961
-5.62017	0.0051757	0.0313763	Lmx1b
-5.61734	0.00498406	0.0304727	9430060I03Rik
-5.61719	0.00500363	0.0305519	Rhov
-5.61608	0.000159897	0.00152798	B230323A14Rik
-5.60612	0.0132017	0.0682255	Slc35g3
-5.60562	0.0341837	0.145405	Fbxl8
-5.60126	0.0260132	0.117576	Pcdhac1
-5.60125	0.0124666	0.064993	2900055J20Rik
-5.59885	1.16e-05	0.000149651	Satb2
-5.595	9.03e-06	0.00012029	Ccnb1
-5.5944	0.00557704	0.0333889	Rad51ap2
-5.59207	0.00310785	0.0202814	Ccdc87
-5.59082	4.34e-14	2.14e-12	Mcm2
-5.58509	0.0144624	0.0731566	Gabre
-5.5826	0.0374926	0.156454	Aqp5
-5.57882	0.0151469	0.0761471	Tex35
-5.57839	0.00261679	0.0174491	Entpd3
-5.57677	0.0197632	0.0942955	Il1rn
-5.57528	0.0105903	0.0571284	Ms4a6d
-5.57117	0.0211054	0.0994299	Cyp4f41-ps
-5.57064	0.0123609	0.0645105	4930487H11Rik
-5.56889	0.00908583	0.0502313	Cd79b
-5.56878	0.0318348	0.138206	1700001G17Rik
-5.56487	2.09e-06	3.18e-05	Tnf
-5.5601	0.0118441	0.0624799	Gck
-5.55797	0.00263764	0.0175762	Parvg
-5.55648	2.34e-05	0.000280432	Cenpe
-5.55172	0.0223166	0.104338	Trib3
-5.55154	5.35e-34	1.43e-31	F2r
-5.54815	0.000692943	0.00549125	Adgrg3
-5.54793	0.00675209	0.0391193	Gm12295
-5.54522	0.000274137	0.00247241	Myh8
-5.54495	3.43e-10	1.02e-08	Gm3636
-5.53324	0.00587634	0.0348608	Dear1
-5.53151	0.0168118	0.0827318	Myo1a
-5.52634	0.0249754	0.113779	Upk1a
-5.52056	1.84e-20	1.74e-18	Cdc25b
-5.51951	0.040477	0.165935	Pde6c
-5.5189	0.0144824	0.0732201	4930414N06Rik
-5.51764	1.52e-09	4.14e-08	Lzts1
-5.51575	0.00255088	0.0170736	Gm5468
-5.5156	4.33e-05	0.0004854	Optc
-5.51502	0.0326703	0.140804	4930567K12Rik
-5.50866	4.13e-05	0.000465469	Arsj
-5.50772	1.88e-24	2.44e-22	Rnf165
-5.50697	0.000688215	0.00546634	Kcnb2
-5.50614	0.0041584	0.0261181	A230103J11Rik
-5.50594	0.0138238	0.0708606	4930579J19Rik
-5.50414	0.031278	0.136365	Cd22
-5.5025	0.00629929	0.0369665	Atp6v1b1
-5.50126	0.0015898	0.011306	Mlkl
-5.50073	0.0408777	0.167263	Baat
-5.50047	0.0176191	0.0858625	Mylk4
-5.4995	0.00126693	0.00933196	Nkx6-1
-5.49777	0.0025057	0.0168173	Slc10a4
-5.49061	0.0145713	0.0735365	Cldn23
-5.48986	0.0370622	0.154993	D17Ertd648e
-5.48369	1.07e-13	4.98e-12	Hist1h2bl
-5.48021	0.0386946	0.160036	Txk
-5.47635	0.0164705	0.0815028	1700011L22Rik
-5.47371	0.0305099	0.133462	4930549G23Rik
-5.47199	0.00492659	0.0302098	Scel
-5.46986	0.0157182	0.0784748	Mir370
-5.46614	1.96e-10	6e-09	Col26a1
-5.4657	0.0108133	0.0580757	0610005C13Rik
-5.46162	0.00028831	0.00257885	Pbk
-5.46115	0.0378805	0.157502	Tbx1
-5.4589	0.0173319	0.0846946	5530401A14Rik
-5.45755	0.00234826	0.0158914	Ptprcap
-5.45709	0.00888601	0.0492658	Gm20754
-5.45688	0.000907386	0.00695583	Crym
-5.45681	0.0371382	0.155239	Lypd2
-5.45407	0.0125469	0.0653944	Ldlrad2
-5.45319	0.00718631	0.0412807	Pyhin1
-5.45038	0.0266246	0.119759	Upb1
-5.44787	0.0381065	0.158273	Lmntd2
-5.44786	0.00727523	0.0417186	Cldn7
-5.44498	0.0328607	0.141456	C920009B18Rik
-5.44313	0.0220973	0.10351	Aldh8a1
-5.43978	0.0291804	0.128797	Cldn20
-5.43699	1.76e-07	3.27e-06	Parpbp
-5.43674	7.85e-27	1.23e-24	Fam60a
-5.43551	0.0131365	0.0679963	Galnt5
-5.43086	0.00305134	0.0199791	Actn2
-5.42816	3.01e-07	5.38e-06	Ttll6
-5.4267	0.0166044	0.0819172	Mctp2
-5.42473	0.0244319	0.111913	Slc16a8
-5.42159	0.00949622	0.0521759	Fgf10
-5.42061	0.0307878	0.134497	1600029I14Rik
-5.41932	2.5e-08	5.46e-07	Kifc1
-5.41922	0.0181538	0.0878774	Mapk13
-5.41912	0.0233613	0.108061	Slfn4
-5.41712	4.64e-20	4.26e-18	Hells
-5.41133	0.00521699	0.0315713	Gm10789
-5.41003	0.00499801	0.0305294	Fam221b
-5.40984	2.63e-07	4.75e-06	Inha
-5.40741	0.0390037	0.160975	Osr2
-5.40713	0.0104488	0.0564891	Sh2d2a
-5.40627	0.00340231	0.0219407	1700092M07Rik
-5.39649	0.000868583	0.00668727	Sspo
-5.39362	0.048	0.189168	Vmn2r5
-5.39209	0.000726386	0.00572945	Cd72
-5.39072	0.00101003	0.00765584	Otx2os1
-5.38859	0.0250406	0.113996	Sla2
-5.38748	0.034074	0.145002	Gm11541
-5.38551	0.0113934	0.060543	Pon1
-5.38323	0.0288844	0.127693	Myh2
-5.38238	0.0103728	0.0562064	9830166K06Rik
-5.38133	7.71e-05	0.000806832	Tnni3
-5.3784	6.02e-09	1.48e-07	BC030867
-5.37478	0.0498868	0.194894	Prr22
-5.3743	3.91e-09	9.96e-08	Bcl6b
-5.37399	0.00532063	0.0320993	Dlk2
-5.37363	0.0204291	0.0968551	Fam209
-5.3736	1.76e-06	2.69e-05	Cd1d1
-5.37257	0.000160051	0.00152798	Paupar
-5.36977	0.0051618	0.0313245	Ccdc64b
-5.36933	5.94e-68	8.3e-65	Prc1
-5.36713	0.0337403	0.14402	Mir93
-5.3613	0.00584236	0.0347435	Vill
-5.3572	6.19e-25	8.24e-23	Hist1h2ag
-5.35282	0.0308118	0.134572	Nr1i2
-5.35126	2.09e-15	1.21e-13	Fhl3
-5.34582	0.039633	0.163159	Krt80
-5.34068	0.0256618	0.116229	4930511A08Rik
-5.33921	0.00342499	0.0220495	Icam5
-5.33575	0.0276039	0.123229	F7
-5.33529	0.0255223	0.115731	Gm15326
-5.33243	0.00440566	0.0274334	Kcna5
-5.33024	0.0107678	0.0578812	DQ267102
-5.32818	0.00500682	0.0305519	Rac2
-5.3274	0.00130845	0.00959446	Stk32b
-5.32627	0.0143717	0.0728425	Muc5b
-5.32338	0.00941409	0.0517889	3830432H09Rik
-5.32185	2.72e-10	8.12e-09	Ccdc103
-5.3199	0.000265331	0.00240407	Tmem154
-5.31875	7.97e-26	1.18e-23	Hist1h2bk
-5.30984	0.026315	0.118615	Slc36a2
-5.3059	2.4e-11	8.48e-10	Lrrtm1
-5.30293	6.69e-05	0.00071576	Pnma1
-5.30243	0.00767561	0.0435545	2610027K06Rik
-5.3021	0.0241329	0.110913	4930563E18Rik
-5.29954	0.0247309	0.112938	Tmem30c
-5.29578	0.0344516	0.1461	Gm1653
-5.29466	2.56e-21	2.68e-19	Lmnb1
-5.29339	0.0328671	0.141456	Slc12a1
-5.29257	0.0330725	0.142068	Snord15b
-5.28785	0.00672534	0.038999	Lamb3
-5.28634	0.047118	0.186701	Oc90
-5.2856	1.28e-14	6.83e-13	Dbpht2
-5.27519	3.14e-54	2.05e-51	Fxyd6
-5.27481	1.84e-05	0.000227024	Folr2
-5.26908	0.0103546	0.0561823	Khdc1b
-5.26743	0.0441871	0.177683	1600029O15Rik
-5.26626	0.0430929	0.174467	D6Ertd474e
-5.26596	0.03203	0.138839	Creb3l3
-5.26591	1.1e-27	1.79e-25	Mfap4
-5.26455	0.0165952	0.0819061	4930443O20Rik
-5.26348	0.0408304	0.167139	Lypd6b
-5.2581	0.0172183	0.0842237	Epsti1
-5.25278	0.0373752	0.15603	Ccdc105
-5.24442	0.0335404	0.143448	Treh
-5.24302	0.0199837	0.0950018	Fut4
-5.24209	0.0436877	0.176156	Smim22
-5.24131	0.047258	0.187073	2410004I01Rik
-5.23951	0.0134395	0.0692045	Zfp750
-5.23778	0.00220266	0.0150465	Tgm1
-5.23302	0.00771748	0.043754	Ampd1
-5.23264	0.00939334	0.0516977	Ovol3
-5.22926	0.0264337	0.119037	Bdkrb2
-5.22912	0.011958	0.0629049	Gsg1
-5.22878	8.37e-20	7.54e-18	Rassf4
-5.22694	5.76e-05	0.000626679	Klhl35
-5.2258	0.0484615	0.190411	4833417C18Rik
-5.22438	0.0381169	0.158283	Tsks
-5.22242	0.000249113	0.00227397	Fam187a
-5.22204	0.0149777	0.0754318	Krt28
-5.2207	2.58e-06	3.85e-05	Gm3002
-5.21786	0.0193284	0.0926919	Slc27a5
-5.21621	0.0269687	0.121112	Kcnmb3
-5.21407	0.0446921	0.179309	Krtap7-1
-5.21118	0.0279276	0.124306	8030451O07Rik
-5.2094	0.0190736	0.0916271	Cst7
-5.20749	0.000112936	0.00112712	Tmem91
-5.20525	0.0229473	0.106625	Ppm1j
-5.20441	0.0349084	0.147685	Cd101
-5.19934	0.000690975	0.00548159	Foxf1
-5.19901	1.08e-05	0.000141392	Prickle3
-5.19463	2.58e-05	0.000307055	Gm20219
-5.19385	2.13e-09	5.67e-08	Dmrta1
-5.19362	0.029463	0.129869	Scarna3b
-5.19303	4.89e-05	0.000543231	Foxm1
-5.19287	0.0227328	0.105753	Mir92b
-5.18985	4.47e-11	1.5e-09	Rps6ka6
-5.1896	1.49e-09	4.07e-08	Gm3383
-5.18122	0.0102456	0.0556683	Mir6374
-5.1795	9.01e-19	7.41e-17	Hist1h3c
-5.17911	0.0396306	0.163159	Tmem132cos
-5.17813	0.0322373	0.139405	1700112J05Rik
-5.17712	0.00620965	0.0365426	C1ql2
-5.17284	9.66e-07	1.54e-05	Col13a1
-5.17125	1.53e-05	0.000192493	Slfn10-ps
-5.16619	0.0119404	0.0628694	A330040F15Rik
-5.16569	0.00508977	0.0309738	Cib2
-5.16414	0.00493893	0.030259	Nptx2
-5.15841	0.00585509	0.034798	Gna15
-5.15297	2.54e-10	7.62e-09	Chrna3
-5.14871	5.03e-06	7.02e-05	Nr2e1
-5.14526	0.0237195	0.109464	Ankmy1
-5.14083	0.0397408	0.163411	Fgf16
-5.14026	0.0104646	0.0565443	0610038B21Rik
-5.12666	0.00210756	0.0144625	H2-Eb1
-5.12188	0.000438174	0.00370913	Kcnmb4
-5.11895	0.0153899	0.0771202	2310002D06Rik
-5.11711	1.19e-06	1.87e-05	Hist1h1b
-5.11707	0.0181812	0.0879883	Gm8773
-5.11704	0.049066	0.192347	4933403O08Rik
-5.11481	4.07e-05	0.000459476	Nespas
-5.11367	0.0169912	0.0834467	Gmfg
-5.11337	0.0068691	0.0397267	Ssxb5
-5.112	9.86e-24	1.21e-21	Mex3a
-5.11164	0.0237102	0.109464	Tmod4
-5.10874	0.0063063	0.0369855	Sh2d4b
-5.10773	0.0237206	0.109464	Tslp
-5.10637	0.0219586	0.102934	Slc6a3
-5.10618	0.00993452	0.0542642	Tpte
-5.10448	5.9e-07	9.94e-06	Gm14204
-5.10019	0.0121844	0.0637508	1700001D01Rik
-5.09987	7.75e-10	2.2e-08	Pcdh8
-5.09949	0.024781	0.11313	Klc3
-5.09764	0.0358724	0.150818	Dcaf12l2
-5.09605	0.0199125	0.0948191	Mzb1
-5.09462	0.0438173	0.176439	Rfpl4
-5.09293	0.0356067	0.149894	Gipc2
-5.08777	0.0348787	0.147591	1700024F13Rik
-5.08638	8.5e-05	0.000878291	Slfn8
-5.08592	2.88e-09	7.58e-08	Kif4
-5.08211	0.00528455	0.0319066	Trim14
-5.08196	9.91e-06	0.000130496	Fam72a
-5.08106	0.0317254	0.137885	Htr5b
-5.081	0.0272151	0.121966	BC021785
-5.07519	0.0367297	0.153795	Qrfp
-5.0746	0.0315845	0.137365	Scpep1os
-5.07356	0.0364064	0.152609	Slco1b2
-5.07045	0.0431202	0.174505	Mir1949
-5.06634	0.0279183	0.124292	Clnk
-5.0649	2.23e-24	2.88e-22	Socs2
-5.05645	0.00592698	0.0351023	Dnajb3
-5.0523	0.0327808	0.141156	Olfr920
-5.05196	0.00141452	0.0102456	Tmem26
-5.0445	0.0497386	0.194453	Mir24-2
-5.04325	0.0170455	0.0836082	Gm9054
-5.03761	0.0111886	0.0596332	Tas2r113
-5.0361	0.00219901	0.0150268	Cited1
-5.03583	0.0166124	0.0819359	Slco4c1
-5.03432	0.022697	0.105612	Gpr26
-5.03397	0.0407456	0.166897	Gja10
-5.03355	0.0208227	0.0983119	Thegl
-5.02897	0.0361624	0.151809	Snord69
-5.0252	0.0140365	0.0715945	5830432E09Rik
-5.02393	0.0466781	0.185415	Tyms-ps
-5.02365	0.0333033	0.142684	E430016F16Rik
-5.02337	0.00737575	0.0421832	Hhipl1
-5.01758	0.0444374	0.17847	Foxr2
-5.01466	0.0373624	0.15601	Hist1h1t
-5.01448	0.00370348	0.0236479	Mir7013
-5.00831	2.43e-17	1.72e-15	Cdh24
-5.00361	0.00131239	0.00961257	Gm5415
-4.99936	0.000336997	0.00296288	Snora75
-4.99919	3.41e-14	1.72e-12	Hist1h2ab
-4.99562	0.0290722	0.128407	4930430J02Rik
-4.98934	0.0141246	0.0719317	4930502E09Rik
-4.98804	0.0336435	0.143795	Ttc36
-4.98611	0.027581	0.123183	Cdh9
-4.98353	0.0144022	0.0729468	Dok2
-4.98309	0.0376533	0.156847	Nkpd1
-4.98282	0.0299528	0.131603	Gm30505
-4.9811	0.00761746	0.04332	Gpr65
-4.97586	1.05e-07	2.05e-06	Slc27a3
-4.96602	0.00495859	0.0303644	AW822252
-4.96278	0.0478095	0.188607	Igfals
-4.95381	8.34e-05	0.000864212	3930402G23Rik
-4.94638	0.0328721	0.141456	Pate4
-4.94552	0.0105537	0.0569469	Gdf5
-4.9444	0.00113194	0.00847808	Tmem28
-4.94335	0.0453731	0.18152	Tgm3
-4.941	0.0133103	0.0686601	Snord53
-4.94048	0.0170384	0.0835945	Gm10037
-4.93869	0.0156351	0.0781395	Tctex1d1
-4.93856	0.0117012	0.0618594	Ermap
-4.93433	0.00729335	0.0417974	Dnmt3aos
-4.93425	0.00150662	0.0108087	Chrm3
-4.93389	0.0303097	0.132854	6030408B16Rik
-4.93034	0.0179791	0.0871827	1700019B03Rik
-4.92727	0.00909187	0.0502505	Aldh1a3
-4.92474	0.0370713	0.154993	Dnajb7
-4.92358	0.00148631	0.0106943	Lpar5
-4.92212	0.0322915	0.139581	Ssx9
-4.91674	0.00413046	0.0259593	Kif14
-4.90898	3.24e-15	1.83e-13	Hist1h2ah
-4.90481	0.000104307	0.00104633	Efna1
-4.89992	4.32e-09	1.09e-07	B3gnt5
-4.89793	0.0427078	0.173175	C86187
-4.89752	0.0261862	0.118249	Mir3109
-4.89398	0.0353946	0.149203	Kynu
-4.88967	0.0121052	0.0635148	Oxgr1
-4.88491	0.0279415	0.124339	Mir341
-4.88404	0.023111	0.107232	Dleu7
-4.88359	0.000475185	0.00397822	Adat3
-4.88356	1.72e-11	6.24e-10	Ect2
-4.8833	5.37e-11	1.79e-09	P4ha3
-4.87741	0.0136353	0.0700041	Mir16-1
-4.87456	0.0304383	0.133268	Prtn3
-4.87189	4.02e-15	2.27e-13	Kif15
-4.86749	0.00485306	0.0298396	Gm10584
-4.86712	0.00245467	0.0165258	Nlrc5
-4.86525	0.04417	0.17767	4933405L10Rik
-4.86273	1.03e-07	2.01e-06	P3h2
-4.85881	0.049117	0.192444	Gpr152
-4.8556	2.66e-13	1.18e-11	Hist1h3g
-4.85493	0.0132631	0.0684704	Mir143
-4.85195	1.07e-05	0.00014023	Cdkn3
-4.84761	0.0102232	0.0555925	Hkdc1
-4.84756	0.00537081	0.0323695	Ccdc109b
-4.84714	3.4e-07	6.02e-06	Aim2
-4.84237	0.000469949	0.00394061	Grhl2
-4.84194	0.0347556	0.147166	Il11
-4.84113	0.00707124	0.0406794	E030030I06Rik
-4.84024	6.59e-07	1.1e-05	Adamts17
-4.83802	0.0413462	0.168827	Gjb3
-4.83393	0.00122375	0.00907197	Arhgap30
-4.83236	6.15e-06	8.44e-05	Thoc6
-4.83069	0.0337767	0.144144	Cntf
-4.83054	0.042298	0.171888	4930567K20Rik
-4.83003	0.0278526	0.124056	1700001O22Rik
-4.82848	0.00621025	0.0365426	Gm1123
-4.82807	0.00921858	0.0509077	3110009E18Rik
-4.81207	1.42e-05	0.000180454	Nme4
-4.8095	5.14e-24	6.49e-22	Mcm6
-4.80854	0.00187152	0.0130254	4930515G01Rik
-4.80783	0.00449436	0.027897	2310040G24Rik
-4.80515	0.0171855	0.0841054	Cpa4
-4.80488	0.033491	0.1433	Gja6
-4.80452	7.75e-24	9.66e-22	Hist1h3b
-4.80347	2.84e-07	5.1e-06	Syk
-4.79986	0.0301824	0.132414	E330011O21Rik
-4.79893	0.00984203	0.0538213	Gnrh1
-4.79759	0.0226929	0.105612	Spata22
-4.79374	0.0275079	0.122913	Gramd2
-4.7896	0.0139622	0.0713013	Ddx43
-4.78857	2.9e-06	4.28e-05	Kcnk9
-4.78815	0.00667252	0.0387501	Foxa1
-4.78613	5.51e-06	7.63e-05	Hcn4
-4.78336	0.00024904	0.00227397	Fanca
-4.78205	6.8e-05	0.000725864	1700001L05Rik
-4.78154	5.56e-18	4.2e-16	Spc24
-4.7807	0.00583328	0.0347	Zfp92
-4.77618	0.00251804	0.0168827	Rhof
-4.77603	3.53e-06	5.1e-05	Lhx1os
-4.77405	7.63e-06	0.000102755	Bid
-4.77154	0.0402972	0.165337	Mir17
-4.77012	0.00540628	0.0325257	Gm16938
-4.77	3.82e-09	9.78e-08	Epha5
-4.76554	0.00188964	0.0131328	Kif17
-4.76328	0.0129048	0.0669921	Uox
-4.76181	0.012442	0.0649001	Arsi
-4.7595	0.00184345	0.0128483	Tbc1d22bos
-4.75872	0.0161504	0.0802639	Fndc3c1
-4.75753	0.0379648	0.157785	Gal
-4.75239	0.000441632	0.00373033	Bub1b
-4.74591	0.014529	0.0734367	Chia1
-4.74275	0.00437479	0.0272759	Il17re
-4.7392	0.0380291	0.157985	Cd80
-4.73863	0.00157376	0.0112122	Runx2
-4.73695	2.13e-35	6.61e-33	Lrrc7
-4.73688	0.0199625	0.0949851	Palm3
-4.73283	0.0195488	0.0935655	1700099I09Rik
-4.73177	1.26e-15	7.48e-14	Hist1h2ad
-4.73168	0.00602958	0.035651	Agtr2
-4.726	0.0318063	0.138194	Abcg3
-4.72212	1.06e-07	2.05e-06	Mycn
-4.71917	0.0377035	0.156932	4930444P10Rik
-4.71622	0.0318428	0.138206	Otoa
-4.71393	2.71e-11	9.44e-10	Postn
-4.7083	0.035295	0.14887	Dytn
-4.70828	0.00782163	0.0442676	Gm21284
-4.70738	0.0338262	0.144248	Liph
-4.70635	0.0292099	0.128841	Nupr1l
-4.70586	0.00486315	0.0298922	Xkr5
-4.70259	0.0420645	0.171081	Cd209c
-4.70119	0.00100713	0.0076368	Arhgap4
-4.70048	0.0456808	0.18249	Gpr52
-4.69907	2.71e-05	0.000319907	Shc2
-4.69697	0.00129572	0.00952614	A530058N18Rik
-4.69141	0.0351537	0.148372	D630023F18Rik
-4.68504	0.0344969	0.146261	Fbp1
-4.68067	2.13e-13	9.5e-12	Cdc20
-4.68032	0.00812221	0.0457175	Ms4a6c
-4.67618	4.81e-31	1.08e-28	Asxl3
-4.67234	0.000131613	0.00129048	Sema3f
-4.67231	1.47e-11	5.42e-10	Dll1
-4.66509	2.94e-06	4.33e-05	Mss51
-4.66265	6.42e-20	5.87e-18	Hmgb3
-4.66255	0.0271992	0.121923	Abhd11os
-4.65856	1.48e-08	3.4e-07	Kif11
-4.65639	0.00976452	0.0534699	Bcl2a1a
-4.65565	0.0167147	0.0823782	C030016D13Rik
-4.65528	1.51e-05	0.000191025	Gm3500
-4.6544	8.62e-06	0.000115079	Gm10432
-4.65127	1.77e-06	2.71e-05	Emilin1
-4.64743	0.00181853	0.0127063	AF357425
-4.63642	0.0417042	0.169884	Cel
-4.63373	7.61e-05	0.0007976	Cdca7
-4.6246	0.00285583	0.0188568	Crb1
-4.62232	9.57e-05	0.000969631	Hymai
-4.60519	0.00117282	0.00875411	Fbn2
-4.605	1.22e-05	0.000156808	Zscan2
-4.60281	0.0197593	0.0942955	Gm15915
-4.59813	0.000343194	0.0030106	Adamts19
-4.59666	0.0203332	0.0964237	Tfap2d
-4.59491	0.00500794	0.0305519	Dhx58
-4.59315	0.00153028	0.0109503	Fgf7
-4.58659	0.00168494	0.0118789	2410018L13Rik
-4.58147	0.00449934	0.027919	Fgd2
-4.58134	0.00781161	0.0442364	Tbc1d10c
-4.57795	0.00130214	0.00955896	Snord100
-4.56724	0.0304057	0.133155	Rspo2
-4.56642	0.0404132	0.165708	Gm10804
-4.56515	9e-15	4.89e-13	March1
-4.56373	0.019764	0.0942955	Sis
-4.56057	2.06e-05	0.000250888	5330417C22Rik
-4.56	0.0417781	0.170093	Mir133a-1
-4.55888	0.0295284	0.130082	4930521E06Rik
-4.55599	0.00755275	0.043032	Mir670
-4.55536	6.9e-05	0.000734247	Dctd
-4.55131	7.57e-09	1.82e-07	Ngfr
-4.54995	1.83e-10	5.59e-09	Tbc1d30
-4.54814	0.0467811	0.185673	Slc22a13b-ps
-4.54552	0.0137787	0.0706478	Gm13830
-4.53964	0.0139587	0.0713013	Fam163b
-4.53839	1.62e-05	0.000202865	Crtac1
-4.53494	2.27e-11	8.04e-10	Nusap1
-4.53325	2.62e-05	0.000310725	4930526I15Rik
-4.52644	0.00012644	0.001246	Hilpda
-4.52607	9.92e-09	2.34e-07	Polq
-4.52274	0.0394295	0.162458	1810062G17Rik
-4.50997	0.00212095	0.0145459	Rxfp3
-4.50375	0.014355	0.0727829	Trhr
-4.48199	8.56e-05	0.000883441	Glt8d2
-4.47754	0.0375569	0.156622	1700016C15Rik
-4.47166	3.09e-05	0.000361127	Gm6377
-4.45843	2.1e-05	0.00025448	Smtnl2
-4.45735	0.0038014	0.0241785	Klhl1
-4.45028	0.00481409	0.0296541	Rilp
-4.44915	0.0340263	0.144881	Cyp4x1
-4.44483	7.84e-07	1.28e-05	Kcnq5
-4.43854	0.0225568	0.105134	Aqp1
-4.43621	0.010362	0.0561881	Hsbp1l1
-4.43539	0.000123775	0.00122344	A430090L17Rik
-4.42936	0.0205145	0.0971658	Mir6920
-4.41385	3.37e-05	0.000389371	Asf1b
-4.41353	0.0315742	0.13735	Mir467c
-4.41205	0.00743644	0.0424558	5031414D18Rik
-4.40478	0.0129443	0.0671612	1700016G22Rik
-4.40071	0.0138311	0.0708796	Hrh2
-4.39854	0.0285527	0.126656	Tssk3
-4.39598	4.76e-06	6.7e-05	Gm10406
-4.37491	0.0376237	0.1568	AA387883
-4.37118	3.92e-06	5.62e-05	Rin3
-4.36579	0.010071	0.0548749	Masp2
-4.35924	0.00200299	0.0138322	Cerkl
-4.35475	6.51e-06	8.88e-05	Lrrc71
-4.35021	0.0332545	0.142631	Cd247
-4.34911	7.56e-06	0.000101981	Murc
-4.34683	2.5e-20	2.33e-18	Hist1h2bn
-4.34504	0.0203298	0.0964237	Gimap5
-4.34319	0.0393548	0.162218	Mir219a-2
-4.33676	0.0455787	0.182268	Hsd3b3
-4.33362	6.31e-08	1.28e-06	C330027C09Rik
-4.33111	1.46e-14	7.75e-13	Zfp811
-4.32991	8.26e-13	3.47e-11	Aurka
-4.3116	7.04e-10	2.01e-08	Blm
-4.30408	5.4e-05	0.000591352	Neto1
-4.2985	8.78e-05	0.000903613	Ckap2l
-4.29781	1.45e-07	2.75e-06	Ccne1
-4.29567	0.00647226	0.0378115	Fbll1
-4.29497	3.52e-06	5.08e-05	Cdh12
-4.2783	0.00856529	0.0478536	Cyp27b1
-4.27819	0.00439957	0.0274042	Tspan32
-4.27757	3.67e-13	1.59e-11	Mndal
-4.27623	0.00689368	0.0398218	Kcnj5
-4.27594	0.013603	0.0698752	Tfr2
-4.26375	0.0437008	0.17616	Sp8
-4.25941	0.000200497	0.00186943	Gja4
-4.25901	0.0165352	0.0817196	2610042L04Rik
-4.2507	0.0178841	0.086858	Snord118
-4.24903	0.00640593	0.0374688	1700102P08Rik
-4.24788	0.0199485	0.0949448	Ackr4
-4.23387	0.00301978	0.0197996	4930513N10Rik
-4.23054	4.66e-05	0.000519649	Erich6
-4.22884	0.0177071	0.0862055	C2cd4c
-4.2272	9.62e-17	6.34e-15	Unc5c
-4.22701	1.22e-18	9.9e-17	Hist1h2ac
-4.22402	0.0354195	0.149203	Rnf207
-4.21299	1.81e-11	6.56e-10	Kif18a
-4.21003	4.87e-28	8.44e-26	Zfp711
-4.20446	2.43e-06	3.64e-05	Incenp
-4.20438	0.00222235	0.0151598	Ccdc38
-4.203	0.00156398	0.0111629	Nppc
-4.20213	1.13e-05	0.000145777	Poc1a
-4.19671	0.0481812	0.189541	Pou5f1
-4.19092	1.76e-05	0.00021844	Zc3hav1l
-4.18558	0.0321126	0.139105	4933425L06Rik
-4.18262	1.97e-12	8.02e-11	Hist1h2an
-4.17086	1.21e-08	2.81e-07	Exoc3l
-4.16895	0.00705793	0.0406148	March11
-4.1671	2.31e-05	0.000277711	Oip5
-4.16514	5.05e-06	7.05e-05	A3galt2
-4.15965	8.3e-12	3.13e-10	Dut
-4.15902	0.00487039	0.0299273	Slc26a10
-4.15676	0.000244221	0.00223976	Nfkbid
-4.14898	0.0186488	0.0898929	Gm128
-4.14626	0.000215821	0.00199614	Gpr156
-4.13198	0.0039832	0.0251712	Grin2d
-4.12576	6.22e-15	3.42e-13	Grik3
-4.12258	0.00538816	0.0324267	Adcy10
-4.12025	0.000232832	0.00214335	4931430N09Rik
-4.11984	0.000488989	0.00406715	Tlr5
-4.11775	0.0428962	0.173814	Gm609
-4.11211	8.97e-05	0.000920065	Twist1
-4.10801	6.83e-18	5.08e-16	Hist1h2bp
-4.09956	9.39e-07	1.51e-05	Fcgr3
-4.09641	0.0416626	0.169765	Ltk
-4.08508	7.88e-05	0.000823949	Rimbp2
-4.08213	7.75e-17	5.18e-15	Arhgap11a
-4.08148	0.000234628	0.00215785	Mab21l2
-4.07744	0.0241366	0.110913	Bcl3
-4.07551	4.89e-07	8.37e-06	Gen1
-4.07531	0.00595432	0.0352273	Snord99
-4.06213	0.0238993	0.110107	Scarna3a
-4.05885	0.00013241	0.00129622	Myb
-4.05469	4.21e-17	2.86e-15	Ccnd2
-4.051	0.00508181	0.030935	Gpr161
-4.04957	0.0475354	0.187765	Mrap
-4.04339	0.00155462	0.0111001	Rasgef1c
-4.04339	1.67e-10	5.15e-09	Tbx18
-4.04174	0.0350853	0.148177	Spx
-4.0396	0.0165287	0.0817081	1700022I11Rik
-4.03855	3.11e-05	0.000362664	Nek2
-4.03848	0.00231754	0.0157216	Snord22
-4.0372	0.00140077	0.0101611	Klhl6
-4.03646	0.000356073	0.00311102	Sorcs3
-4.0315	0.0434492	0.175408	AF357355
-4.01844	0.000223209	0.00206155	Zwilch
-4.01737	0.000347741	0.00304503	Ybx2
-4.01735	0.000609471	0.00491671	Casr
-4.01469	0.0108822	0.0583817	Arhgap9
-4.014	1.68e-08	3.81e-07	Scn3a
-4.01381	0.0382102	0.158557	Trpv3
-4.01135	1.33e-58	1.19e-55	Hmgb2
-4.01051	0.00253352	0.0169748	Msr1
-4.00952	0.000154733	0.001483	Duox1
-4.00493	6.52e-05	0.000699528	Mnda
-4.00425	3.38e-06	4.89e-05	Tacc3
-4.0028	1e-05	0.000131908	Ly75
-4.00232	8.26e-30	1.74e-27	Plk4
-3.99864	0.0379373	0.157704	4930517E11Rik
-3.99507	3.6e-07	6.34e-06	Rad51c
-3.99096	0.0410064	0.167668	4921511I17Rik
-3.98942	0.00113357	0.00848537	Gm9958
-3.9844	0.00516135	0.0313245	Cacng3
-3.98396	1.29e-05	0.000164502	Srrm4os
-3.98222	0.00174961	0.012273	Adamtsl2
-3.97591	2.45e-07	4.46e-06	Rnasel
-3.9692	0.0322078	0.139405	Ctrl
-3.96204	5.2e-05	0.000571539	Ccl4
-3.9561	5.71e-07	9.64e-06	Elavl2
-3.95524	5.12e-11	1.71e-09	Ears2
-3.94827	0.00736094	0.0421231	Il12rb1
-3.94708	0.015847	0.0789769	Gpr87
-3.94595	7.31e-13	3.09e-11	Rrm2
-3.94593	2.19e-06	3.31e-05	Slc32a1
-3.94528	0.00928383	0.0512098	Kcne4
-3.9445	0.00538235	0.0324117	Tstd1
-3.94407	6.24e-44	2.65e-41	Mybl1
-3.94284	0.0253374	0.114999	Gm5441
-3.94248	0.048261	0.189759	Gm6904
-3.93785	8.04e-06	0.000107938	Foxb1
-3.93611	0.0464162	0.184562	Tmsb15b1
-3.93397	0.0123445	0.0644769	Tbr1
-3.92739	2.29e-10	6.94e-09	Col11a1
-3.92129	0.0101501	0.0552722	Mroh8
-3.91825	9.28e-08	1.83e-06	Prkar2b
-3.90521	8.87e-05	0.000910979	Fam111a
-3.90222	7.03e-06	9.53e-05	Hmga2
-3.90047	0.000192898	0.00180287	Il1a
-3.89746	3.78e-07	6.62e-06	Zfp804a
-3.89439	0.00194596	0.0134717	Barx2
-3.89406	0.0141511	0.0720104	Trpv6
-3.89383	1.96e-07	3.62e-06	Ncf1
-3.89083	1.14e-10	3.61e-09	Onecut2
-3.89036	0.00806037	0.0454479	Vgf
-3.88879	0.0230048	0.106815	Il1rl1
-3.88432	0.0276486	0.123334	Fxyd4
-3.88391	1.55e-24	2.02e-22	Csrnp3
-3.87884	0.00269116	0.0179023	Tcf19
-3.87136	2.92e-05	0.000342698	Mis18bp1
-3.86992	0.0131969	0.0682191	4933417D19Rik
-3.86464	0.000478255	0.0039926	Clspn
-3.86223	0.0119809	0.0629639	Gpr45
-3.8616	4.75e-07	8.17e-06	Spp1
-3.86056	0.000427403	0.00364317	Sla
-3.85867	1.52e-08	3.48e-07	Nexn
-3.85749	0.0163285	0.0809641	Got1l1
-3.85598	2.3e-10	6.96e-09	Gpc2
-3.85579	0.00807426	0.045513	Dusp2
-3.85522	0.00496678	0.030405	Mettl1
-3.84653	6.49e-05	0.000696316	Casq1
-3.83475	1.14e-39	4.38e-37	Hist1h1d
-3.83015	5.88e-06	8.09e-05	Tcaf2
-3.82563	0.00287638	0.0189733	Prr36
-3.82514	4.18e-08	8.81e-07	D430019H16Rik
-3.82237	0.0106388	0.0573742	4930444F02Rik
-3.82136	0.03734	0.15595	Robo3
-3.81723	1.58e-06	2.43e-05	Hap1
-3.81696	0.00808136	0.0455383	Snora17
-3.81612	0.000585138	0.00475353	4930532I03Rik
-3.81592	0.0222571	0.104159	Cracr2b
-3.81474	0.00763683	0.0434099	1700010I14Rik
-3.81118	0.0139011	0.0710894	1700029I15Rik
-3.81061	9.41e-05	0.000955822	Hes5
-3.80845	3.52e-11	1.21e-09	Rtn2
-3.80402	6.66e-06	9.06e-05	En1
-3.79984	1.99e-13	8.95e-12	Mex3b
-3.79954	0.0235565	0.108835	Htra4
-3.79895	0.0399951	0.164269	Dok1
-3.79637	0.000246922	0.00225924	Fam110a
-3.79586	0.0431515	0.174596	Rnf8-cmtr1
-3.79377	1.07e-14	5.77e-13	Hist1h2ae
-3.79204	1.03e-20	1.02e-18	Tox3
-3.78953	3.41e-20	3.16e-18	Hist2h2ac
-3.78769	9.29e-06	0.000123299	Bmper
-3.78558	0.000842713	0.00650345	2810442N19Rik
-3.77809	0.00957063	0.0524963	Mir153
-3.77778	1.77e-06	2.71e-05	Sgol2a
-3.77706	0.0184814	0.0891984	Sh2d7
-3.77395	1.95e-05	0.000239084	Dbf4
-3.77349	0.0177249	0.0862491	Dkk2
-3.76746	0.0295371	0.130082	Shq1
-3.76311	2.54e-05	0.000302774	Ccnf
-3.75695	6.72e-12	2.55e-10	Arhgap28
-3.75527	4.06e-17	2.77e-15	Cd24a
-3.7533	0.000516824	0.00427686	Gm5862
-3.75302	7.99e-05	0.000833101	Chek1
-3.75273	6.76e-05	0.00072217	Itga11
-3.74989	0.000369221	0.00321442	A930009A15Rik
-3.74934	5.06e-09	1.26e-07	Rcc1
-3.74652	2.82e-05	0.000331773	Slc44a5
-3.74432	0.0187552	0.0903195	Dnd1
-3.73604	0.00873921	0.0486586	C630031E19Rik
-3.73517	3.16e-05	0.00036824	Gpr171
-3.72953	9.95e-05	0.00100325	Uhrf1
-3.72281	0.0132587	0.0684704	A230072E10Rik
-3.71823	2.35e-07	4.3e-06	Sv2c
-3.71658	2.4e-07	4.37e-06	Arhgdib
-3.71439	0.000679949	0.00541827	Ercc6l
-3.7128	0.00156751	0.011184	4930427A07Rik
-3.7094	1.46e-06	2.26e-05	1810032O08Rik
-3.70761	0.0224415	0.104741	Efcab6
-3.70712	3.16e-15	1.79e-13	Rpf1
-3.70219	1e-05	0.000131443	Nfatc4
-3.70108	0.00196497	0.0135936	Aspm
-3.69826	4.94e-06	6.91e-05	Ppp1r13l
-3.69805	0.0250987	0.114234	Zbp1
-3.69633	0.044454	0.1785	Gda
-3.69631	6.09e-10	1.75e-08	Unc5d
-3.69418	5.28e-05	0.000579093	Fbxl22
-3.69391	2.15e-05	0.000260115	Speer4b
-3.69282	3.08e-13	1.36e-11	Hist1h3f
-3.69083	0.00209228	0.0143677	Hist3h2bb-ps
-3.6892	0.0237282	0.109473	Lrtm1
-3.68765	0.00223315	0.0152171	Mir5098
-3.68555	0.000550745	0.00450989	Syt16
-3.67785	0.0437569	0.176316	Kcnmb4os2
-3.67644	0.000322082	0.00284581	Pdzd7
-3.67517	0.0343569	0.145767	4930528A17Rik
-3.67083	7.6e-05	0.000797139	Prr11
-3.66822	3.72e-13	1.61e-11	Tbx3
-3.66721	0.000137319	0.00133638	Trim17
-3.66469	0.00999191	0.0545319	Cabp1
-3.66394	2.99e-05	0.000349744	Hist1h3h
-3.65891	5.79e-06	7.98e-05	Hist1h3a
-3.65619	2.54e-07	4.61e-06	Fanci
-3.65441	0.0244561	0.11196	Scube1
-3.65376	0.0458103	0.182896	Cd55b
-3.6476	0.00441821	0.0275028	Ifi205
-3.64626	0.000163438	0.00155879	Gm10560
-3.64624	4.56e-08	9.55e-07	Snhg17
-3.64596	0.0135495	0.069692	A130077B15Rik
-3.64475	0.00420703	0.0263643	Kcnj8
-3.64255	0.00316891	0.0206111	Tm4sf20
-3.64106	0.00129177	0.00950068	Rptoros
-3.64082	1.13e-07	2.19e-06	Kif20b
-3.63899	0.00219541	0.0150127	A230070E04Rik
-3.63069	0.00105185	0.00794511	Dnph1
-3.62628	0.0317041	0.137823	Acss2os
-3.62052	0.000144005	0.00139039	Frzb
-3.61478	0.00669204	0.0388313	Has2
-3.61367	0.0168611	0.0829327	Plin5
-3.6105	0.000434377	0.00368897	Ociad2
-3.60669	0.0473986	0.187553	Gbp8
-3.60316	1.82e-23	2.2e-21	Stmn1
-3.60174	0.00356872	0.022877	Jak3
-3.59853	0.000196993	0.00183938	Masp1
-3.59749	0.00125856	0.00928434	Slc22a3
-3.58353	0.00732192	0.0419366	Adam8
-3.58333	3.5e-12	1.38e-10	Gng2
-3.58265	5.01e-05	0.000555542	Ak5
-3.5824	0.000505781	0.00419434	Zfp599
-3.57983	3.24e-05	0.000376255	Spats1
-3.57656	0.0084507	0.0473486	5730508B09Rik
-3.57529	0.00048794	0.00406015	9330020H09Rik
-3.56489	0.00208947	0.0143534	Snrpn
-3.56312	5.43e-05	0.00059424	2610020C07Rik
-3.56307	0.0274224	0.12267	Ackr2
-3.55927	0.00222032	0.0151513	Gm4787
-3.55871	0.0114191	0.0606294	Thpo
-3.55529	0.0100677	0.0548749	Slc16a3
-3.55304	2.06e-05	0.000250655	Chrd
-3.54663	2.45e-28	4.4e-26	Nav1
-3.54133	0.000169151	0.00160716	Sbspon
-3.5397	0.0141355	0.0719672	Dqx1
-3.53884	2.32e-21	2.44e-19	Syne2
-3.53661	0.00928981	0.0512143	Mkrn3
-3.53602	0.0162495	0.0806334	Pex11g
-3.52913	0.0251155	0.114254	Myo15
-3.52719	0.0181146	0.0877309	Rnu12
-3.52369	0.00641914	0.0375348	Papln
-3.51802	0.000143022	0.001385	Lcp2
-3.51528	0.00033487	0.0029455	Actl6b
-3.50652	0.00787573	0.0445479	Gm5796
-3.50641	3.76e-09	9.64e-08	Nanos1
-3.50145	0.0287031	0.127121	5031434C07Rik
-3.49737	4.89e-06	6.87e-05	Tnxb
-3.49097	0.0298936	0.131413	Fam71a
-3.48896	3.97e-06	5.68e-05	Palb2
-3.48368	2.33e-08	5.12e-07	Zfp940
-3.47947	7.53e-11	2.44e-09	Tubb3
-3.47105	0.000139453	0.00135377	Tas1r3
-3.46942	0.000676568	0.00539572	Slain1os
-3.46737	0.0415114	0.169254	Bglap3
-3.46321	0.0140023	0.0714574	Alkbh2
-3.46129	7.43e-05	0.000783499	Hist2h2bb
-3.46027	0.0206124	0.0975398	D930020B18Rik
-3.4598	1.73e-12	7.04e-11	C77370
-3.45956	1.89e-06	2.87e-05	Ror1
-3.45753	3.5e-14	1.75e-12	Nasp
-3.45647	1.5e-07	2.83e-06	St8sia2
-3.45567	1.72e-05	0.000213619	H2afy2
-3.45415	3.26e-06	4.73e-05	Fam198b
-3.45088	0.000350063	0.00306399	Ntn3
-3.45015	0.000315081	0.00279657	Col14a1
-3.44655	0.0167217	0.0823919	Zmynd15
-3.44493	7.99e-06	0.000107346	Gm12504
-3.44355	0.0450083	0.18043	Clhc1
-3.43258	3.23e-05	0.000374842	Adamtsl3
-3.43187	0.0055349	0.0331721	4930563F08Rik
-3.4304	0.00354727	0.0227469	Tmem45a
-3.4301	0.000619201	0.00498699	Agbl4
-3.4275	6.03e-05	0.000652605	Fam163a
-3.42728	0.0278485	0.124056	Unc45b
-3.42692	9.29e-06	0.000123299	Sars2
-3.42538	0.00719071	0.0412938	Clec11a
-3.42418	3.61e-05	0.0004139	Engase
-3.42257	0.0457518	0.182737	Car7
-3.41907	6.81e-11	2.23e-09	Prmt8
-3.41822	0.002623	0.0174846	Xkr4
-3.40896	4.31e-07	7.45e-06	Lppr1
-3.40678	0.0339658	0.144667	9630013K17Rik
-3.40553	5.63e-06	7.79e-05	Dscaml1
-3.40529	0.0415104	0.169254	Gm3264
-3.40465	3.11e-08	6.72e-07	Nrp2
-3.40236	0.0376749	0.156847	Gpsm3
-3.40023	0.000283534	0.00254427	Dok4
-3.3945	0.0490314	0.192342	Snora3
-3.39376	0.0105506	0.0569461	Acot12
-3.38752	7.05e-17	4.73e-15	Nup210
-3.38517	4.63e-05	0.000516864	Gpr21
-3.38349	0.0459317	0.1833	1700102H20Rik
-3.38158	0.00157163	0.0112053	Mir9-2
-3.38082	2.52e-05	0.000300656	Prdm8
-3.37559	0.000178519	0.00168214	Aspdh
-3.372	0.000281356	0.00252704	Rnaseh1
-3.36938	4.75e-12	1.85e-10	Pak3
-3.36694	0.034842	0.147468	Stac3
-3.36337	8.04e-05	0.00083793	Zbtb12
-3.36296	0.0292043	0.128841	Ube2cbp
-3.35926	0.0225998	0.105296	Rai2
-3.35626	6.14e-11	2.02e-09	Zfp184
-3.35599	0.0239622	0.110292	Fam19a1
-3.35212	5.84e-05	0.00063351	Eid3
-3.35044	6.96e-09	1.69e-07	Plxnc1
-3.34872	0.0105484	0.0569461	Bnipl
-3.34508	0.000130426	0.00128012	Rab26os
-3.34185	0.000685196	0.00545381	Ap1g2
-3.33938	0.00937769	0.0516552	Cfap221
-3.33135	4.9e-09	1.23e-07	Celsr3
-3.33047	0.0199929	0.0950172	Itgae
-3.32793	0.00123311	0.00912764	Fzd2
-3.32334	1.28e-11	4.73e-10	Fgf13
-3.32254	0.00582731	0.0346751	Wisp1
-3.31999	0.0183976	0.0888158	Rab3b
-3.31826	1.54e-05	0.000193585	Cenpk
-3.31613	0.000284714	0.00255018	Pus7l
-3.31482	1.61e-08	3.66e-07	6330403A02Rik
-3.31461	0.0269254	0.120973	Wdr89
-3.31235	7.51e-05	0.000789721	Lhx1
-3.30951	0.0185465	0.0894903	Lhx2
-3.3039	0.00194114	0.0134431	Olfml2b
-3.30223	0.0320616	0.138915	Cilp2
-3.29969	8.79e-27	1.37e-24	Mcm7
-3.29839	6.77e-07	1.12e-05	Tfpi
-3.29666	0.00527769	0.0318796	Erdr1
-3.2933	9.4e-10	2.64e-08	E130012A19Rik
-3.292	0.00619403	0.0364691	Ptx3
-3.28823	4.1e-28	7.23e-26	Robo1
-3.28623	0.000857593	0.00660525	Ccdc120
-3.28618	0.0429724	0.174015	Rxfp4
-3.28416	5.77e-05	0.000627389	Kirrel
-3.28228	0.0450608	0.180566	9530053A07Rik
-3.2815	0.0496064	0.194014	4930404I05Rik
-3.28092	0.0358075	0.15061	Tulp2
-3.2808	1.09e-06	1.72e-05	Timeless
-3.27844	0.0438503	0.176511	Hck
-3.26821	0.000542318	0.00445579	Cenpp
-3.26763	0.0306959	0.134186	Xlr3c
-3.26298	0.00796354	0.0449796	3110062M04Rik
-3.26218	0.016697	0.0823118	Plcb2
-3.25325	0.00507904	0.0309278	Spag4
-3.24526	3.75e-05	0.000427873	Cep72
-3.24286	0.00459631	0.0284665	Btbd19
-3.24261	3.75e-07	6.57e-06	Lrrc55
-3.24038	0.00327956	0.0212601	Col17a1
-3.23674	1.85e-09	4.99e-08	Hirip3
-3.23562	0.0298698	0.13137	Rgs11
-3.22916	0.0152152	0.0763924	Rec8
-3.22834	0.0182657	0.0883097	Rpgrip1
-3.22607	0.000179226	0.00168799	C430049B03Rik
-3.22573	0.0050741	0.0309073	Bcas3os1
-3.22268	0.0178855	0.086858	Cenpu
-3.22214	0.00605235	0.035764	Ptpn6
-3.21604	0.014555	0.0735056	Snord52
-3.21449	0.0142895	0.0725068	Slc39a2
-3.21211	0.000633721	0.00509136	Tyrobp
-3.21197	1.4e-08	3.21e-07	Gem
-3.20996	0.0154925	0.0775259	Depdc1b
-3.20987	0.0126616	0.0658517	Rasgrf2
-3.20984	0.0160073	0.0796541	Gm15612
-3.20663	0.0260646	0.117781	Sox3
-3.2055	0.000244962	0.00224551	Fhl2
-3.20478	1.85e-18	1.48e-16	Lama1
-3.20362	0.0110069	0.0588709	Rhbdf2
-3.20315	0.0180174	0.0873382	Necab2
-3.20207	0.00431563	0.026993	Gm2518
-3.20172	0.00514761	0.0312772	Col7a1
-3.19885	0.00184671	0.0128665	Itga2
-3.19562	3.33e-05	0.000385287	Hs3st3b1
-3.19341	0.0289278	0.127827	Gsdmd
-3.1854	1.17e-10	3.68e-09	Tbc1d4
-3.18431	5.13e-06	7.14e-05	Map3k13
-3.18079	0.0424246	0.172295	Gbgt1
-3.1804	0.0291868	0.128797	Dok3
-3.17867	0.00139219	0.0101101	Pcdhb21
-3.17521	0.000876612	0.00673958	Ftsj2
-3.17399	2.78e-07	5.01e-06	Tmem132c
-3.17351	0.0142206	0.0722699	AA465934
-3.16976	0.0436091	0.175938	Stmn1-rs1
-3.16452	0.00437655	0.0272782	Snrnp35
-3.15923	0.00301987	0.0197996	Abt1
-3.15859	2.23e-09	5.95e-08	Egr2
-3.15636	0.0270358	0.121385	Olfr1033
-3.14533	0.013183	0.0681833	Speer4a
-3.14365	3.62e-08	7.74e-07	Cnih2
-3.14325	0.00113378	0.00848537	Hecw1
-3.13957	0.0239601	0.110292	Clcf1
-3.13919	0.0226021	0.105296	Galntl6
-3.13889	2.39e-06	3.59e-05	Hist1h4j
-3.1378	0.0377896	0.157224	Klhl41
-3.13699	4.09e-09	1.03e-07	Gm5803
-3.13696	6.78e-10	1.94e-08	Tyms
-3.13696	0.000695714	0.00551025	Adam4
-3.13642	0.00138586	0.0100801	Coro1a
-3.13577	3.2e-06	4.65e-05	Sema4c
-3.13232	6.76e-05	0.000722271	Nrarp
-3.12862	8.99e-05	0.000921622	Kcp
-3.12581	0.0261575	0.118146	Ggt1
-3.12372	1.22e-11	4.49e-10	Hist1h4b
-3.12255	0.000539499	0.00444009	2700038G22Rik
-3.11974	0.000118966	0.00118127	Apbb3
-3.11748	8.1e-14	3.86e-12	Elavl4
-3.11662	0.00774637	0.0438923	Pik3cg
-3.11625	0.000182597	0.00171726	BC055324
-3.11478	0.0195851	0.0936377	Tbx6
-3.11426	2.5e-14	1.29e-12	Uchl1
-3.10984	0.0447623	0.179554	Tnfrsf25
-3.10855	1.08e-27	1.75e-25	Rasgef1b
-3.10643	3.79e-16	2.36e-14	Myo1b
-3.10544	0.00031095	0.00276493	Hist1h3d
-3.10254	0.0386939	0.160036	Gm4890
-3.10085	1.78e-05	0.00021992	Lca5l
-3.09834	0.0252082	0.114546	Gm14005
-3.09822	0.00131031	0.00960456	Gdpd3
-3.0982	3.59e-06	5.18e-05	Jade3
-3.09617	0.000516741	0.00427686	Fkbp5
-3.09615	0.00222628	0.0151761	Slc45a1
-3.09473	0.000316903	0.0028102	Gm3558
-3.09448	2.55e-05	0.000303017	Mest
-3.091	0.00375507	0.0239383	Zfp773
-3.09016	6.89e-05	0.000734247	Cenpl
-3.0852	3.46e-19	2.93e-17	Epb4.1l4a
-3.08301	9.88e-06	0.000130254	Kit
-3.08277	0.00190385	0.0132128	Cd276
-3.07806	0.0366571	0.153557	Pi16
-3.07568	0.045137	0.180798	Zfp473
-3.07386	0.000255574	0.00232536	Piezo2
-3.07078	0.000798384	0.00621527	Igf2bp2
-3.0694	0.0149944	0.075461	Gm3086
-3.06745	0.0243154	0.111538	Spc25
-3.06742	0.0126745	0.0659012	Nlrc3
-3.06714	0.000472783	0.00396267	2700099C18Rik
-3.06389	3.55e-05	0.000407286	Enc1
-3.05724	0.000992373	0.00753365	Pou2f2
-3.05486	0.000232241	0.00213891	Epha2
-3.05404	0.0444883	0.178601	Mir6935
-3.05178	2.23e-05	0.00026856	Fam205a1
-3.04643	0.000584408	0.00475165	Usp29
-3.04374	0.000504936	0.00418911	Bcas1os2
-3.03904	0.00104313	0.00788834	Hist1h2af
-3.03469	5.36e-06	7.43e-05	Hpgds
-3.02968	1.97e-08	4.4e-07	D930015E06Rik
-3.02962	2.41e-10	7.29e-09	Sox4
-3.02765	4.28e-11	1.45e-09	Kif20a
-3.02568	0.00579547	0.0345376	Ppp1r3f
-3.02534	0.00193955	0.0134368	Gpr82
-3.02078	9.88e-06	0.000130254	Ccdc14
-3.01996	0.000170609	0.00161772	Zbbx
-3.01819	3.25e-11	1.12e-09	Gpc3
-3.0176	2.52e-11	8.86e-10	Dpysl3
-3.01755	0.0103023	0.0559296	Itpripl1
-3.01565	1.58e-15	9.26e-14	Gm5643
-3.01478	1.84e-09	4.97e-08	Mastl
-3.01464	0.002156	0.0147742	Pim1
-3.01405	0.0035431	0.0227351	Pdia5
-3.01303	6.46e-07	1.08e-05	Hist3h2ba
-3.01182	0.000328665	0.00289483	Pirb
-3.00532	4.89e-05	0.000542607	H1fx
-2.99996	0.0224184	0.104664	Naaladl1
-2.99726	0.000124856	0.00123225	Clcn1
-2.99659	0.038848	0.160535	2900060B14Rik
-2.99576	5.48e-12	2.1e-10	Dpysl5
-2.99562	1.2e-05	0.000155344	Crmp1
-2.99364	0.0336541	0.143796	Zmynd12
-2.98938	0.0208486	0.0983673	Mir3470b
-2.98527	3.22e-12	1.28e-10	Sept9
-2.98167	0.0156879	0.0783828	Trem2
-2.98157	0.021119	0.0994359	Slfn3
-2.98072	5.26e-16	3.21e-14	Lrp12
-2.9788	0.00497617	0.0304435	Slc16a10
-2.97601	0.0256896	0.116328	Slc1a6
-2.97279	2.89e-06	4.27e-05	Clvs1
-2.97231	0.0249042	0.11356	Asic4
-2.96964	0.000685798	0.00545381	Lgr5
-2.96835	0.0108958	0.0584358	Ppp1r32
-2.96714	1.25e-07	2.4e-06	Gad2
-2.9655	5.1e-07	8.7e-06	Cecr6
-2.96535	0.034265	0.145624	Cish
-2.96317	0.000124427	0.00122926	Panx1
-2.96183	5.67e-05	0.00061828	Grip1
-2.959	0.00395972	0.0250471	Arap3
-2.95863	1.95e-05	0.000239084	Cntnap4
-2.95825	1.44e-07	2.72e-06	Tk1
-2.95571	0.000104972	0.00105247	Neurod2
-2.953	0.0154587	0.0773963	Shroom1
-2.95298	0.00549456	0.0329556	Klb
-2.95255	0.000172237	0.00163158	Rab39
-2.95246	0.0469101	0.185996	4930447A16Rik
-2.94975	1.19e-06	1.87e-05	Hn1
-2.9487	0.0326136	0.140715	Lrrc19
-2.94379	0.0100605	0.0548604	Rab27b
-2.93971	0.000261692	0.0023777	Gad1
-2.93582	0.0010293	0.00779279	Ube2j2
-2.93406	0.00248928	0.01673	Slc12a7
-2.93184	4.2e-10	1.24e-08	Trp53i11
-2.93093	0.00127211	0.00936664	A930006K02Rik
-2.93073	0.000555995	0.00454717	Daw1
-2.93003	0.00579716	0.0345376	Slc23a1
-2.92963	0.029018	0.128197	4932418E24Rik
-2.92838	0.00606282	0.0358043	Il17rb
-2.91964	4.13e-15	2.32e-13	Nup205
-2.91571	0.000915428	0.00700111	Slc16a13
-2.90992	3.96e-07	6.89e-06	A730017C20Rik
-2.90158	2.55e-09	6.74e-08	Trim67
-2.9013	0.000103924	0.00104302	Ncapd2
-2.89875	0.0288537	0.127644	Gfra4
-2.89759	0.0302794	0.132751	Hs3st4
-2.89475	0.0141089	0.0718702	1700056E22Rik
-2.89441	0.0197791	0.094345	Map3k6
-2.89353	0.00523413	0.0316555	Plp2
-2.88992	2.47e-05	0.000295879	Dna2
-2.8888	0.00820762	0.0461319	Efcab11
-2.88873	0.0258421	0.116857	Hs3st5
-2.88778	0.01739	0.084936	Emilin3
-2.88661	0.00545786	0.0328058	Fam83d
-2.88266	0.0361927	0.151871	Platr8
-2.87914	0.000210212	0.00195072	Mycl
-2.87837	0.0260132	0.117576	Cdc6
-2.87019	0.035448	0.149291	Nxph3
-2.86996	0.014139	0.0719672	Ttc9b
-2.86987	4.66e-12	1.81e-10	Cdk5r1
-2.86871	1.36e-06	2.11e-05	Zgrf1
-2.86776	0.0303776	0.133091	Mcmdc2
-2.86224	0.0170133	0.0834921	Spdya
-2.86186	0.00235888	0.0159577	Cntrob
-2.85794	0.0170714	0.0836845	Gm10516
-2.85527	0.031425	0.136823	A930007I19Rik
-2.85057	0.00648338	0.0378591	Kirrel2
-2.8505	0.000533417	0.00439432	Ccbe1
-2.84926	6.31e-05	0.000679411	Cdc42ep3
-2.84873	0.0142741	0.0724766	Dtwd1
-2.84538	0.0210088	0.0990753	Det1
-2.84327	1.39e-07	2.65e-06	2700094K13Rik
-2.83581	0.03614	0.151748	Zan
-2.83163	0.0389475	0.160843	Ccdc60
-2.82881	0.000314831	0.00279563	Kif22
-2.8179	0.030021	0.131854	Six1
-2.81615	0.0433455	0.175213	Mettl21c
-2.81287	4.17e-07	7.24e-06	Igsf8
-2.80751	0.00792201	0.0447709	Tifa
-2.8071	0.0476196	0.188047	Gm4285
-2.80565	1.28e-05	0.000163706	Pid1
-2.80338	4.42e-11	1.49e-09	Aldh1l2
-2.80163	1.09e-07	2.11e-06	Crybg3
-2.79933	0.00129848	0.00953922	Sez6
-2.79127	1.99e-05	0.000243159	Rundc3b
-2.78745	0.00501959	0.0306134	Kcnh5
-2.78526	0.0021212	0.0145459	Armc3
-2.78329	0.00436076	0.0272144	Tubg2
-2.78118	0.00633646	0.0371401	Nrsn2
-2.78054	0.0047688	0.0294417	Csf2rb
-2.77248	1.16e-07	2.23e-06	Aff2
-2.77097	0.0043726	0.0272759	Gm6525
-2.77094	1.79e-07	3.33e-06	Myt1
-2.76963	5.19e-08	1.08e-06	Mpped2
-2.76938	8.46e-05	0.000875035	Hist1h3e
-2.76814	0.0122272	0.0639322	1700109K24Rik
-2.76615	0.000914269	0.00699498	Gm20172
-2.76434	0.000660869	0.00528344	Mis18a
-2.76314	0.0120933	0.0634693	Agpat2
-2.76257	2.09e-05	0.00025448	Ccl2
-2.75997	0.0475385	0.187765	Flt4
-2.75987	0.0121259	0.0636063	Espl1
-2.7597	0.000561393	0.00458801	C920021L13Rik
-2.75801	0.000936919	0.00715429	Gins2
-2.75603	0.0232963	0.107887	Myo1f
-2.75504	0.046373	0.184464	Amz1
-2.75499	0.00158478	0.0112743	Dck
-2.74386	0.0153984	0.0771337	Atp1a4
-2.74273	1.97e-08	4.4e-07	Cxadr
-2.73781	1.36e-10	4.26e-09	Rbl1
-2.7339	0.00546629	0.0328263	Lincppara
-2.73101	3.08e-05	0.000359767	Peo1
-2.7307	0.0442877	0.177978	Gm11423
-2.72591	0.0175752	0.0857336	Mir128-2
-2.72472	0.0036612	0.0234085	Lrrtm4
-2.72405	2.32e-05	0.000278214	Zfp951
-2.72049	2.13e-08	4.73e-07	Il18bp
-2.72025	0.0461444	0.183922	Slc35f2
-2.71847	1.05e-07	2.04e-06	Lig1
-2.7155	0.0119694	0.0629204	Epb4.1l4aos
-2.71298	0.000114765	0.00114304	Irf1
-2.71274	0.00466611	0.0288532	Cmc2
-2.70949	0.00051559	0.00427025	Epha8
-2.70918	0.00112323	0.00841924	Ptgs2
-2.70703	1.09e-05	0.000142294	Nxn
-2.70508	0.0210959	0.0994299	Ptpn5
-2.69682	0.0152794	0.0766554	A930024E05Rik
-2.69549	2.47e-07	4.49e-06	Spns2
-2.69157	0.0223149	0.104338	Mir5133
-2.68682	0.0226644	0.10551	Plekhg4
-2.68523	0.00241425	0.0162816	Pole
-2.68198	8.35e-08	1.65e-06	Baz1a
-2.68163	4.57e-26	6.82e-24	Nsg2
-2.67912	6.58e-09	1.61e-07	Ammecr1
-2.67876	2.97e-07	5.3e-06	Tmem194b
-2.67756	0.0240197	0.110479	Gjd2
-2.67536	0.0423781	0.172143	Lmo1
-2.67078	7.82e-07	1.28e-05	Slc7a6
-2.67046	0.000302803	0.00269861	Kdr
-2.67022	0.00295864	0.0194372	6430550D23Rik
-2.66661	0.000344869	0.00302258	Racgap1
-2.66313	0.00237794	0.0160645	Hist2h3b
-2.66311	6.92e-09	1.68e-07	Hist1h1e
-2.66277	0.000712837	0.00563219	Cldn34c1
-2.66172	0.0195926	0.0936377	Gbp4
-2.66075	6.03e-12	2.3e-10	Ezh2
-2.65519	2.41e-08	5.26e-07	Hist1h4a
-2.65333	0.00308515	0.0201601	Rgag4
-2.64865	9.72e-07	1.55e-05	Slc29a1
-2.64213	0.00606159	0.0358043	Rem2
-2.6392	0.0243219	0.111538	Tbx15
-2.635	8.06e-06	0.000108125	Col18a1
-2.62978	0.00400756	0.0252843	Adamts3
-2.6254	0.0143743	0.0728425	Htr2b
-2.61161	7.22e-09	1.75e-07	Bend4
-2.61086	0.0318177	0.138194	Maff
-2.61017	0.0024388	0.0164359	Itga4
-2.60863	1.21e-07	2.34e-06	Prdm15
-2.6077	4.3e-08	9.04e-07	Igsf3
-2.60537	0.00520829	0.0315284	Tes
-2.60496	0.000451147	0.00379698	Pard6g
-2.60381	5.19e-10	1.51e-08	Hist1h2bh
-2.60268	3.11e-07	5.54e-06	Suv39h2
-2.60182	0.049953	0.195019	Syt5
-2.59664	0.00490993	0.0301324	Gm8234
-2.59648	0.0489151	0.191924	Ggt5
-2.5964	1.19e-06	1.87e-05	Ina
-2.59587	3.85e-07	6.73e-06	Wdhd1
-2.59396	1.94e-08	4.36e-07	Cttnbp2
-2.5926	1.23e-06	1.93e-05	Ctps
-2.59161	2.48e-05	0.000296197	Ccl3
-2.58899	0.00133374	0.00974704	Add2
-2.58751	3.7e-09	9.49e-08	Dis3
-2.58514	0.0258147	0.11676	Zfp575
-2.58219	2.65e-08	5.75e-07	Rbm15b
-2.57945	0.00478812	0.0295413	Snrnp25
-2.56857	8.35e-07	1.35e-05	Cbfa2t3
-2.56673	0.0121557	0.0636468	Adgre1
-2.56595	0.0199395	0.0949248	4933400F21Rik
-2.56285	0.000834663	0.00644895	Tmem200a
-2.56092	0.0413577	0.168839	Samsn1
-2.55977	6.42e-05	0.000690747	Ascl1
-2.55888	0.0105134	0.0567762	Arrdc1
-2.55507	0.0390219	0.161016	Pof1b
-2.55459	9.31e-06	0.000123394	Trp53
-2.55436	0.000143403	0.00138594	Pold1
-2.55292	0.0254439	0.11543	Csmd2os
-2.55198	0.0364075	0.152609	Tmem88
-2.54618	0.0338306	0.144248	Col22a1
-2.54203	0.00796258	0.0449796	Frrs1
-2.53738	0.0255376	0.115747	Vstm2b
-2.53446	2.08e-09	5.56e-08	Ints7
-2.53409	0.00180674	0.012633	Esyt1
-2.5335	0.00928638	0.0512098	Egr3
-2.53191	0.0176576	0.0860074	Zfp112
-2.53159	8.61e-06	0.000115079	Pde1c
-2.53092	0.00720862	0.0413846	Tekt5
-2.52898	0.0243755	0.111722	Fgd3
-2.52864	6.37e-07	1.07e-05	Col3a1
-2.52863	0.0201618	0.0957036	Sacs
-2.52586	1.37e-10	4.28e-09	Tmpo
-2.5251	0.0338527	0.14428	Uchl4
-2.52343	0.0142773	0.0724766	Gm14634
-2.52191	0.0255434	0.115747	Gm8801
-2.51832	2.89e-08	6.25e-07	Col5a2
-2.51656	0.00472332	0.0291794	Hist1h3i
-2.51576	3.29e-05	0.000380702	Cdca4
-2.5155	0.0469542	0.186133	Cdh23
-2.51254	2.07e-10	6.3e-09	Angpt1
-2.5064	5.03e-09	1.26e-07	Syn3
-2.50444	0.00171176	0.012042	Shkbp1
-2.50234	3.18e-06	4.63e-05	Limk1
-2.4995	4.7e-05	0.000524108	Vav2
-2.49745	0.000212166	0.00196512	Lancl3
-2.4938	0.0271878	0.1219	Mgat5b
-2.49244	1.72e-17	1.25e-15	Lrp8
-2.49211	0.0471546	0.186776	Ncf2
-2.48945	0.00237449	0.0160467	Tmem196
-2.48564	0.0195248	0.0934963	Gsg1l
-2.48536	0.00852655	0.0476644	Trpv2
-2.48503	9.86e-05	0.00099531	Hcn3
-2.48277	0.0239824	0.11036	Calml4
-2.48084	0.000670538	0.00535199	Far1os
-2.4808	0.00203818	0.0140455	Ret
-2.47916	0.00141562	0.0102497	4930480K15Rik
-2.47837	0.00198041	0.0136908	Klhl8
-2.47759	0.00314424	0.0204778	Trim7
-2.47417	0.00383679	0.0243519	Arhgap19
-2.47275	0.000315848	0.00280211	Prrg3
-2.46965	0.0327475	0.141074	Perm1
-2.46888	0.000164172	0.00156504	Tenm3
-2.46311	0.00275616	0.0182788	Wdr83
-2.4621	9.37e-06	0.000124072	Creb5
-2.46199	0.00657959	0.0382974	Atg101
-2.45907	3.17e-05	0.000368352	Kcnj6
-2.45852	0.0487116	0.191356	Adamts18
-2.45141	0.00166993	0.0117944	Csrp2
-2.44958	2.05e-08	4.58e-07	Dact1
-2.44937	3.6e-16	2.25e-14	Armcx4
-2.44811	0.000121697	0.00120472	Lrrc36
-2.44719	0.000101224	0.00101906	Rfc5
-2.44579	0.000416925	0.00356784	Sfrp1
-2.44577	4.33e-06	6.14e-05	Tmeff1
-2.44337	4.31e-05	0.000483924	Rab9b
-2.44221	0.0131424	0.068009	Nradd
-2.43928	0.00171545	0.0120636	Glce
-2.4332	0.00233518	0.0158245	Col15a1
-2.43143	1.92e-07	3.57e-06	Foxp2
-2.42068	0.0002193	0.00202736	St8sia4
-2.41996	0.000581393	0.00473116	Sall3
-2.41858	2.2e-08	4.87e-07	Ryr3
-2.41836	0.00617365	0.0363601	Angptl1
-2.4159	6.24e-06	8.54e-05	Pde3b
-2.41113	0.00146153	0.0105509	Rfc3
-2.40636	0.00342342	0.0220467	Kcnj2
-2.40492	3.18e-06	4.63e-05	Kpna2
-2.40196	5.67e-09	1.4e-07	Clcn5
-2.3928	0.0173099	0.0846085	Cd163
-2.39197	2.77e-05	0.000326452	Lama4
-2.39017	6.08e-15	3.35e-13	Tubb5
-2.38956	0.000828795	0.00641627	Nuf2
-2.38942	0.00493188	0.0302292	Atcay
-2.38631	0.0304516	0.133296	Ccdc17
-2.38566	0.00412764	0.0259499	Gm10220
-2.38197	8.48e-07	1.37e-05	Cdk4
-2.37434	3.53e-06	5.09e-05	Clmp
-2.37399	0.00729598	0.0418003	Cxcl2
-2.37361	6.67e-05	0.000714302	Efna5
-2.36629	2.24e-06	3.38e-05	Mmp16
-2.3657	0.0301653	0.132369	Clec14a
-2.36563	0.00252595	0.0169299	Fign
-2.36479	0.0181322	0.0877945	5430416N02Rik
-2.36152	1.11e-06	1.75e-05	Map3k1
-2.35746	0.0108983	0.0584358	Sox7
-2.35552	1.65e-10	5.09e-09	Nova2
-2.35028	0.00273578	0.0181744	9630013A20Rik
-2.34991	0.0382032	0.158557	Pgbd1
-2.34965	1.76e-05	0.000218488	Apaf1
-2.3481	0.0282208	0.125325	Zfand4
-2.34693	0.0408426	0.167154	Nrg4
-2.34224	0.000118929	0.00118127	Mlx
-2.3414	3.89e-05	0.000441483	Tmem2
-2.33988	0.000509496	0.00422336	Podxl2
-2.33822	0.000321513	0.00284206	Tspan18
-2.33798	4.53e-16	2.78e-14	Dscam
-2.3264	0.0113743	0.0604581	AA415398
-2.32314	0.00297987	0.0195701	Cdr2
-2.32143	2.37e-06	3.55e-05	Brca2
-2.32027	0.0198922	0.0947456	Eif4e3
-2.31989	0.00249584	0.0167626	Ddi2
-2.31865	0.00835544	0.046882	Lmtk3
-2.31776	2.35e-10	7.11e-09	Smc2
-2.31645	0.00592115	0.0350851	F11r
-2.31605	0.0318485	0.138206	4930549C15Rik
-2.31564	0.000727329	0.0057328	Chst15
-2.31415	2.63e-11	9.18e-10	Gfra2
-2.31281	0.000264496	0.00239872	Mab21l1
-2.30981	0.0043745	0.0272759	Ankrd37
-2.30447	3.29e-05	0.000381475	Ctxn1
-2.30355	0.00862545	0.048121	Celf3
-2.30351	0.0167719	0.0825766	Ogg1
-2.30255	0.0143326	0.0726882	Tex30
-2.30226	0.00062436	0.00502234	1110038B12Rik
-2.30132	0.00118708	0.00885044	Col1a1
-2.30114	5.73e-09	1.42e-07	Casp3
-2.3007	0.0253106	0.114905	Loxl4
-2.29991	0.00975792	0.0534487	Fcrls
-2.29871	0.00970834	0.0532069	Nrk
-2.29298	0.0059955	0.0354602	Top3a
-2.29288	0.0345126	0.146295	Ccdc22
-2.29111	7.51e-07	1.23e-05	Col12a1
-2.28297	0.00520385	0.0315113	1500012F01Rik
-2.28231	0.00037937	0.00329403	Meis2
-2.28158	0.0478404	0.188687	Pcsk2os1
-2.28056	0.00164888	0.011671	Aldh18a1
-2.27559	0.0162548	0.0806396	Psmg4
-2.27077	0.000280564	0.00252108	Adamts4
-2.27072	1.51e-05	0.00019011	Adamts12
-2.26682	1.47e-05	0.000186687	Dnmt3b
-2.26462	3.14e-05	0.000365474	Dhfr
-2.26153	0.00487735	0.0299513	Lamb1
-2.26081	0.0463667	0.184464	Tmem41a
-2.25808	0.000708055	0.00559893	9330133O14Rik
-2.25798	1.52e-05	0.000191207	Pqlc1
-2.25271	0.00700499	0.0403576	Trmt12
-2.25248	0.000120134	0.00119166	Suv39h1
-2.2393	0.00902927	0.049961	Ak6
-2.23904	3.03e-05	0.000354653	Brsk2
-2.23863	0.0411711	0.168185	Slitrk6
-2.23822	0.025269	0.114769	Laptm5
-2.23791	9.39e-08	1.85e-06	Grb10
-2.2348	0.000323647	0.00285835	Rbbp8
-2.2293	0.00294156	0.0193605	Pde1b
-2.22874	0.00138382	0.0100801	Brms1
-2.22855	0.0267153	0.120056	4931403G20Rik
-2.22312	0.000717104	0.00566362	Gprin1
-2.22188	0.00899677	0.0498093	Pcsk5
-2.22089	0.0435171	0.175603	Sirt6
-2.21719	1.82e-06	2.78e-05	Hecw2
[truncated: 3,014 more rows]

## Sheet: CB P28vsP14
log2FoldChange	pvalue	padj	GeneSymbol
-21.9103	4.09e-15	8.35e-12	4933433C11Rik
-21.5096	3.97e-22	2.43e-18	Adgrg2
-10.0791	4.59e-10	1.76e-07	Cpa3
-9.51385	2.18e-08	4.89e-06	Mcpt4
-9.37496	7.58e-11	3.98e-08	H2-Aa
-9.29907	9.78e-12	5.8e-09	Sgk2
-9.28514	4.36e-09	1.18e-06	Bfsp2
-9.24751	3.28e-09	9.43e-07	H2-Eb1
-9.10952	7.56e-07	8.97e-05	Gm609
-8.92884	7.97e-06	0.000542712	Capn12
-8.84687	1.68e-08	3.86e-06	5930412G12Rik
-8.81606	4.61e-08	9.22e-06	P2ry6
-8.77627	4.64e-05	0.00211674	Sp7
-8.67216	2.4e-10	1.07e-07	Sh3bp2
-8.6137	6.19e-05	0.00265957	Tlr1
-8.6097	3.27e-07	4.33e-05	Themis2
-8.5619	0.000905586	0.0212396	Cabp2
-8.49339	4.74e-05	0.00215544	Gad1os
-8.41641	1.9e-05	0.0010462	Lcn2
-8.35755	2.44e-09	7.6e-07	Oprl1
-8.30133	3.32e-08	7.01e-06	Tal1
-8.28309	0.00146152	0.0303208	Gp9
-8.26387	1.69e-09	5.54e-07	Otx1
-8.2628	4.4e-07	5.62e-05	Fgf23
-8.2566	9.17e-08	1.55e-05	Tmem210
-8.20179	6.34e-08	1.2e-05	Tlcd2
-8.19694	5.9e-09	1.51e-06	4933406I18Rik
-8.15537	8.8e-07	9.89e-05	Plbd1
-8.14942	1.38e-05	0.000816703	Tlx3
-8.10461	1.13e-07	1.84e-05	Klrg2
-8.05207	1.06e-07	1.74e-05	Tm6sf2
-8.02075	7.19e-05	0.0030306	Tekt3
-8.01946	1.38e-06	0.000140912	5031426D15Rik
-8.00711	5.91e-08	1.13e-05	Pik3r5
-7.99739	5.31e-09	1.37e-06	Tnfrsf13c
-7.91868	0.000130091	0.00465215	Pde4c
-7.90869	2.76e-05	0.00141101	Tas2r113
-7.88315	8.05e-08	1.41e-05	Smim18
-7.88119	1.56e-10	7.55e-08	Il1b
-7.83763	2.35e-07	3.39e-05	2810429I04Rik
-7.80824	0.00152763	0.0311646	C920009B18Rik
-7.74175	1.05e-05	0.000661881	Bves
-7.7416	0.000114839	0.0042601	Traf3ip3
-7.72813	2.71e-06	0.000246139	Cbln2
-7.71329	0.00149849	0.0307751	Gm16677
-7.66924	8.64e-07	9.86e-05	F2
-7.64749	1.5e-05	0.000869942	9430083A17Rik
-7.61016	9.23e-05	0.00365754	Dapk2
-7.60714	0.000109925	0.00413195	Opn4
-7.57599	4.24e-05	0.00196648	Pcsk2os2
-7.56694	0.00190769	0.0363119	S100a8
-7.56573	5.4e-05	0.00238894	Lamb3
-7.55434	0.003552	0.0585143	Gnat1
-7.55226	1.17e-07	1.88e-05	Itprip
-7.54695	0.000385888	0.0108869	Fhl5
-7.53171	8.4e-06	0.000563281	Fam196b
-7.52609	1.49e-08	3.51e-06	Peg12
-7.51473	4.21e-05	0.00195685	Sis
-7.46366	3.26e-05	0.00159683	Rasal3
-7.46268	0.000335217	0.00992209	Hpse
-7.46258	3.27e-07	4.33e-05	Trpc5
-7.45448	6.12e-06	0.000449187	Zfp92
-7.43155	0.000142919	0.00499427	5830432E09Rik
-7.41935	5.42e-05	0.00238896	Kcnh3
-7.39804	6.51e-06	0.000466105	Lrfn5
-7.39424	0.00240985	0.0435123	Ngp
-7.38293	0.00190091	0.0362454	1500015L24Rik
-7.37396	0.000337325	0.00995246	Cma1
-7.36568	2.56e-06	0.000235327	Ndst4
-7.35666	1.92e-06	0.000184768	Gmnn
-7.35209	1.19e-06	0.000123997	Tlr6
-7.34927	6.67e-08	1.25e-05	Bcl11a
-7.34719	7.86e-05	0.00323953	Dlk2
-7.30997	0.0218341	0.206659	Retnla
-7.30637	8.86e-05	0.00353434	Stkld1
-7.29992	3.92e-06	0.000324675	Il17re
-7.29392	1.05e-06	0.000112541	LOC100861615
-7.28488	1.49e-06	0.000150671	Fam19a2
-7.26937	0.0113983	0.134785	Il6
-7.25637	8.31e-07	9.6e-05	Nron
-7.25426	6.63e-06	0.000469697	Vav1
-7.24716	3.49e-05	0.00168188	Irak3
-7.22576	3.73e-05	0.00175813	Lrrc29
-7.22103	4.57e-05	0.00209383	Mtag2
-7.19352	0.00236276	0.0428303	Trib3
-7.17453	0.00150463	0.030798	4933417G07Rik
-7.16882	0.0031272	0.0528319	Gulo
-7.16095	0.000359753	0.0103	Lad1
-7.15651	0.00810865	0.10662	Tnfrsf13b
-7.14711	8.67e-06	0.000571446	Rerg
-7.14662	5.48e-06	0.000418095	Casp4
-7.14327	1.37e-05	0.000816703	A230009B12Rik
-7.13897	3.1e-05	0.00154156	Grip2
-7.13466	0.00492961	0.0748852	Ghrh
-7.12325	0.000138952	0.00488642	Wnt8b
-7.12147	0.0343098	0.279295	Ltf
-7.11409	1.5e-05	0.000869942	Tifab
-7.10569	4.24e-06	0.000340564	Melk
-7.09242	0.000529577	0.0141075	Spata25
-7.08585	0.0135388	0.151936	4930552P12Rik
-7.07914	0.00168983	0.0334532	Tpsb2
-7.0766	3.11e-06	0.000273107	Dlk1
-7.07106	0.000132918	0.00473483	Tssk5
-7.06965	0.00175418	0.0341927	Myo1a
-7.05667	0.00938745	0.117943	Itgad
-7.05509	5.94e-05	0.00258774	Etaa1os
-7.04194	0.000316493	0.00950564	Crybb1
-7.02776	0.00242109	0.0436319	Mir504
-7.02169	3.84e-06	0.000319011	Grem2
-7.01647	0.0141396	0.156454	Slc12a3
-7.0133	2.38e-05	0.00125607	Notum
-7.00588	0.00014387	0.00499902	Zdhhc22
-7.00275	7.5e-07	8.95e-05	1110015O18Rik
-6.98682	0.00100783	0.0228463	Slfn2
-6.9856	0.000987138	0.022596	Ly6g6f
-6.97462	0.00179623	0.0346479	5530401A14Rik
-6.96502	4.27e-05	0.00197195	1700086L19Rik
-6.95865	2.35e-05	0.00124931	Ntf3
-6.95172	0.000341494	0.0100272	F2rl2
-6.94687	0.00262254	0.0461292	Cdhr1
-6.94668	0.0196808	0.191505	Fam26f
-6.93302	8.02e-05	0.00328313	Acpt
-6.9164	0.000336227	0.00993601	1700099I09Rik
-6.89545	1.53e-05	0.000883576	Cntnap5c
-6.88942	8.77e-07	9.89e-05	Sgol1
-6.88406	0.00161436	0.03243	Tmod4
-6.88346	1.2e-05	0.00073376	Naip2
-6.87655	8.18e-06	0.00055099	Plau
-6.8682	8.66e-05	0.00346677	Islr2
-6.85946	6.14e-05	0.00265103	Tnfaip8l2
-6.85151	0.00994722	0.122629	Ncmap
-6.84651	1.15e-05	0.000712078	Neurod4
-6.8463	5.6e-05	0.00245734	Ahrr
-6.82665	0.00916061	0.116261	1700071K01Rik
-6.79272	2.88e-05	0.00144786	4931431C16Rik
-6.79161	9.63e-05	0.003775	Fam163b
-6.78795	0.000843904	0.0203556	Grp
-6.78592	0.00104979	0.0234747	Gmfg
-6.78287	0.0400304	0.311725	Gm11559
-6.76561	1.7e-05	0.000957472	Alox5
-6.74968	8.04e-06	0.000543423	Nfe2
-6.74703	1.85e-05	0.00102686	E2f2
-6.74595	0.0114794	0.135085	Gm10863
-6.74506	0.00166847	0.0331907	Mgl2
-6.74321	0.000151331	0.00520901	Gpr61
-6.74044	1.55e-06	0.000155202	Nhlh1
-6.74002	0.0129776	0.147415	Areg
-6.73584	3.38e-05	0.00163749	Tbc1d10c
-6.7091	0.00427978	0.0674671	Rtbdn
-6.68778	0.00139555	0.0292848	Tectb
-6.67867	0.000515797	0.0138004	4931408D14Rik
-6.67734	3.63e-05	0.00172685	Tlr12
-6.67188	3.32e-05	0.00162402	Upp1
-6.66895	2.39e-05	0.00125776	Ryr1
-6.66694	6.01e-07	7.41e-05	2610307P16Rik
-6.66436	0.0497511	0.360313	2310007B03Rik
-6.65433	1.03e-05	0.00065538	D830030K20Rik
-6.65189	9.87e-06	0.000627909	1700029H14Rik
-6.63513	0.0220178	0.207757	Gpr15
-6.63246	0.00160093	0.0322307	B930025P03Rik
-6.62344	0.00135056	0.0286059	Papolb
-6.61534	0.000122319	0.00444338	Myoz3
-6.61387	0.00112366	0.0246762	Rbp2
-6.61039	1.97e-06	0.0001883	Actl10
-6.60503	0.000442095	0.0120209	A230103J11Rik
-6.59083	1.19e-05	0.000730651	Chrm3
-6.58473	5.18e-05	0.00230609	4930506A18Rik
-6.58438	0.00410373	0.0655918	F630028O10Rik
-6.58316	6.86e-05	0.00291119	Gm16938
-6.58205	7.8e-05	0.00322759	Ccdc109b
-6.57829	0.0111999	0.132988	Slc34a2
-6.57498	2.25e-06	0.000209884	Cdca3
-6.5712	0.000995164	0.0226949	Gm10037
-6.57014	0.000858853	0.0204963	Vwa2
-6.55819	8.63e-06	0.000570298	Stox1
-6.55093	1.59e-06	0.000159287	Ncapg
-6.54965	0.045047	0.33755	Sstr4
-6.54758	0.00567195	0.0828109	F7
-6.54191	0.00567661	0.0828109	Slc16a8
-6.5383	0.00038825	0.0109287	Fgf5
-6.53381	1.97e-14	2.78e-11	D17H6S56E-5
-6.53331	0.000888512	0.0209575	9430060I03Rik
-6.53302	0.00143129	0.0298283	Gpr25
-6.53113	0.0109354	0.130522	Osr2
-6.531	9.25e-06	0.000600495	Tbc1d22bos
-6.51452	7.71e-08	1.37e-05	Ly6h
-6.51338	0.000415795	0.0114071	9530027J09Rik
-6.51337	0.0046885	0.0727252	1700024G13Rik
-6.50905	0.0102873	0.125392	Smim22
-6.49807	1.78e-05	0.000993795	Gm867
-6.49513	0.00408125	0.0653462	Panct2
-6.48516	4e-05	0.00187965	Eme1
-6.45535	2.82e-06	0.000253892	Doc2g
-6.44812	0.000337897	0.00995335	Actn2
-6.44699	0.00250492	0.0446478	Ccdc154
-6.44205	0.00422684	0.0670638	Gm3336
-6.4365	5.76e-06	0.000431901	Mb21d1
-6.43635	3.04e-05	0.00151365	Nsl1
-6.42252	0.00137004	0.0288792	Mir219a-2
-6.40871	0.000285573	0.00873396	Gm13830
-6.40697	0.00579553	0.0840787	Glra4
-6.40603	0.00173182	0.0339864	Slc4a1
-6.39862	0.00363627	0.0595706	Cd300lg
-6.39168	0.000186966	0.00614781	Syt6
-6.3733	0.000769212	0.0190294	Ltk
-6.36481	0.00223655	0.0409462	Slc5a2
-6.35805	3.04e-06	0.000271228	9430021M05Rik
-6.35541	0.000877821	0.0208196	Capn9
-6.35393	2.31e-05	0.00123363	Mill2
-6.34884	0.00160991	0.0323762	4930520O04Rik
-6.34145	0.0389103	0.305515	Klhl38
-6.3412	0.0101325	0.12433	1600029I14Rik
-6.33602	0.0144716	0.1585	4833417C18Rik
-6.33041	0.00348497	0.0577093	Arhgap36
-6.32471	0.00483972	0.0737636	AI467606
-6.31223	9.8e-06	0.000625366	Gas2l2
-6.31207	0.00309445	0.0523749	Spo11
-6.30921	0.00126695	0.0273653	A530013C23Rik
-6.30863	0.00366612	0.0599528	Cst7
-6.30614	0.000445004	0.0120643	Trpv3
-6.3037	0.000133256	0.00473767	Arhgap20os
-6.30309	0.000225219	0.00723733	Snora33
-6.30231	0.00186573	0.0356857	1700006F04Rik
-6.29867	2.19e-05	0.00118135	Kif17
-6.29456	0.0138917	0.15466	Adprhl1
-6.28715	0.000685547	0.0175014	Uox
-6.28633	0.000592183	0.0154705	Cd52
-6.2815	0.000574485	0.0151067	Tll2
-6.27867	0.030616	0.259812	Eps8l3
-6.27698	4.24e-06	0.000340564	Tmem169
-6.27529	0.000820744	0.0199816	Ddx43
-6.27434	5.18e-05	0.00230609	Cdca7l
-6.27162	4.89e-15	8.98e-12	Slc1a5
-6.26991	0.000919469	0.0214749	Fam221b
-6.26686	0.00059337	0.0154705	Slfnl1
-6.26231	0.000260981	0.0081169	Arg1
-6.25974	0.0137689	0.153746	4930479D17Rik
-6.25834	3.29e-06	0.000286788	Ndc80
-6.25738	0.0182291	0.183098	Asb18
-6.25499	6.69e-06	0.000469697	Psrc1
-6.2506	1.08e-13	1.24e-10	Scrt2
-6.2496	0.0368718	0.293648	Unc5cl
-6.24436	0.000371872	0.0105811	Lhx6
-6.23477	0.000143541	0.00499703	Mmp25
-6.22391	0.0219025	0.206987	Mir3095
-6.2151	0.000353061	0.0101839	B230216N24Rik
-6.21494	2.37e-05	0.00125294	B230323A14Rik
-6.21168	9.42e-05	0.00371378	Mir17hg
-6.20591	0.000484852	0.0130293	1700073E17Rik
-6.19592	0.00830116	0.108523	Slc36a2
-6.19469	1.92e-16	5.89e-13	Draxin
-6.19436	0.000165229	0.00556225	Cd86
-6.19227	0.00430449	0.0677405	Pate2
-6.18628	0.0204122	0.197368	Aldh3a1
-6.18513	0.000640367	0.0166017	Trpc4
-6.17568	7.88e-06	0.000538437	Arhgap4
-6.16728	0.000713581	0.0179922	Mmrn1
-6.16072	0.0424655	0.324827	Ctse
-6.15692	0.00295435	0.0505153	Stk26
-6.14519	0.00256264	0.0452922	Tcf15
-6.14488	0.000139567	0.00488642	4930590J08Rik
-6.14382	0.00679051	0.0935278	Gpr84
-6.14319	0.00042907	0.0117014	E030030I06Rik
-6.13908	0.00174448	0.034134	Xirp1
-6.13848	0.0459351	0.342946	Vmn2r47
-6.13781	0.0320861	0.268568	4933416C03Rik
-6.13699	0.0074031	0.099836	Tph1
-6.13192	0.000182027	0.00601769	Mir670
-6.12844	0.000921079	0.0214852	C1ql2
-6.1261	0.000148836	0.00516182	Otx2os1
-6.12302	0.000407807	0.011272	Adcyap1
-6.11922	0.000903078	0.021227	Aoah
-6.11042	6.66e-05	0.00284617	Nr2c2ap
-6.11031	0.000250822	0.00789444	Slc15a3
-6.10277	0.0310337	0.262146	Morc2b
-6.10127	0.00187279	0.0357834	Ccl17
-6.09809	4.89e-05	0.00220444	Shcbp1
-6.08508	0.00482379	0.0737042	Mir341
-6.08215	5.1e-05	0.00228736	Chsy3
-6.07995	0.0103464	0.125778	Sla2
-6.07731	0.000306768	0.00928947	Stac
-6.07659	1.39e-06	0.000140957	Lrrc17
-6.07471	0.000123263	0.00446882	Pdzph1
-6.07465	0.00100804	0.0228463	Slc22a12
-6.07438	0.00131035	0.0280064	Oxgr1
-6.07159	0.0174271	0.177861	Pdzd3
-6.07009	0.00675842	0.0932632	Tdrd5
-6.06781	0.000170578	0.0057007	Snora78
-6.06767	0.00734896	0.0992514	Mapk13
-6.06662	0.0188251	0.186738	Snora69
-6.06655	7.12e-42	1.31e-37	Top2a
-6.06443	0.0138819	0.154645	9330162B11Rik
-6.0636	0.000249501	0.00786633	Naip5
-6.05641	8.37e-05	0.00336787	Neil3
-6.05507	0.000945194	0.0218811	Gna15
-6.04764	8.36e-05	0.00336787	Slit1
-6.04087	0.0147911	0.160778	9030204H09Rik
-6.02785	0.00381873	0.0618432	Sh2d2a
-6.02402	0.000742518	0.018569	Fam109b
-6.02322	0.0190876	0.187922	Tmem190
-6.02127	0.00170725	0.0337066	Mir16-1
-6.0212	0.0338068	0.277289	Gm10415
-6.00604	0.00172524	0.0339525	Myo1g
-6.0034	0.0169868	0.174921	Pkp3
-6.00233	0.00554972	0.0817382	Ms4a6d
-5.99671	0.00189891	0.036245	BC030500
-5.99373	1.36e-05	0.000809938	Arhgap25
-5.99322	0.000537965	0.0142689	Thsd7b
-5.99201	0.00333513	0.0556289	Spata22
-5.99013	0.00355269	0.0585143	Slco4c1
-5.98856	0.00146692	0.0303302	Gdf5
-5.98706	0.0165367	0.172509	Pcdhac1
-5.97869	0.000651368	0.0168021	Gm10408
-5.97823	4.94e-10	1.82e-07	Ube2c
-5.96505	0.000889335	0.0209575	Dnajb3
-5.95654	0.000118325	0.00432391	Hcls1
-5.95623	0.00298885	0.0510102	H60b
-5.9552	0.00671849	0.0930614	Gnb3
-5.95273	0.028881	0.249231	Slamf7
-5.9453	1.3e-09	4.33e-07	Mcm10
-5.93745	9.67e-05	0.00377669	Rprm
-5.93744	0.0298068	0.255302	Nmur2
-5.93253	0.00578056	0.0839767	Cpne5
-5.93248	0.00566506	0.0828109	Fbp1
-5.92577	0.00316592	0.0533878	Pyhin1
-5.91549	9.68e-05	0.00377669	Lpar5
-5.91171	0.00122818	0.0266846	4930517E11Rik
-5.9116	0.0315619	0.265388	Nt5c1b
-5.90901	0.00541346	0.0801166	0610005C13Rik
-5.90857	1.36e-08	3.25e-06	Inha
-5.9029	0.000773696	0.019089	A230108P19Rik
-5.89837	0.000343409	0.0100411	Gm10536
-5.89808	2.12e-10	9.75e-08	Cdc45
-5.8966	0.0156902	0.166803	Slc9b1
-5.88377	0.0195241	0.190687	Gm15441
-5.8825	0.0168053	0.174174	Nlrp1b
-5.8818	0.00393686	0.0635324	4930592I03Rik
-5.87185	0.000257595	0.00806619	Lhx9
-5.87131	7.96e-05	0.00327188	Cenph
-5.86929	0.00605581	0.086843	1700001O22Rik
-5.86857	0.00567569	0.0828109	Cd79b
-5.86855	0.0070317	0.0959537	Epsti1
-5.86681	1.81e-06	0.000175718	Has3
-5.86579	0.00069466	0.0176118	Mlkl
-5.86533	0.00292547	0.0500681	Stab2
-5.86488	2.42e-05	0.00126746	Camk1g
-5.86088	0.0263781	0.234889	a
-5.86001	0.0132434	0.149464	Gm11190
-5.85484	1.26e-05	0.000766987	2810454H06Rik
-5.85202	0.00074818	0.0186346	Ifltd1
-5.84734	0.00751096	0.100626	Epb4.2
-5.84729	0.00254376	0.0451758	Chodl
-5.84408	5.41e-05	0.00238894	AF357425
-5.84095	0.0190231	0.187531	Amica1
-5.83943	0.00766183	0.102052	Edaradd
-5.83069	0.0401905	0.312364	Nlrp1c-ps
-5.83036	0.000156976	0.00536314	Chaf1b
-5.82996	0.0211213	0.202309	Tac2
-5.82318	0.016829	0.174174	Tmc8
-5.81714	0.00156609	0.0317378	Parvg
-5.81627	0.00132106	0.0281698	Cdhr2
-5.81348	0.0156178	0.166322	Cyp4f41-ps
-5.81189	0.0164139	0.171911	Rab25
-5.80782	0.00867987	0.111804	Nme8
-5.80493	0.0164508	0.172101	Tgm3
-5.80398	0.00266281	0.0465258	Scel
-5.78364	0.0134311	0.151087	Tdrd1
-5.78048	0.0265341	0.235843	Hoxb3
-5.77875	0.00790668	0.104256	Galnt5
-5.77772	2.86e-07	3.95e-05	Trip13
-5.77208	0.000158382	0.00539114	Vipr2
-5.77171	0.00688699	0.0943291	Gm5136
-5.76871	8.6e-09	2.11e-06	Kcnk9
-5.76738	0.0420795	0.322545	Rxfp1
-5.7663	0.0148122	0.160912	Hist1h1t
-5.76365	0.000735466	0.0184428	Hrh2
-5.76322	0.00821185	0.107585	1700018A04Rik
-5.75947	0.00436239	0.0685343	Rnf17
-5.75761	0.0009348	0.0216951	Rin1
-5.75503	0.00206409	0.0385178	Ubap1l
-5.74377	8.62e-07	9.86e-05	Stil
-5.74218	0.0141123	0.156452	Ifit1bl1
-5.73407	3.42e-05	0.0016532	Aurkb
-5.732	0.0216687	0.205836	2310034G01Rik
-5.73034	0.0190679	0.187828	Upb1
-5.73014	0.00286711	0.0492067	Acr
-5.72751	0.0108539	0.129802	Lpar3
-5.72708	0.0363213	0.290698	Tnfsf13
-5.72064	3.76e-13	3.46e-10	Lrrtm1
-5.71259	0.000163923	0.00553872	Foxf1
-5.70596	0.000277008	0.00854026	Foxs1
-5.70531	3.09e-07	4.24e-05	Nr2e1
-5.70347	0.0007943	0.0194408	1700019L03Rik
-5.70174	0.0196692	0.191505	Vmn2r15
-5.6996	0.0334942	0.275708	D5Ertd605e
-5.69625	0.0309309	0.261565	Oc90
-5.68915	0.000127461	0.00458484	Kif18b
-5.68398	0.020911	0.200923	4933430I17Rik
-5.68199	0.000993858	0.0226949	Gm21284
-5.6796	0.000364411	0.0104172	Celf6
-5.67672	0.000394911	0.0110317	Snord104
-5.67572	0.00106983	0.0238071	Rhoh
-5.66594	0.0050048	0.0756523	Muc2
-5.66331	0.00635969	0.0900597	Muc13
-5.66316	0.03784	0.299156	Clec4e
-5.66114	0.00193672	0.036662	Dlgap2
-5.65463	0.000859728	0.0204963	Cldn19
-5.65147	0.0246328	0.224369	4933427I22Rik
-5.64996	0.000869178	0.020668	Obscn
-5.64968	0.00177339	0.0343847	Dnmt3aos
-5.64557	0.00898054	0.114713	Hsd3b4
-5.63388	4.48e-06	0.000356456	Slc45a3
-5.62888	0.0301666	0.257305	Tnnc1
-5.62678	0.00502211	0.0757894	Dear1
-5.62613	0.00908336	0.115624	Lrrc25
-5.61312	0.000104568	0.00395488	Traip
-5.61282	0.00266194	0.0465258	Ch25h
-5.60679	0.0103996	0.126008	Dytn
-5.59978	0.00894495	0.114337	Abcc3
-5.59967	0.000139224	0.00488642	Tmem158
-5.59392	0.00111981	0.0246211	Arhgap22
-5.59046	0.00256085	0.0452922	Entpd3
-5.58956	2.56e-05	0.00133056	Npb
-5.5891	0.0204797	0.197813	Oscar
-5.58175	0.00155969	0.0316431	Pak6
-5.56681	0.010829	0.129646	Psmb11
-5.56617	0.000392005	0.0109705	Hist1h1a
-5.56614	0.0126653	0.144687	Wdr25
-5.56441	0.0206964	0.199486	Endou
-5.56354	0.0152737	0.163987	Ptgir
-5.56126	0.0039734	0.0640097	Rnf207
-5.56022	0.00202856	0.0379798	Trim14
-5.55742	0.00540674	0.0801062	Mir706
-5.55446	0.0404662	0.314108	Trim69
-5.55445	0.00227974	0.0414479	3110009E18Rik
-5.55174	2.13e-07	3.11e-05	4931428F04Rik
-5.54981	0.00407243	0.0652618	Gm10789
-5.54579	0.0274316	0.241139	E230029C05Rik
-5.53886	0.0166711	0.173321	AW549542
-5.5243	3.01e-05	0.00150569	Pnma1
-5.52264	0.00209791	0.0389906	Lst1
-5.50747	0.00265095	0.046451	Il23a
-5.50613	2.43e-07	3.46e-05	Cdca2
-5.50152	1.63e-06	0.00015994	Slc16a14
-5.5011	0.0257565	0.231737	Upk1a
-5.49533	4.75e-09	1.26e-06	Ccl4
-5.4934	0.000966664	0.0222381	2310040G24Rik
-5.49271	0.000179489	0.00594449	Esco2
-5.49225	0.0153553	0.164479	Gm30505
-5.49083	0.00138343	0.0290948	Ankle1
-5.48564	6.16e-05	0.00265241	Cldn14
-5.48046	0.0415744	0.319874	Syngr4
-5.47729	2.64e-06	0.000241535	Jak3
-5.4749	0.0215416	0.205053	Gm15326
-5.47433	0.00165131	0.0329205	Proz
-5.46924	0.0178686	0.180791	Ncf4
-5.4674	3.45e-06	0.000295251	Sstr2
-5.46373	0.0292463	0.25191	Tsks
-5.45307	2.13e-05	0.00115571	Ggt1
-5.45281	0.0016183	0.0324413	Mir103-2
-5.44964	0.000347744	0.0101058	Gm6484
-5.43561	0.0362695	0.290506	Gm13315
-5.43468	0.00424127	0.067148	Ccdc87
-5.43406	0.0183726	0.183636	Gpr52
-5.43311	0.0195361	0.190702	Gm5741
-5.42447	0.0135396	0.151936	Mmp9
-5.41804	0.0106339	0.128087	Gm8013
-5.41765	0.0012713	0.027427	Sp5
-5.41639	0.00776777	0.103164	Fcer2a
-5.415	0.000745416	0.0186162	Car3
-5.40897	0.00116859	0.0254802	Ube2t
-5.39686	0.0473677	0.349768	Ldhal6b
-5.39289	0.0065871	0.0917949	5730522E02Rik
-5.39289	0.0188195	0.186738	Kynu
-5.39216	0.0245399	0.223744	B3gnt7
-5.39104	7.88e-07	9.22e-05	Fblim1
-5.38832	2.35e-09	7.58e-07	P3h2
-5.38591	0.000753644	0.0187199	Clhc1
-5.38213	0.0211154	0.202309	Dnajb7
-5.37849	0.0215977	0.205373	4931429L15Rik
-5.37525	1.61e-11	8.96e-09	Epha5
-5.37042	0.0436351	0.330635	Fbxl8
-5.3669	0.0327613	0.271745	Olfr1512
-5.3668	0.0194667	0.190227	Gabre
-5.36215	0.0417391	0.320604	Lmntd2
-5.34578	0.0231048	0.214707	Gm12185
-5.33933	0.000172891	0.00575708	Khdrbs2
-5.33796	0.0116285	0.136056	Zfp750
-5.33624	0.00335571	0.0559214	Fam129c
-5.33412	0.00770894	0.102457	Wdr95
-5.33257	0.0181757	0.182861	2900055J20Rik
-5.32348	0.00354718	0.0585143	Gimap5
-5.32113	0.0084567	0.109853	Cacna1f
-5.31942	0.046207	0.344696	Pde6b
-5.31849	0.0115298	0.135245	AF357426
-5.31607	0.00191983	0.0364353	Neurod6
-5.31589	0.0269322	0.238115	Slc5a8
-5.3025	0.000331436	0.00987378	Arhgap30
-5.29315	0.0189809	0.187423	6030408B16Rik
-5.28524	0.00123352	0.0267689	Cited1
-5.28524	6.11e-06	0.000449187	Cenpa
-5.28517	0.0275754	0.241824	Asgr1
-5.2813	0.000715235	0.0180092	4933424G05Rik
-5.27606	2.54e-07	3.6e-05	Smtnl2
-5.2719	0.00479015	0.0733732	Hkdc1
-5.27018	0.00975066	0.121104	Angptl3
-5.26556	0.00217913	0.0400947	Btbd18
-5.26357	0.00179532	0.0346479	Nrap
-5.25935	0.00558785	0.0820794	Vipr1
-5.25931	0.0164682	0.172186	Btc
-5.25229	0.0133655	0.150534	Gadl1
-5.2518	0.000925784	0.0215517	Gm2897
-5.251	0.000300934	0.00912785	Kcnmb4
-5.2473	0.00347395	0.057619	Foxd2os
-5.24401	0.00193403	0.036649	Gm5441
-5.24206	9.76e-10	3.38e-07	Knstrn
-5.24069	2.16e-05	0.00116818	Gm20219
-5.23882	0.00687797	0.0942758	Mir143
-5.23552	0.00173132	0.0339864	Gm16853
-5.2266	0.0450106	0.337414	D6Ertd474e
-5.22419	0.0143244	0.157763	Mir7669
-5.22257	0.000227192	0.0072753	Il12rb1
-5.22188	0.016767	0.173925	Tnn
-5.21346	0.0296245	0.254207	C86187
-5.21105	0.0114307	0.134797	Khdc1b
-5.19846	8.5e-06	0.000565868	Magee2
-5.19693	0.0386555	0.304294	Nppa
-5.1962	0.00416945	0.0663538	Troap
-5.19262	0.000899635	0.0211731	Rhof
-5.19094	0.00937985	0.117928	Oacyl
-5.19055	2.27e-13	2.32e-10	Kif23
-5.1713	0.0099846	0.122843	0610038B21Rik
-5.16876	0.016969	0.174861	Gm8773
-5.16683	6.34e-10	2.24e-07	Ak5
-5.16124	0.036772	0.293108	Cd101
-5.15927	0.00832605	0.108771	Vstm5
-5.15337	0.00319131	0.0537174	Gda
-5.15045	0.0490221	0.357144	Il18rap
-5.14666	0.019672	0.191505	4930443O20Rik
-5.14435	0.000166416	0.00558193	Lpar2
-5.14417	0.000669914	0.0171979	Cep55
-5.14319	0.0189975	0.187436	E330011O21Rik
-5.13709	4.86e-06	0.000380193	Insm1
-5.13292	0.016578	0.172646	Dlx4
-5.12744	0.0174609	0.178054	Itk
-5.12098	0.00854011	0.110469	Tfap2d
-5.11152	2.21e-05	0.00118806	Cd74
-5.10511	0.030362	0.258512	Accsl
-5.09843	0.00449482	0.0704943	Shox2
-5.09804	0.0466792	0.346671	Cyp11a1
-5.09513	0.0144743	0.1585	Ly6g6c
-5.09293	0.0143632	0.157995	Mir5119
-5.08482	0.00140733	0.0294625	Gm21671
-5.08413	0.0018331	0.035245	Sspo
-5.07763	0.0179553	0.181339	4933406J10Rik
-5.0772	0.00955783	0.11935	Efna3
-5.07643	0.0159851	0.168961	DQ267102
-5.07609	0.00543538	0.0802472	C230014O12Rik
-5.0753	0.0455627	0.340568	C130050O18Rik
-5.07509	0.020609	0.198957	Mzb1
-5.073	0.0260065	0.232968	Rpl3l
-5.06629	0.0330484	0.273509	Atp8b4
-5.06552	0.00590919	0.0854578	Trp53tg5
-5.06231	0.000709962	0.0179502	2610306M01Rik
-5.05798	0.00526696	0.0784783	Batf3
-5.05751	2.68e-10	1.15e-07	Mcm5
-5.05691	0.00823728	0.107841	AF357355
-5.05079	0.00593176	0.0857168	BC100451
-5.04895	0.0188649	0.186738	Pon1
-5.0476	0.000687901	0.0175258	Ada
-5.04335	0.00764355	0.101883	Arsi
-5.03	0.0298735	0.25567	Card14
-5.02923	0.00478095	0.0733667	Ackr4
-5.02265	0.0387912	0.304886	Zap70
-5.01142	0.00495497	0.0751833	Bcl2a1a
-5.00832	5.28e-08	1.04e-05	Nrsn2
-5.00519	4.23e-10	1.69e-07	Fam163a
-5.00497	0.012837	0.146375	9330179D12Rik
-5.00271	0.0121005	0.139711	Snord53
-5.00109	0.00733249	0.0991018	Vdr
-4.99875	0.010998	0.131183	1700001P01Rik
-4.99717	0.000931252	0.0216401	Gm3696
-4.99686	0.00157153	0.031778	Cntnap5a
-4.99602	0.0436025	0.330635	Ngb
-4.99444	0.00861469	0.11112	Ssxb5
-4.98862	0.0180189	0.181583	Tjp3
-4.98386	0.00247092	0.044224	Il1rl1
-4.98003	0.000295001	0.00897749	1700010I14Rik
-4.97928	0.0359485	0.288671	4930563E18Rik
-4.97084	0.013256	0.149484	2610027K06Rik
-4.96605	0.00267388	0.0466748	Ctsw
-4.96294	0.0449439	0.337189	Tnfsf18
-4.96235	0.0294465	0.253041	C030034L19Rik
-4.96219	0.0263839	0.234889	Sgcz
-4.9613	0.0435632	0.330635	Slc5a12
-4.95995	0.041621	0.319907	Gipc2
-4.9566	0.0167505	0.173925	A930019D19Rik
-4.94816	0.00652128	0.091502	Ptprcap
-4.94517	1.06e-05	0.000665274	Shroom1
-4.94362	0.0141317	0.156454	Mir467c
-4.94355	0.00557002	0.081906	Snord35a
-4.9402	0.0429127	0.32743	Tecrl
-4.93846	0.01523	0.16366	Ovol3
-4.92679	0.00687038	0.0942758	Cd1d2
-4.92355	0.0323798	0.269941	Ssx9
-4.92033	0.0217853	0.206514	Nupr1l
-4.91194	0.0269147	0.238074	Gpr26
-4.91058	0.0453006	0.339174	1700012D16Rik
-4.90444	0.0141223	0.156454	Adam30
-4.88514	0.0083583	0.109038	Bhlha15
-4.87307	0.00159298	0.0321765	Lurap1l
-4.86781	0.0127035	0.145032	Arr3
-4.86456	0.0191617	0.188283	A330040F15Rik
-4.86208	0.022345	0.209233	Gm9054
-4.86086	0.0188041	0.186738	Fam221a
-4.85963	0.00707243	0.0962951	Slc23a3
-4.85649	0.00169077	0.0334532	Gpsm3
-4.85561	0.0139924	0.155404	Mrap
-4.85436	0.00146411	0.0303302	Gabrq
-4.85357	0.000998917	0.0227523	Tmem154
-4.85128	7.81e-06	0.000535554	Xkr7
-4.85059	0.0042955	0.0676568	Pif1
-4.84495	0.002701	0.0469254	Bglap3
-4.84097	0.00555894	0.0818086	Nkx6-1
-4.83373	0.0424547	0.324827	Mir1198
-4.83282	0.000405636	0.0112428	Arsj
-4.8309	0.00551875	0.0813473	Gabra5
-4.82911	0.011278	0.133742	Mir1955
-4.82899	0.000101909	0.00387823	Sfrp5
-4.82315	0.00996852	0.122777	Gpr149
-4.81634	0.0183507	0.183636	Ms4a7
-4.81566	0.000704882	0.0178463	Slc25a45
-4.81387	0.00416061	0.0662705	Map4k1
-4.81081	0.00975102	0.121104	Figf
-4.8105	0.0464773	0.34587	Gpr151
-4.80904	7.85e-05	0.00323953	Sema3f
-4.80847	0.0252038	0.227652	L3mbtl4
-4.80335	0.0122177	0.140534	4933425L06Rik
-4.80297	0.00283997	0.0489237	Cracr2b
-4.79275	0.0376466	0.298268	4930430J02Rik
-4.79191	6.81e-08	1.27e-05	Kcnh7
-4.79137	0.049099	0.357421	1700024F13Rik
-4.7897	9.8e-05	0.00380807	Slc39a2
-4.78583	0.0134626	0.15135	Gm14092
-4.78233	8.74e-05	0.00349184	Barx2
-4.78132	0.0448867	0.337036	Cd79a
-4.7793	0.00458292	0.0714823	Nxph4
-4.7761	0.0104196	0.126168	Nptx2
-4.77281	0.0145879	0.159133	Adgre4
-4.77082	9.29e-06	0.000601479	Bard1
-4.76923	0.0125211	0.143306	Kcna5
-4.76006	2.73e-07	3.8e-05	Bcl6b
-4.75912	0.00495741	0.0751833	Zc3h12a
-4.75557	0.0196805	0.191505	Fam83e
-4.75194	0.0105091	0.127084	Rp1
-4.74893	0.000611813	0.0158838	Tnni3
-4.7471	0.00800578	0.105411	Gpr83
-4.742	0.0232674	0.215608	3830432H09Rik
-4.74116	3.12e-08	6.68e-06	Foxb1
-4.73853	0.0372741	0.296211	Slc22a13b-ps
-4.73569	8.37e-08	1.44e-05	Hmmr
-4.73282	3.33e-06	0.000288977	Il1a
-4.72209	0.0320271	0.268318	Thegl
-4.72142	0.000650003	0.0168021	Tspan11
-4.72094	5.18e-05	0.00230609	Milr1
-4.7133	0.0153523	0.164479	Chia1
-4.71218	0.000310754	0.00937926	Slfn8
-4.70764	0.0384488	0.302926	4930444P10Rik
-4.70353	4e-07	5.15e-05	Gm10560
-4.69462	0.0496699	0.360009	Htr5b
-4.69129	0.0333109	0.274561	Abcg3
-4.68712	0.000436177	0.0118776	Gm10409
-4.68642	0.0483435	0.353602	Mylk4
-4.6862	0.0019599	0.0369486	Dennd1c
-4.66566	0.000357501	0.0102675	Zmynd12
-4.66523	0.00126444	0.0273431	Fgf7
-4.65583	0.0232013	0.215277	P2ry2
-4.64875	0.00927707	0.117117	AW822252
-4.64595	0.0284627	0.246851	Abca13
-4.64481	0.00100926	0.0228463	Mir153
-4.63973	0.000110183	0.00413323	Tnf
-4.63235	0.00892936	0.114337	Ms4a6c
-4.62922	0.00958776	0.119642	Zfp804b
-4.62829	0.00748738	0.100383	Camkv
-4.61322	0.0365318	0.291985	Fibcd1
-4.60748	0.00847984	0.109999	Fam64a
-4.60263	0.0221338	0.208526	Tpte
-4.60112	2.01e-07	2.95e-05	Glra2
-4.59747	6.03e-16	1.58e-12	Pcdh15
-4.59677	7.69e-05	0.00319025	Tlr5
-4.59311	2.7e-18	9.92e-15	Mki67
-4.58693	0.00276067	0.0477366	Skor1
-4.57027	0.0443407	0.334426	Frmd7
-4.56377	0.00964442	0.120023	Rag1
-4.55889	0.0307301	0.26006	Arx
-4.55848	0.0272838	0.240299	1700001D01Rik
-4.54869	0.00238347	0.0431631	Ccdc67
-4.54367	9.8e-07	0.00010847	Barhl1
-4.53646	0.0167601	0.173925	Rimbp3
-4.53542	6.83e-06	0.000477193	Pmf1
-4.53514	1.06e-09	3.59e-07	Col6a3
-4.53472	1.57e-05	0.000896273	Ticrr
-4.53196	0.0472827	0.349458	Gja6
-4.52191	0.0287211	0.248338	Mir6374
-4.5215	4.05e-10	1.66e-07	Exoc3l
-4.52013	0.0395552	0.309258	Iyd
-4.51134	0.0162335	0.170561	Cib2
-4.51122	0.00174812	0.0341469	Cdk1
-4.50742	4.61e-08	9.22e-06	Fcgr3
-4.50492	0.0129922	0.147415	Spin2c
-4.50072	0.0494096	0.35883	Sag
-4.49005	7.29e-09	1.84e-06	Slc17a6
-4.48545	0.000310629	0.00937926	Bnipl
-4.48336	0.00317783	0.0535395	Pappa2
-4.47516	0.000827517	0.0200933	4930562C15Rik
-4.47305	0.0223054	0.209211	Kcnv1
-4.4688	0.000106684	0.00402662	Map3k6
-4.46404	8.45e-08	1.44e-05	H19
-4.46104	0.0441069	0.333222	Tcam1
-4.45036	2.32e-05	0.00123712	Rab37
-4.4474	0.000118156	0.00432391	Casr
-4.44314	0.023941	0.219372	Esrrb
-4.44274	0.0480325	0.352949	Adh1
-4.44106	0.00167734	0.0332592	Cdh26
-4.43937	5.58e-07	6.93e-05	Dmrta1
-4.42647	0.0422915	0.323765	Mst1r
-4.42287	0.0360327	0.289095	4930521E06Rik
-4.42201	0.00269176	0.0468815	A530058N18Rik
-4.4064	8.49e-06	0.000565868	Fam222a
-4.406	0.0050743	0.0763262	Cenpm
-4.40316	0.0207887	0.200166	Ube4bos3
-4.40285	0.000111657	0.00417678	Zfp57
-4.40012	0.000143423	0.00499703	A430090L17Rik
-4.39809	0.00979213	0.121343	Stk32b
-4.39694	0.000382732	0.0108397	Kcnj8
-4.39523	0.00941226	0.118013	Xkr5
-4.39417	0.0117918	0.137268	Mc5r
-4.39299	0.00748232	0.100383	Car7
-4.39182	0.000883982	0.0209118	Nppc
-4.38088	0.00465462	0.0723829	Hck
-4.37843	0.0358631	0.288328	Rhov
-4.37651	0.0123609	0.141738	Ska1
-4.37457	0.000126916	0.0045832	Gja4
-4.37102	6.97e-07	8.43e-05	Mms22l
-4.36628	0.00503046	0.075794	Arhgap9
-4.33886	2.72e-06	0.000246139	Frzb
-4.33228	0.000120419	0.00438301	Nfkbid
-4.33072	0.0491515	0.357639	AY512931
-4.32969	4.25e-05	0.00196979	Gm5862
-4.31418	0.0449962	0.337414	1700030C10Rik
-4.31377	0.00102335	0.0230799	Msr1
-4.30855	0.0349912	0.282963	Tmem150b
-4.30485	0.0324807	0.27027	1700024B18Rik
-4.30477	0.00933019	0.117464	5031414D18Rik
-4.30009	0.0259432	0.232616	Lrrc43
-4.29711	0.014234	0.157044	Gsg2
-4.29255	1.41e-07	2.22e-05	Fbxo5
-4.28879	0.0297533	0.254963	C030016D13Rik
-4.28643	0.00111485	0.0245707	5730508B09Rik
-4.27211	0.0497417	0.360313	Fgf10
-4.26812	0.00816516	0.10705	Zbp1
-4.26419	0.0236885	0.217927	Hepacam2
-4.25936	0.0183074	0.183483	Robo3
-4.25166	0.000784958	0.0192892	Tbx6
-4.24914	0.00299398	0.0510503	Snora75
-4.24513	0.00216436	0.0399429	Zmat4
-4.24436	0.0317042	0.266219	Cd4
-4.23988	7.39e-06	0.000510499	Ccdc120
-4.2344	0.00644386	0.0910966	Klhl1
-4.23404	0.0178183	0.180451	1700016G22Rik
-4.23271	3.35e-05	0.00163185	Gmip
-4.23005	0.000571534	0.0150605	Adm
-4.22939	0.0109207	0.130515	Snora3
-4.22739	3.12e-05	0.00154332	Fgd3
-4.22162	9.67e-06	0.000621734	Syk
-4.19584	0.0430931	0.328341	Tigit
-4.18486	0.0047355	0.0730505	2410018L13Rik
-4.17548	0.0481018	0.353099	Pou4f2
-4.17407	0.0128268	0.146349	6330415B21Rik
-4.17319	0.000863782	0.0205663	Havcr2
-4.17062	4.62e-07	5.85e-05	Bcas1os2
-4.16058	0.000346373	0.0100898	Cd1d1
-4.15503	1.33e-05	0.000802956	Rin3
-4.15087	7.84e-07	9.22e-05	Spats1
-4.14776	0.012241	0.140714	Actrt3
-4.14647	0.0447139	0.335875	Col28a1
-4.12671	0.0390402	0.306012	Ccdc64b
-4.12383	8.12e-05	0.00331422	Galr1
-4.12305	8.92e-05	0.00354861	Rab7b
-4.1213	6.84e-05	0.00291119	Ppp1r3f
-4.12039	0.0129913	0.147415	Psmb8
-4.11619	0.000994924	0.0226949	Gm11423
-4.11611	5.28e-05	0.00234423	Ttk
-4.11224	0.0102569	0.125104	E030011O05Rik
-4.10672	0.000680633	0.0174244	Tm4sf20
-4.1066	0.000244101	0.00773589	2810442N19Rik
-4.10494	0.0223201	0.209211	Scarna3a
-4.10352	0.00470446	0.0729112	Snord100
-4.09374	0.0346438	0.281142	Tmem114
-4.09014	1.48e-05	0.000862478	Trim17
-4.08705	4.82e-05	0.00218209	Pdzd7
-4.07761	0.0479476	0.352949	Prl2c2
-4.07176	1.13e-11	6.47e-09	Ears2
-4.06551	1.07e-08	2.59e-06	Dcc
-4.06407	4.78e-12	3.14e-09	Unc5d
-4.06301	0.000103993	0.00394125	Erich6
-4.06285	0.0141465	0.156454	Acss2os
-4.06258	0.000410938	0.0113415	Cdh23
-4.05812	5.61e-06	0.00042251	Col26a1
-4.05545	0.00714277	0.0969654	Tulp2
-4.05501	0.0038056	0.0617395	Zmynd15
-4.05423	3.43e-06	0.000294989	Aspdh
-4.04992	0.00296782	0.0506984	Iqgap3
-4.04482	0.000335022	0.00992209	Ptpn6
-4.03756	2.84e-05	0.00143506	Slc27a3
-4.03751	0.00654559	0.0916455	Snord99
-4.03597	0.0054084	0.0801062	A130077B15Rik
-4.03461	0.0248587	0.225643	Cd55b
-4.03259	5.09e-05	0.00228736	Slain1os
-4.02308	0.00417869	0.0663859	Pi16
-4.01586	0.0145839	0.159133	Fgd2
-4.00827	0.0041592	0.0662705	Dok3
-4.00798	0.00226179	0.0412031	Gm10400
-4.00536	2.63e-10	1.15e-07	Tbx18
-4.00458	0.0125839	0.143846	Rilp
-4.00371	0.000384503	0.0108732	Sprn
-4.00136	0.00715782	0.0970981	Plin5
-3.99714	0.0068983	0.0944137	Tnfrsf25
-3.9971	6.15e-13	5.14e-10	Adamts4
-3.99425	0.00677824	0.0934665	Hk3
-3.98995	0.000844967	0.0203556	Depdc1a
-3.98885	0.00559074	0.0820794	Adat3
-3.98686	2.02e-05	0.00110922	Cdca8
-3.97726	0.000313473	0.00943036	Btbd19
-3.97306	0.00910946	0.115876	Tspan32
-3.97206	0.0249781	0.226392	Cdca5
-3.96949	0.000356632	0.0102586	Grb7
-3.96898	0.0378232	0.299156	Gnrh1
-3.96023	0.0137378	0.153667	Efcab6
-3.95704	0.0078604	0.103894	Paupar
-3.95496	1.11e-06	0.000118201	Nhlh2
-3.95252	1.88e-07	2.79e-05	Erbb3
-3.9509	0.00115513	0.0252467	Rxrg
-3.94735	0.00040097	0.0111535	Mab21l2
-3.93217	0.0139681	0.155228	Erp27
-3.92765	3.75e-06	0.000314903	Rab26os
-3.92669	0.00944093	0.118211	Kif2c
-3.92574	0.038969	0.305714	Trhr
-3.92547	0.00455111	0.0711948	Snora21
-3.91646	0.00522146	0.078029	Tmem91
-3.91556	0.022678	0.211489	4930528A17Rik
-3.9048	0.0407928	0.316334	Icam5
-3.90422	0.00704669	0.0960157	Grin2d
-3.90241	9.92e-05	0.00381584	Adamts17
-3.90086	0.00891849	0.114317	A230072E10Rik
-3.90079	0.01178	0.137217	Myo15
-3.90066	0.00135076	0.0286059	Rhbdf2
-3.89764	7.23e-05	0.00303583	Lrrc71
-3.89727	0.0193099	0.189051	Igf2bp1
-3.89033	0.000101255	0.00386136	Emilin1
-3.88613	0.0150812	0.162585	Lmo3
-3.87992	5.19e-06	0.000404028	Bmper
-3.8767	0.0210633	0.201964	Dhx58
-3.87665	0.000259581	0.00810079	Lhx1os
-3.8748	0.00129926	0.0278666	Ano5
-3.86844	0.00248144	0.0443259	Adamtsl2
-3.86381	1.39e-05	0.000818204	Ddias
-3.85803	2.66e-05	0.00137197	Kcnq5
-3.85714	1.29e-05	0.000780714	Ptpn22
-3.85563	7.25e-05	0.00303583	BC030867
-3.85445	0.00135085	0.0286059	Epha10
-3.84911	0.0387107	0.304598	Npc1l1
-3.84001	0.048261	0.35342	Gm20125
-3.83982	5.6e-08	1.09e-05	Fhl3
-3.83844	1.01e-06	0.000110433	Nrm
-3.82529	0.00215836	0.0398721	Acy3
-3.81966	0.0326335	0.271051	Scx
-3.81326	3.41e-07	4.47e-05	Abracl
-3.8112	0.0223207	0.209211	4930429F24Rik
-3.81037	3.92e-07	5.08e-05	Ncf1
-3.80707	0.0389275	0.30552	Gm1123
-3.79841	0.00578141	0.0839767	Mettl1
-3.78584	0.0358767	0.288328	Pdia2
-3.78552	0.0339045	0.277718	Bcl11b
-3.78545	2.71e-05	0.00139057	Dtl
-3.78229	4.28e-14	5.24e-11	Ccna2
-3.78186	0.0412729	0.318087	Qrich2
-3.78177	0.0431973	0.328783	1190002F15Rik
-3.78098	0.0419058	0.321482	Gyltl1b
-3.77899	0.0175678	0.178504	Dnd1
-3.77179	3.48e-09	9.84e-07	Basp1
-3.76827	0.0436925	0.330635	Pfkfb1
-3.76497	0.00255709	0.0452922	Rasgrf2
-3.76039	0.000546316	0.0144695	Neto1
-3.74909	0.0204298	0.197434	1700034H15Rik
-3.74722	1.85e-07	2.79e-05	Arhgdib
-3.74415	0.0101704	0.124586	Pex11g
-3.73234	0.00980412	0.121353	Grhl2
-3.72418	0.0412537	0.318072	Mir7013
-3.72259	1.04e-06	0.000112456	Sars2
-3.72077	0.00675315	0.0932632	Lhx2
-3.71716	0.0182143	0.183049	4933417D19Rik
-3.70913	0.00101401	0.0229149	Rptoros
-3.69839	0.0314151	0.264638	Orm3
-3.69116	0.00605695	0.086843	Ar
-3.68465	0.000471214	0.0127	Rimbp2
-3.68088	9.1e-06	0.000595386	Chrd
-3.67576	1.18e-05	0.00072801	6430550D23Rik
-3.67438	0.0291721	0.251507	Nlrc5
-3.67422	0.00401753	0.0644946	Gm4980
-3.67334	5.91e-13	5.14e-10	Creb5
-3.67075	0.0171562	0.175955	Unc45b
-3.66926	0.00426032	0.0672758	Klhl6
-3.66709	0.0114765	0.135085	9430076C15Rik
-3.66666	0.000151689	0.00521158	Lzts1
-3.6649	0.0324301	0.270094	Bmp3
-3.66418	0.000871204	0.0206894	Hcn4
-3.65984	0.000791835	0.0194063	Gm10432
-3.65408	0.00608824	0.0871557	Adam8
-3.64388	0.00103011	0.0231538	Alox5ap
-3.64325	0.00521266	0.0779608	Folr2
-3.64194	0.00531026	0.0789069	Ldoc1
-3.63817	0.0305978	0.259785	Sncg
-3.63682	0.0232328	0.21546	Dkk2
-3.63506	0.0297108	0.254717	1700102H20Rik
-3.63246	9.51e-06	0.000613338	Engase
-3.62774	0.00223486	0.0409462	Wisp1
-3.61326	0.00483057	0.0737464	Hs3st4
-3.6123	0.0300835	0.256954	Lrr1
-3.60747	0.021455	0.204546	Rasgrp4
-3.60071	0.00630242	0.089445	Ninj2
-3.6001	0.0377752	0.299029	Prokr1
-3.5959	0.00125318	0.0271315	Smim1
-3.59566	0.000882072	0.0208935	Col17a1
-3.59514	4.01e-05	0.00188152	Ckap2
-3.59161	0.00161845	0.0324413	Sertm1
-3.58662	3.65e-05	0.00172685	Nkx6-2
-3.5781	0.0014587	0.0302965	Col13a1
-3.57678	0.00499098	0.0755056	Gfra4
-3.56762	0.00991361	0.122379	Veph1
-3.5659	0.016501	0.172235	Mir377
-3.56582	0.0342236	0.278964	Cyp27b1
-3.5575	0.0349485	0.28292	Ap1s3
-3.54911	0.002844	0.0489472	Rspo1
-3.54499	0.0303236	0.258404	Fbll1
-3.53603	0.0258575	0.232187	Kcnmb2
-3.53426	0.000131549	0.00469515	Tyrobp
-3.53352	0.00128614	0.0277146	Zscan2
-3.53012	2.81e-05	0.00142391	Prima1
-3.52818	0.0203711	0.197075	Slc26a10
-3.52322	0.0396665	0.309775	AA543186
-3.51771	0.000255267	0.00802063	Sapcd2
-3.51704	6.21e-06	0.000453116	5031434O11Rik
-3.49581	0.000747042	0.0186315	Art3
-3.48759	0.0195754	0.190961	Xlr3c
-3.47112	0.0110633	0.131621	0610009L18Rik
-3.46718	0.000165527	0.00556225	Hfm1
-3.4547	2.13e-06	0.000201848	Sv2c
-3.44937	0.0119263	0.138395	Fanca
-3.44119	0.0133532	0.150488	Slc16a3
-3.44068	0.00136162	0.0287678	Cdt1
-3.43669	0.000215899	0.00697442	Lcp2
-3.43583	0.00248056	0.0443259	Ttll6
-3.43522	0.000237482	0.0075784	Tubg2
-3.43177	4.84e-10	1.81e-07	Capn15
-3.4151	0.0220076	0.207757	P2rx6
-3.41398	3.37e-34	3.1e-30	Rasgef1b
-3.40947	0.000233151	0.00745312	Fbxl22
-3.40517	0.00254923	0.0452291	Gm6377
-3.39722	2.33e-08	5.15e-06	Smco3
-3.39705	1.15e-05	0.000712334	Nrarp
-3.3942	0.0295283	0.253626	Kcne4
-3.38858	0.000725056	0.0182066	Zfp112
-3.38743	0.0300417	0.256836	Scn11a
-3.38484	0.00269526	0.0468815	Mtfr2
-3.3804	0.00483564	0.0737626	Dctd
-3.38032	0.00163042	0.0326457	A930009A15Rik
-3.37673	3.24e-05	0.00159061	Hap1
-3.37608	0.00423059	0.0670638	Tmem45a
-3.37074	0.0472022	0.349144	C2cd4d
-3.35998	0.000370611	0.010578	Ftsj2
-3.35962	0.00309325	0.0523749	4930532I03Rik
-3.35762	0.0281622	0.245462	Zfp786
-3.35552	0.00679286	0.0935278	Gm3086
-3.35499	0.0259254	0.232569	Vgf
-3.353	0.00746787	0.100383	Hymai
-3.34868	0.0163201	0.171319	Hdhd3
-3.34811	0.0341774	0.278711	Ctla2b
-3.3421	0.0305452	0.259571	C030023E24Rik
-3.34167	0.00902897	0.115091	1700001L05Rik
-3.3392	0.000348019	0.0101058	Ly75
-3.33788	0.0257695	0.231737	Wdr89
-3.33582	0.0295667	0.253837	3632454L22Rik
-3.33318	0.000164982	0.00556225	Gal3st1
-3.33192	0.0283103	0.246155	Nfam1
-3.32726	0.00244569	0.0439436	Clic3
-3.32714	0.0120826	0.13968	Tmem191c
-3.32463	0.00650978	0.0914104	Gm38426
-3.32383	1.28e-07	2.04e-05	Zfp940
-3.31709	0.0122745	0.140988	Gm15612
-3.31663	0.0260471	0.233093	Fam19a1
-3.31507	0.011422	0.134797	Zan
-3.29749	0.0025603	0.0452922	Twist1
-3.28794	0.0130718	0.148054	C1ra
-3.28729	2.79e-05	0.00142196	Mirg
-3.28442	0.00312396	0.0528256	Dnaaf3
-3.28368	8.61e-12	5.34e-09	Rpf1
-3.28026	0.000797363	0.0194898	Gpr55
-3.27399	0.0436764	0.330635	Tmem28
-3.26803	6.94e-06	0.000481674	Unc93b1
-3.26455	0.00963887	0.120023	Lmo1
-3.26443	0.0159427	0.168609	Efna1
-3.25861	0.000266581	0.0082631	Pcdh8
-3.24714	0.0065566	0.0916455	Cdc25c
-3.24484	0.00578393	0.0839767	Ankrd34a
-3.24016	0.000277706	0.00854026	Speer4b
-3.23896	0.0470354	0.34805	Tbr1
-3.23858	0.00198827	0.0374067	9330020H09Rik
-3.23392	7.36e-07	8.84e-05	Hist1h2bb
-3.22754	0.0129561	0.147367	Rsph1
-3.22526	3.57e-06	0.000302819	Slc8a3
-3.22007	5.96e-05	0.00258774	Ptgs2
-3.21814	0.00376438	0.0612836	Crtac1
-3.21364	0.00575084	0.0836945	Pik3cg
-3.20871	0.000183281	0.00604827	Aoc3
-3.2076	0.00142018	0.0296883	Poc1a
-3.20601	0.033147	0.273923	Mir6935
-3.20167	0.00207951	0.0387268	Galnt9
-3.20134	0.0113723	0.134601	Sox18
-3.19578	0.0237496	0.21838	Sgcg
-3.19155	0.00984964	0.121769	3110062M04Rik
-3.18001	0.00648741	0.0912863	2900052N01Rik
-3.17357	2.55e-08	5.58e-06	Cnih2
-3.17087	0.0378564	0.299156	Rnu12
-3.16529	0.0144813	0.1585	Slfn10-ps
-3.16514	0.026706	0.236465	Olfr1033
-3.16488	0.0465387	0.346047	Mroh8
-3.16346	0.0059848	0.086195	Ppp1r32
-3.15909	0.000109011	0.00410603	Ebf3
-3.14484	0.0299992	0.256592	Xlr3b
-3.14094	0.0107031	0.128752	Pcsk9
-3.13732	0.0155498	0.166078	Sec14l5
-3.13658	0.0264263	0.235112	Adgrd1
-3.1327	0.0136584	0.152896	Speer4a
-3.13052	3.07e-06	0.000272853	Tfpi
-3.13002	0.00142961	0.0298271	Coro1a
-3.12514	0.00786632	0.103894	Gm10516
-3.1196	0.00675327	0.0932632	Col7a1
-3.11574	0.00039072	0.0109646	En1
-3.11536	0.0236511	0.217801	Plcb2
-3.11401	7.73e-08	1.37e-05	Cldn11
-3.11168	2.39e-09	7.58e-07	Mfap4
-3.11159	0.00376767	0.0612836	Agpat2
-3.111	0.0110137	0.131285	Trem2
-3.10681	0.00929938	0.117318	Snrpn
-3.10512	0.0216125	0.205408	Serpinb8
-3.10472	0.00389825	0.0629646	Mss51
-3.09829	0.040051	0.311725	4930513N10Rik
-3.09337	0.0174831	0.178054	Scube2
-3.08588	0.0215036	0.204903	Rec8
-3.08385	0.00840845	0.109459	Gm6225
-3.07821	0.000260151	0.0081048	P4htm
-3.07705	0.0450916	0.337746	1700003F12Rik
-3.07084	0.00741526	0.0998535	Scara5
-3.0665	2.02e-06	0.000192703	Rcor2
-3.0648	0.00150957	0.0308647	A3galt2
-3.05509	0.0001755	0.00582285	Apbb3
-3.05139	0.000382545	0.0108397	Col20a1
-3.05052	0.00754097	0.100881	Slc9a2
-3.04982	0.00849415	0.110095	Thoc6
-3.04238	0.000152789	0.00523959	Kcp
-3.04107	0.00370483	0.0604246	Card9
-3.03874	0.0195834	0.190961	Prickle3
-3.03766	0.000117639	0.00432391	Camkk1
-3.03749	0.0487419	0.355808	Zfp473
-3.02675	0.0249256	0.226027	Nxph3
-3.02365	0.0182766	0.183374	Hs3st3a1
-3.02343	0.00925986	0.11698	Gm3500
-3.02311	0.00447198	0.0701959	Kifc1
-3.0217	0.0463446	0.345372	Fbn2
-3.0166	0.00012041	0.00438301	C920021L13Rik
-3.01588	0.0030642	0.0519586	Slc45a1
-3.00747	0.0383195	0.302037	2900060B14Rik
-3.00195	0.00176431	0.0343055	Srrm4os
-3.00092	1.88e-06	0.000181913	Zfp951
-2.9961	0.0222988	0.209211	Csf3r
-2.99602	0.015059	0.162441	A230070E04Rik
-2.99173	0.00320962	0.0539269	Casq1
-2.98899	0.0120962	0.139711	Pnpla3
-2.98783	0.0181167	0.182368	Mal2
-2.9833	0.00224842	0.0410409	Sbspon
-2.97971	0.0336144	0.276574	Csf2rb2
-2.97753	6e-05	0.00260073	9630013A20Rik
-2.97473	0.000834466	0.0202077	Usp29
-2.97222	6.94e-05	0.00293768	6330416G13Rik
-2.96739	0.000454199	0.0122948	Ngfr
-2.96491	9.99e-05	0.00383492	Postn
-2.96333	0.010762	0.129239	Ttc9b
-2.958	4.52e-06	0.000357745	Zfyve28
-2.95678	4.17e-09	1.15e-06	F2r
-2.94721	0.0182871	0.18338	Pafah1b3
-2.94309	0.000342258	0.0100336	Zfp688
-2.9421	0.00216755	0.0399615	Gm6525
-2.9408	2.38e-05	0.00125607	Snhg17
-2.93137	0.00590119	0.0854092	Slc16a10
-2.9289	0.0490199	0.357144	Gsdmd
-2.92594	0.00190859	0.0363119	Tas1r3
-2.91314	0.00281907	0.0487005	Csf2rb
-2.91121	0.00647203	0.0911589	Ociad2
-2.90948	0.0192156	0.188283	Dthd1
-2.90874	0.0107755	0.129267	Sult6b1
-2.90343	0.0350448	0.283147	Acot12
-2.90039	0.0307027	0.26006	Igfbpl1
-2.89765	5.54e-06	0.000418999	March1
-2.89496	0.000276985	0.00854026	F11r
-2.89393	1.76e-05	0.00098638	Hpgds
-2.89336	0.0221769	0.208606	Smim10l2a
-2.8912	0.00692367	0.0946904	Il17rb
-2.88724	2.98e-05	0.00149187	Stxbp2
-2.88326	0.0193564	0.18925	Gm3002
-2.88308	3.15e-12	2.23e-09	Mog
-2.8825	0.0207883	0.200166	Nlrc3
-2.8799	0.00139786	0.0292977	Cenpi
-2.87757	6.91e-06	0.0004813	Phlda3
-2.87606	0.0231326	0.214856	Sowahb
-2.87506	0.0103064	0.125501	Gbp4
-2.87396	9.63e-08	1.61e-05	Tmem8
-2.8691	0.0408969	0.316783	Rpgrip1
-2.86769	0.0223314	0.209211	Cysltr1
-2.86018	0.00139565	0.0292848	Fhl2
-2.85963	0.0271397	0.239489	Proser2
-2.85763	0.000461662	0.0124608	P4ha3
-2.85559	0.0146098	0.159278	P2ry13
-2.85222	0.000968381	0.0222498	Lamc3
-2.84572	0.0455796	0.340568	Snord22
-2.84557	0.0141813	0.156745	Zwilch
-2.84131	3.74e-06	0.000314903	Lrrc36
-2.83297	0.0171736	0.175958	Synpo
-2.83131	0.0197217	0.191801	Ky
-2.82956	3.96e-06	0.00032653	Ciart
-2.82897	1.57e-05	0.000896273	Cdh24
-2.8272	0.0287424	0.248338	Ggt5
-2.82585	7.26e-08	1.32e-05	Hr
-2.82562	8.54e-06	0.000566549	Tmem132c
-2.81761	1.69e-07	2.56e-05	Mal
-2.81734	0.018887	0.18682	Gjb1
-2.81651	0.017249	0.176533	Bmp2
-2.81525	6.52e-06	0.000466105	Trim68
-2.81309	0.000646512	0.0167374	Hist1h2ak
-2.81264	0.0227266	0.211831	Meox1
-2.80631	2.47e-05	0.0012837	Slit3
-2.79803	0.00755438	0.100987	Agbl4
-2.7904	0.0359838	0.288829	Clec11a
-2.78623	0.0115208	0.135226	Rad51ap1
-2.78239	0.000454843	0.0122948	Kcnj2
-2.78066	0.046874	0.347416	Lrrc19
-2.78059	0.00116206	0.025368	Ccdc63
-2.77717	0.0182732	0.183374	5330417C22Rik
-2.77628	0.0337206	0.276952	Syt5
-2.77202	0.00634089	0.0898627	Cd276
-2.77174	0.000721396	0.0181395	Zbbx
-2.76998	0.0276362	0.242011	Enpp3
-2.76573	0.00107742	0.0239181	Rad51c
-2.75963	0.00887466	0.113835	Pdia5
-2.75412	0.00246266	0.0441306	Armc3
-2.74972	0.0238239	0.218885	Adap1
-2.74473	0.0145052	0.158608	Csmd2os
-2.73493	0.00529318	0.0787571	Piga
-2.73476	0.00664105	0.0924066	Cdh12
-2.73222	0.0494359	0.358832	Lpin3
-2.73214	0.0427674	0.326803	Ptgfr
-2.73051	0.0103752	0.125962	Tifa
-2.72238	0.0046635	0.0724597	Gm3383
-2.71318	0.0115088	0.135172	Fzd2
-2.70942	0.0270763	0.23909	Capn3
-2.70484	0.0143731	0.15801	Nrg4
-2.7034	0.000258515	0.00808122	Fam205a1
-2.70329	0.00167396	0.033228	Ggta1
-2.69542	0.0381518	0.300845	Nudt17
-2.69404	8.98e-15	1.5e-11	Prc1
-2.69273	0.000319787	0.00958891	Pde2a
-2.68664	0.018018	0.181583	Pou3f1
-2.68602	0.028839	0.248986	Gpr156
-2.68559	0.000265367	0.00823937	Nexn
-2.68178	2.12e-05	0.00115409	Dcx
-2.68135	0.0125805	0.143846	Oip5
-2.67924	0.000599962	0.0155982	Col15a1
-2.67735	1.39e-05	0.000818204	Rtn2
-2.67644	0.00616199	0.0879375	Cd163
-2.67555	0.000833747	0.0202077	Palb2
-2.67412	4.11e-06	0.000334074	Gpr62
-2.67351	0.0221536	0.208526	Tbx15
-2.67171	3.12e-05	0.00154332	Mndal
-2.67115	0.0120591	0.139496	Ushbp1
-2.66957	0.00566703	0.0828109	Gpr171
-2.66667	0.0251219	0.227247	2810408A11Rik
-2.66247	0.0268351	0.237484	4930526I15Rik
-2.65946	8.07e-07	9.39e-05	Tbx3
-2.6575	0.0489114	0.356621	Cfap221
-2.65447	0.00845538	0.109853	Itga11
-2.6537	0.0322957	0.269831	Gm4787
-2.65334	0.00568139	0.082815	Slc44a5
-2.65333	0.00136103	0.0287678	Hist1h2bl
-2.65124	0.00853514	0.110469	Gper1
-2.65054	0.00939504	0.117958	Gm3636
-2.63701	0.00103781	0.0232634	Plk3
-2.63374	2.06e-05	0.00112913	Meis2
-2.63021	0.000942317	0.021842	Pkib
-2.62729	0.0316222	0.265774	4931430N09Rik
-2.62647	0.0217389	0.206285	Kcnk13
-2.62229	0.0213974	0.204208	Perm1
-2.62078	3.5e-06	0.000297993	Igsf8
-2.62	0.0239324	0.219372	Mir128-2
-2.61365	0.0393524	0.308089	Glt8d2
-2.61139	0.0134074	0.150913	Arap3
-2.60891	0.000324889	0.00972603	Paqr9
-2.60259	0.00583917	0.0845782	2610020C07Rik
-2.60057	0.000135212	0.00478869	Cdc25b
-2.59796	0.00291316	0.0499128	Piezo2
-2.59641	5.61e-05	0.00245734	Ssh3
-2.59301	0.0430412	0.328137	Nos2
-2.58673	0.0323386	0.269941	Bcas3os1
-2.58507	0.00249225	0.0444758	Lmtk3
-2.58034	0.0169434	0.174861	Ccnb2
-2.57505	0.00517098	0.0775268	Tcaf2
-2.57141	0.000208145	0.00677153	Rcc1
-2.56666	1.09e-06	0.00011647	Nipal4
-2.56496	0.0160923	0.1698	Plp2
-2.56306	0.00708172	0.0963502	Lrrtm4
-2.56126	0.0218721	0.206806	Pcsk2os1
-2.55322	0.00644993	0.0910966	Tes
-2.55105	1.81e-05	0.00100909	Mlx
-2.55103	5.97e-06	0.000442453	Lrsam1
-2.54198	0.0328447	0.27219	Zpbp
-2.53858	2.02e-05	0.00110922	Itpkc
-2.53829	1.87e-14	2.78e-11	Tmem163
-2.5303	0.0198177	0.192634	Ccdc17
-2.52934	0.0238284	0.218885	Brip1
-2.52587	0.000826425	0.0200933	Serp2
-2.52488	0.00630267	0.089445	Synpr
-2.52074	3.3e-19	1.51e-15	Tspan2
-2.51821	0.00146673	0.0303302	Ankrd37
-2.51176	3.29e-06	0.000286788	Dock10
-2.50255	0.0131292	0.148509	Abca8a
-2.50048	0.000561746	0.0148354	Arhgap6
-2.4956	3.7e-08	7.56e-06	Asxl3
-2.4933	0.0149966	0.162149	Kcnab1
-2.49206	1.71e-06	0.000166821	Clgn
-2.48716	4.13e-06	0.000334813	Plekhg3
-2.48624	0.0321047	0.268601	Parm1
-2.48433	0.0265806	0.236049	Fn3k
-2.48068	0.0217496	0.206285	Zc3hav1l
-2.4763	4.53e-05	0.00208036	C130030K03Rik
-2.47179	2.91e-13	2.82e-10	Ugt8a
-2.46933	0.0013343	0.0283534	Cdr2
-2.46443	0.0168276	0.174174	Tmem200b
-2.46361	0.00602506	0.0865884	Rps6ka6
-2.4554	0.00961361	0.119883	Trpv2
-2.45181	1.96e-11	1.06e-08	Efnb3
-2.4518	4.61e-06	0.000363398	Spns2
-2.45059	0.00010118	0.00386136	Zfp811
-2.44724	0.000114956	0.0042601	Trhde
-2.44675	0.0412193	0.318016	Gpr183
-2.44488	0.0222621	0.209095	Foxd1
-2.44386	0.0170536	0.175456	Pkdcc
-2.44279	3.23e-07	4.33e-05	Gsn
-2.44101	4.78e-05	0.00217137	Coro2a
-2.4371	0.00780459	0.103429	Lgr5
-2.4301	0.0431881	0.328783	Parpbp
-2.42761	0.0236507	0.217801	Cyb561
-2.42618	0.01002	0.123195	Ptprc
-2.41888	5.46e-10	1.97e-07	Lama1
-2.41471	0.00417843	0.0663859	Cep72
-2.41466	0.00232767	0.0422358	Gm2694
-2.41119	6.42e-06	0.000466105	Tmeff1
-2.41017	0.0340025	0.278025	Fam110a
-2.4094	8.34e-05	0.00336787	Filip1l
-2.40541	0.00621325	0.088463	Itga4
-2.40372	1.61e-06	0.0001599	Carns1
-2.40192	0.0241248	0.220726	Pcdhb21
-2.40013	0.0174847	0.178054	Rnaseh1
-2.39775	0.0274708	0.241252	Fam83d
-2.3924	3.59e-12	2.44e-09	Gfra2
-2.39103	0.0328385	0.27219	Mnda
-2.3841	0.016146	0.169987	Arntl2
-2.3821	0.00613535	0.0876253	Gm20172
-2.38094	0.00423231	0.0670638	Gm10220
-2.38011	0.000114166	0.00424793	Cdk5r2
-2.3799	0.000256763	0.00805385	Pcsk4
-2.37858	0.000353482	0.0101839	Nrp2
-2.37742	0.00349019	0.0577436	Panx1
-2.37526	0.00564591	0.0827571	Unc5a
-2.37006	0.00724603	0.0980775	Epha2
-2.36512	0.0427772	0.326803	Galr2
-2.36407	0.000174466	0.00579901	Ccl3
-2.3617	0.00223249	0.0409462	Gapdhs
-2.36072	0.00815134	0.107021	Pirb
-2.36046	8.31e-05	0.00336787	1810010H24Rik
-2.35994	0.000842695	0.0203542	Mdga1
-2.35907	1.35e-05	0.000807728	Mobp
-2.34797	0.00145638	0.0302824	Bub1
-2.34783	0.0499215	0.361405	Nkiras2
-2.34479	0.0177074	0.179525	9930111J21Rik1
-2.33863	0.0172298	0.176435	Cenpn
-2.33041	0.000835528	0.0202077	Prrg3
-2.32934	0.000526156	0.0140367	Onecut2
-2.32804	0.0193155	0.189051	Rem2
-2.32613	2.55e-09	7.82e-07	Kndc1
-2.32392	0.0442892	0.334324	Akap14
-2.32359	0.0499533	0.361493	Susd5
-2.32254	0.0339502	0.277948	Plk1
-2.32205	0.0101276	0.12433	Pcdhb9
-2.31925	0.0192071	0.188283	Laptm5
-2.31597	0.00024312	0.00771813	Cecr6
-2.31553	0.0100587	0.123589	Polq
-2.31239	8.82e-07	9.89e-05	Rab33a
-2.3123	1.28e-07	2.04e-05	Ryr3
-2.30856	0.0273464	0.24062	Rbks
-2.30792	0.00343912	0.0572596	Fign
-2.30582	0.0250992	0.227153	Slc12a7
-2.30456	0.0480555	0.352949	Vstm2b
-2.30361	0.0030426	0.0516876	1810041L15Rik
-2.30248	0.0466246	0.346433	Spdl1
-2.30066	0.0191944	0.188283	Trabd2b
-2.30035	1.59e-07	2.44e-05	Plp1
-2.29208	0.000960961	0.0221532	Mir378b
-2.28717	8.06e-09	2e-06	Fxyd6
-2.27791	0.0469918	0.347868	Abcc8
-2.27012	0.00019911	0.00648908	Rab9b
-2.26992	0.0465332	0.346047	4933400F21Rik
-2.2641	8.35e-13	6.4e-10	Abcg1
-2.2614	3.12e-07	4.25e-05	Lrrc7
-2.26059	2.59e-05	0.00134072	Fgf13
-2.25892	0.0017456	0.034134	Adap2
-2.25257	0.0140314	0.155744	Ppp1r13l
-2.25164	4.09e-05	0.00191184	Tmem194b
-2.25013	0.00611208	0.0874288	Fam198b
-2.24858	0.00212389	0.0393541	Casc5
-2.24726	0.00208219	0.0387376	Sema4c
-2.24651	6.13e-06	0.000449187	Tmem63c
-2.24451	0.0373535	0.296586	Ntn3
-2.24416	0.000241468	0.00767893	Mir124a-1hg
-2.24303	1.29e-05	0.000781387	Sema5a
-2.23885	0.0312582	0.263679	Sema4f
-2.23665	0.00513379	0.0770949	4930480K15Rik
-2.23255	2.66e-09	8.01e-07	Sgsm1
-2.22971	3.93e-14	5.16e-11	Tmeff2
-2.22963	5.48e-05	0.00240839	Ipw
-2.22881	0.00130994	0.0280064	Hist1h3c
-2.22465	2.15e-05	0.00116336	Hs3st1
-2.22434	0.0235096	0.216932	2700038G22Rik
-2.2232	8.01e-05	0.00328313	Sox10
-2.22055	0.0434493	0.330153	Syndig1l
-2.21887	0.00040109	0.0111535	Fbxl2
-2.21828	0.00855515	0.110507	Clcn1
-2.21728	0.0272367	0.239999	Pou2f2
-2.21531	0.0187577	0.186673	Slc16a13
-2.21449	0.00302126	0.0513726	Abca6
-2.20482	0.0121494	0.140115	Mcm2
-2.20113	0.000784184	0.0192892	Hist3h2ba
-2.20101	0.0256421	0.230929	Hist1h3h
-2.19704	0.00323813	0.0543066	Cntnap4
-2.19666	0.0116818	0.136419	Nfatc2
-2.19311	0.00041529	0.0114071	Gem
-2.19295	0.0309725	0.261749	Cmc2
-2.19184	0.0174089	0.177774	Daw1
-2.19132	8.35e-13	6.4e-10	Shroom2
-2.18757	1.29e-06	0.000133229	Meg3
-2.18452	4.32e-06	0.000345424	Lrp1b
-2.18313	0.0350401	0.283147	Tgm4
-2.1819	0.00106338	0.0237209	Trmt13
-2.1794	0.000101247	0.00386136	Ctps
-2.17718	0.00232467	0.0422231	Mag
-2.175	0.0366393	0.292557	Dok4
-2.17371	0.000115581	0.00427462	Crybg3
-2.17009	3.79e-07	4.94e-05	Aspa
-2.16385	0.0225567	0.210571	Rgag4
-2.16359	0.0260318	0.233069	Mybpc3
-2.15838	0.0114081	0.134785	Hs3st3b1
-2.1578	0.00649101	0.0912863	Ankrd13d
-2.15686	0.00816156	0.10705	Nap1l2
-2.14953	0.0149589	0.161967	Mospd3
-2.14605	0.00747722	0.100383	Tmem151a
-2.14127	0.0263611	0.234889	Chrna3
-2.13255	5.54e-07	6.93e-05	Ypel2
-2.13233	0.0101469	0.124423	Grin2a
-2.12432	0.00710453	0.0965891	Naalad2
-2.12229	9.87e-05	0.00381062	Pak3
-2.11573	0.0381452	0.300845	Ccnf
-2.11177	1.82e-05	0.00100991	Syt4
-2.11085	0.0416309	0.319907	Abcb6
-2.11074	0.0225073	0.210324	D130043K22Rik
-2.10944	0.00855279	0.110507	Tunar
-2.10783	0.0263705	0.234889	Atg101
-2.10412	0.00786794	0.103894	Hist1h3g
-2.09889	3.82e-06	0.000318808	Sox2ot
-2.09875	1.88e-07	2.79e-05	Lrp12
-2.09778	0.0345182	0.280494	Trim47
-2.09485	0.0131666	0.148841	Prkar2b
-2.0878	0.0118222	0.137534	Dbpht2
-2.08254	0.0101806	0.124586	Col6a1
-2.0817	0.00159483	0.0321785	Cox18
-2.07973	0.0158406	0.168013	Ccdc58
-2.07851	0.00356501	0.0586647	Brms1
-2.07763	0.0473817	0.349768	Zfp93
-2.0762	0.011497	0.135132	Ror1
-2.0731	0.00884558	0.113541	Kdr
-2.07207	0.00118847	0.0258831	C230004F18Rik
-2.06717	1.01e-06	0.000110433	Myo1b
-2.06482	0.00250674	0.0446478	Snca
-2.06275	0.000117627	0.00432391	Plch2
-2.06023	0.00185823	0.0355792	A230057D06Rik
-2.05975	0.0444769	0.334642	Atp8b1
-2.05956	0.00351255	0.0580613	Dguok
-2.05644	6.6e-06	0.000469697	Uchl1
-2.05609	9.18e-05	0.0036462	Il18bp
-2.05072	0.0483227	0.353602	Egfl7
-2.04773	0.0176847	0.179397	Esyt1
-2.04229	0.00164399	0.0328101	Cacna2d1
-2.04063	0.0263016	0.234889	Uncx
-2.03833	0.00176692	0.0343055	Edn3
-2.03159	0.0265829	0.236049	Rit2
-2.02959	0.00481871	0.0737042	Fam110b
-2.02616	0.00950462	0.118766	Adssl1
-2.02472	0.000856001	0.0204605	Hirip3
-2.02377	0.0248081	0.225295	Atp10b
-2.02288	0.0444207	0.334637	Med11
-2.02	8.17e-08	1.42e-05	Olig1
-2.01945	0.000849754	0.0204119	Arpc1b
-2.01843	0.00142134	0.0296883	Enpp6
-2.01508	0.00478991	0.0733732	Tmod1
-2.01311	0.0149621	0.161967	Blm
-2.01242	0.00658115	0.0917949	Cpm
-2.01202	0.00024139	0.00767893	Gskip
-2.00751	0.00565965	0.0828109	Hells
-2.00433	0.0252618	0.228063	Atcay
-1.99919	0.0406515	0.315414	Far2
-1.99778	0.00354326	0.0585143	Gtf2h4
-1.9964	0.0153068	0.164246	Fanci
-1.9951	0.000184556	0.00607942	Prdm15
-1.98344	2.3e-05	0.00123167	Slc8a2
-1.98303	0.000333481	0.0099026	Csmd3
-1.983	1.19e-05	0.000728519	Cacna1b
-1.98188	0.00269592	0.0468815	Rnf165
-1.974	0.0238554	0.219024	Psmg1
-1.97009	0.0124655	0.142849	Cx3cr1
-1.96712	0.0016373	0.0327478	Fam60a
-1.96506	8.36e-05	0.00336787	Ephb1
-1.96399	0.00330538	0.0551828	Gpr34
-1.96119	0.000789823	0.0193828	B3gat1
-1.96058	0.0158663	0.168058	Hebp1
-1.95902	0.00100728	0.0228463	Gemin4
-1.95499	0.00364242	0.0596182	Dmtn
-1.95322	0.000390522	0.0109646	Abca7
-1.95308	0.0409764	0.317012	Dynlrb2
-1.95159	0.0117363	0.136968	Irf1
-1.94448	3.36e-05	0.00163185	Dact1
-1.94147	5.22e-06	0.000404636	Tmem223
-1.94136	0.0134929	0.151597	Eef2kmt
-1.93997	0.0212809	0.203584	Tmem200a
-1.93604	1.58e-08	3.67e-06	Mybl1
-1.92842	0.00100634	0.0228463	Ackr1
-1.92816	0.0114099	0.134785	Hif3a
-1.92799	0.0227874	0.212079	Dll1
-1.92727	0.00942644	0.11811	Cd83
-1.9205	0.000414668	0.0114071	Ermn
-1.91968	0.000418362	0.0114604	Dnajc6
-1.91959	0.0019434	0.0366751	Hmgb3
-1.9159	0.0366657	0.292641	1810032O08Rik
-1.91486	0.0239616	0.219434	Tagln2
-1.91464	4.42e-10	1.73e-07	Dscam
-1.91244	0.0184026	0.183836	Kank3
-1.91153	1.62e-05	0.000917542	Tpx2
-1.91042	0.0165683	0.172643	Cdc42ep3
-1.90666	0.033171	0.273923	4632427E13Rik
-1.9062	0.0171637	0.175955	Ap5z1
-1.9051	0.0421446	0.322909	Trerf1
-1.90441	0.00562622	0.0825344	Fam78b
-1.90325	1.31e-06	0.000134287	Fam63a
-1.9026	0.000137439	0.00485819	Ppib
-1.9014	0.000209929	0.00681751	Ammecr1
-1.89589	9.7e-07	0.000108057	Jmjd6
-1.89488	0.0183391	0.183636	Gpr176
-1.89452	0.00834795	0.10898	Gm13157
-1.89118	0.00040354	0.0112046	Trim13
-1.8846	0.0362717	0.290506	S1pr5
-1.88433	0.046792	0.347228	Eomes
-1.87875	0.0193448	0.189237	Map3k13
-1.87085	6.15e-07	7.54e-05	Grb14
-1.86925	0.000111799	0.00417678	Rapgef5
-1.85833	0.00263461	0.0462528	Aaas
-1.85601	0.0466283	0.346433	Bcdin3d
-1.85516	0.00107172	0.0238203	Myrf
-1.85469	0.0431036	0.328341	Fstl5
-1.85363	0.0434212	0.330077	Zfp804a
-1.85303	0.0284902	0.246851	Cdkn2aipnl
-1.84873	0.0473596	0.349768	Ftx
-1.84637	0.00503067	0.075794	2810468N07Rik
-1.84519	0.0149861	0.162131	Zfp385b
-1.84489	0.00906643	0.115489	2900011O08Rik
-1.84415	0.00176032	0.0342758	Mcm6
-1.84201	0.0124794	0.142918	Aldh16a1
-1.84044	0.00704637	0.0960157	Mab21l1
-1.83742	0.0103988	0.126008	Rassf4
-1.83686	0.00936712	0.117849	Galnt6
-1.83595	0.00667356	0.0927186	E330009J07Rik
-1.83046	0.0369321	0.294001	Epha8
-1.82998	0.0259089	0.232535	Hist1h2ab
-1.82973	0.00425324	0.0672216	Mark2
-1.82792	0.0434714	0.330185	Wdr83
-1.82732	0.0107361	0.129065	St8sia4
-1.82555	0.000986494	0.022596	Necab3
-1.82521	9.9e-05	0.00381394	Ints7
-1.82388	0.00174299	0.034134	Slc43a3
-1.81796	0.0135684	0.152074	Ccl2
-1.81792	0.0349706	0.28292	Scn3a
-1.81634	0.0171202	0.1759	Cdh8
-1.81084	0.00213267	0.0394769	L1cam
-1.80984	1.18e-06	0.000123842	Tmem229b
-1.80847	0.00374403	0.0610097	Socs2
-1.80844	3.26e-09	9.43e-07	Ddx26b
-1.80809	5.02e-07	6.32e-05	Sept3
-1.80485	0.00838842	0.109275	Syngr2
-1.80387	0.00473709	0.0730505	E130012A19Rik
-1.80056	0.0374771	0.29731	Morn1
-1.79905	0.000155396	0.00531907	Zfp711
-1.79868	0.00315596	0.0532689	Plekhh1
-1.79622	2.65e-08	5.72e-06	Pllp
-1.79579	2.75e-05	0.0014068	Adam19
-1.79407	0.0344535	0.280217	Lca5l
-1.79344	7.28e-05	0.00304021	Dpysl4
-1.79171	0.0217074	0.206097	Kptn
-1.78686	0.0242285	0.221454	Catsper2
-1.78516	0.00170057	0.0336108	Stxbp5l
-1.78506	0.000764131	0.0189292	Fa2h
-1.77646	0.0145405	0.158897	Pak7
-1.77414	0.0047754	0.0733667	Lama4
-1.771	0.00747473	0.100383	Mcam
-1.76922	0.00222778	0.0409079	Nr4a2
-1.76858	9.17e-06	0.000597447	Lrrtm3
-1.76858	0.00877038	0.112733	Rnase4
-1.76639	0.00183645	0.0352726	Slitrk1
-1.76184	0.0092059	0.116613	Celsr3
-1.75875	0.00760282	0.101487	Unc5b
-1.75762	1.15e-06	0.00012111	Ank3
-1.75585	0.00111263	0.0245707	Igsf3
-1.75499	0.000496974	0.0133162	Hecw2
-1.75481	9.85e-05	0.00381031	Smarcd3
-1.75444	0.000352623	0.0101839	Elavl4
-1.75091	0.0483946	0.353748	Opalin
-1.74592	0.00502061	0.0757894	Gng2
-1.74363	0.00625433	0.0889102	Mgst3
-1.74095	0.00185435	0.035542	Rian
-1.73827	0.00243237	0.0437898	Pqlc1
-1.73234	0.00129083	0.0277707	Elovl1
-1.73112	0.000426137	0.0116387	Ppp1r15a
-1.72874	6.67e-06	0.000469697	Rbck1
-1.72772	0.00901577	0.115003	1600014C10Rik
-1.72695	0.00543127	0.0802472	Slc7a6
-1.72541	7.68e-05	0.00319025	Xrcc3
-1.72198	0.00650189	0.0913694	Cdk9
-1.72012	0.0212876	0.203584	Clvs1
-1.71805	0.0243757	0.222578	Dut
-1.71787	0.0494489	0.358832	Lims2
-1.71363	0.008819	0.113279	Adcy5
-1.70939	0.0114329	0.134797	Chst3
-1.70897	0.00194277	0.0366751	Tbc1d8
-1.69829	0.000598517	0.0155826	Tgfa
-1.69686	1.53e-05	0.000883576	Kcna1
-1.69544	0.0307178	0.26006	Cntn4
-1.6944	0.0106321	0.128087	Grik3
-1.69107	0.00783915	0.103738	Egr2
-1.69075	0.0222531	0.209095	Spc24
-1.69004	0.0132172	0.149321	Spryd3
-1.68894	0.00329327	0.0550852	Stmn2
-1.68875	0.0422862	0.323765	Mrps18c
-1.68808	0.0170579	0.175456	Nfe2l3
-1.6862	0.0146207	0.159302	Tmem151b
-1.682	0.0384812	0.303052	Mtus2
-1.67324	0.0411755	0.31787	Emp3
-1.66636	0.0273129	0.24044	Sephs2
-1.66601	0.0006913	0.0175751	Lin7a
-1.66332	0.00028889	0.00880611	Anln
-1.66204	0.0474352	0.350013	Inca1
-1.65881	5.36e-06	0.000410541	Flrt3
-1.65839	0.00129274	0.0277707	Fzd7
-1.65524	0.00181425	0.0349557	Ptrh2
-1.65218	0.00120015	0.0261065	Trmt2a
-1.64901	0.0192165	0.188283	Gm15663
-1.64765	0.016488	0.172235	A730017C20Rik
-1.64715	0.0137762	0.153746	Rffl
-1.64684	0.0322066	0.269209	Heatr3
-1.64682	0.0402858	0.312973	Sall3
-1.64667	0.0411126	0.317517	4930525G20Rik
-1.64564	0.0325755	0.270814	Rgs5
-1.64442	0.00154415	0.0314667	Hist2h2ac
-1.64381	0.018019	0.181583	Ndor1
-1.63998	0.0486805	0.355501	Rce1
-1.63588	0.0347881	0.282064	Rps6ka1
-1.63049	0.0280507	0.245057	Obsl1
-1.62879	8.23e-05	0.003345	Arhgap20
-1.62761	0.000276843	0.00854026	Nup205
-1.62617	0.00713674	0.0969552	Mpped2
-1.62315	0.0280018	0.244746	Kif26b
-1.62147	0.033173	0.273923	Rgl3
-1.61824	0.0493448	0.358643	Gm11944
-1.61729	0.00463406	0.0721241	Hpcal1
-1.61635	0.0410604	0.317381	Stard4
-1.61142	0.000472402	0.0127134	Adam12
-1.60616	0.00985094	0.121769	Mthfsd
-1.6029	0.00507124	0.0763262	Sytl2
-1.59975	0.00111718	0.0245927	Slc1a1
-1.59712	0.0117495	0.137035	Cacna1g
-1.5945	0.0171601	0.175955	Tubb3
-1.59445	0.00724511	0.0980775	Col3a1
-1.58697	0.0416181	0.319907	Neurod1
-1.58595	0.0184984	0.184492	Hist1h2bk
-1.58557	0.00171668	0.0338203	Tmem63a
-1.58271	0.00458504	0.0714823	Gpc3
-1.58218	0.0102303	0.124946	C77370
-1.58189	0.0156305	0.16636	Amotl2
-1.57845	0.00217199	0.0400033	Lgi3
-1.57769	0.0332183	0.274174	Josd2
-1.57367	0.00152704	0.0311646	Plekha1
-1.57332	0.00477832	0.0733667	Col4a1
-1.56931	9.41e-05	0.00371378	Med20
-1.56672	5.34e-06	0.000410541	Lrp8
-1.56638	0.000339766	0.00999238	Elavl3
-1.56574	0.0208772	0.200703	Col4a2
-1.56524	0.00210065	0.0390022	Junb
-1.56459	5.51e-06	0.000418692	Gria2
-1.55913	2.82e-10	1.18e-07	Smad7
-1.5585	0.0154055	0.164825	Rnf152
-1.55375	0.00149826	0.0307751	Arfgef3
-1.54653	2.9e-05	0.00145744	Prom1
-1.54242	0.00473363	0.0730505	Ppic
-1.53918	0.0339628	0.277948	Slc39a11
-1.53741	0.0030017	0.0511347	Carhsp1
-1.53697	4.02e-06	0.000330163	Sez6l
-1.53012	0.000116607	0.00430392	Klf4
-1.52872	0.0169176	0.174861	Usp36
-1.52577	0.0066135	0.092093	Socs3
-1.52514	0.0260078	0.232968	Pafah2
-1.52407	0.0220096	0.207757	Cnksr3
-1.52348	0.032702	0.271497	Arhgap28
-1.52289	0.00015837	0.00539114	Cadm1
-1.51867	0.00600423	0.0863566	Prkcd
-1.5176	0.000771986	0.0190724	Tppp
-1.51331	0.0306754	0.26006	Dis3l2
-1.51193	0.00358292	0.058854	Grm5
-1.50867	0.00947728	0.118557	Cdr2l
-1.5079	0.0270815	0.23909	Stmn4
-1.50636	0.0165888	0.17266	Rgs7
-1.50585	0.0354209	0.285558	Shf
-1.49855	0.0247975	0.225295	Usp13
-1.49731	0.00192078	0.0364353	Hip1r
-1.49626	0.0220469	0.207817	Hist1h3b
-1.48979	0.0178073	0.180438	8430429K09Rik
-1.48968	0.0274544	0.241223	Zc4h2
-1.48858	0.00253971	0.0451758	Gm10033
-1.48515	0.00979264	0.121343	Rab3c
-1.48242	0.00471773	0.0730505	Nup210
-1.48102	6.11e-05	0.0026416	Prkcz
-1.48096	0.0178716	0.180791	Nop10
-1.47426	0.0149053	0.161827	Dlg2
-1.47348	0.0142616	0.157254	Ttbk1
-1.47174	0.00630656	0.089445	Tmem181b-ps
-1.46939	0.00154689	0.0314877	Mb21d2
-1.46702	0.00201032	0.0377828	Plk4
-1.46597	0.0388461	0.305141	Smarca1
-1.46107	0.00113334	0.0248591	D430041D05Rik
-1.45687	0.0344713	0.280237	Plekhf2
-1.45475	0.0248942	0.225854	Vsnl1
-1.44986	0.00510412	0.0767121	Igf2bp3
-1.44395	0.025767	0.231737	Synj2
-1.4438	0.00114445	0.0250729	Rbfox3
-1.44222	0.0393555	0.308089	Pde1c
-1.43898	0.0185802	0.185107	Aacs
-1.43513	0.0491678	0.357639	Epb4.1l4b
-1.43445	0.0128672	0.146538	Elfn2
-1.43009	0.0170876	0.175664	Dagla
-1.42753	0.0349689	0.28292	Arhgap29
-1.42594	0.0387542	0.30481	Tmem2
-1.42106	0.0123033	0.141165	Ap1ar
-1.41777	0.0323807	0.269941	Ptp4a1
-1.41666	0.00356893	0.0586766	2900076A07Rik
-1.41622	1.57e-05	0.000896273	Osbpl6
-1.41578	0.000694352	0.0176118	Nrep
-1.41418	0.0234147	0.216274	Ccl27a
-1.41346	0.00193986	0.0366751	Zcchc8
-1.41027	0.01049	0.126937	Prrt2
-1.40612	0.0155749	0.166226	Trim59
-1.40522	0.0282287	0.245655	E130317F20Rik
-1.402	0.0186694	0.185895	Zfhx4
-1.39667	0.0116037	0.135852	Dis3
-1.3962	0.0220446	0.207817	Ift20
-1.39319	0.0345936	0.280859	Osmr
-1.3868	0.0131031	0.148306	Sept9
-1.38531	0.0225287	0.210417	Raver1
-1.38466	0.0285035	0.246851	Trim67
-1.38434	0.00457735	0.0714823	Stmn1
-1.38095	0.0332554	0.274302	Grik2
-1.37821	0.0276209	0.241993	Mpp2
-1.37756	0.0367022	0.292805	Mfsd2a
-1.37706	0.0443573	0.334426	Apcdd1
-1.37697	2.72e-07	3.8e-05	Epb4.1l3
-1.37413	0.0164122	0.171911	Trank1
-1.37205	0.000396577	0.0110614	Mpp3
-1.3716	0.018986	0.187423	Fam13c
-1.37062	0.000917359	0.0214529	Mcu
-1.37015	0.038797	0.304886	Prkcq
-1.37008	0.000536891	0.014261	Anks1b
-1.36702	0.0168423	0.174214	A330076H08Rik
-1.36231	0.000118295	0.00432391	Ppfia3
-1.35938	0.0155916	0.166235	Elovl7
-1.35852	0.00770132	0.10243	Tmem88b
-1.35844	0.0474867	0.350121	Sh3bp4
-1.35653	0.0484019	0.353748	Itfg2
-1.35598	0.0469632	0.347832	Chpf2
-1.35038	0.0317525	0.266382	D230025D16Rik
-1.34513	0.0143572	0.157995	Ecd
-1.34475	5.78e-05	0.0025219	Epb4.1l2
-1.3435	0.0191791	0.188283	Phlda1
-1.3404	0.000851271	0.0204119	Ythdc2
-1.33508	0.0298775	0.25567	Zfp128
-1.33396	0.000171396	0.00571765	Sema6a
-1.32964	0.00976503	0.121196	Plxdc2
-1.32493	0.021582	0.20533	Sfmbt2
-1.3234	0.0446014	0.335304	Adamts12
-1.32065	0.0325149	0.270433	Sox11
-1.31757	0.00381256	0.0617977	Sv2a
-1.31473	0.00286551	0.0492067	Mapk8ip1
-1.31277	0.0110347	0.131366	Apbb1
-1.30917	0.00259284	0.0456941	Uimc1
-1.30768	0.0146662	0.159608	Pcdh19
-1.30514	0.00164303	0.0328101	Capn5
-1.30165	0.000986899	0.022596	Mbd1
-1.29917	0.0150312	0.162332	Sbno2
-1.2987	0.0120178	0.139105	Sel1l3
-1.29754	0.000555743	0.014698	Arhgef2
-1.2957	0.00274261	0.0475135	Arhgef3
-1.29552	0.0152082	0.163571	Sh3pxd2a
-1.29502	0.0496112	0.359827	Clmp
-1.29372	0.00932225	0.117464	Il1rap
-1.29103	0.0201869	0.195705	Mical3
-1.28777	0.0462828	0.345122	Mmp16
-1.28487	0.0151387	0.163109	Ube2e2
-1.28298	0.0234101	0.216274	Gpr17
-1.28045	0.0263568	0.234889	Aldh1l2
-1.2789	0.021391	0.204208	Trim36
-1.27858	0.0181886	0.182891	BC029214
-1.2783	0.0429883	0.32787	Zfp821
-1.27448	0.00675077	0.0932632	Tyro3
-1.27432	0.00319713	0.0537662	Fosb
-1.27242	0.0339972	0.278025	Neb
-1.26841	0.0445275	0.334885	Svil
-1.26717	0.0218322	0.206659	Dgkh
-1.26377	0.0449166	0.337122	Atg16l1
-1.2559	0.00323664	0.0543066	Dgkd
-1.25517	0.0111089	0.132078	Ankrd10
-1.25447	0.00382447	0.0618817	Hist1h1d
-1.25299	0.0433759	0.329868	Foxp2
-1.25244	0.0436849	0.330635	Ippk
-1.24158	0.0229461	0.213448	Atp9a
-1.22885	0.000286171	0.00873772	Jarid2
-1.22748	0.0281772	0.245462	Scn2a1
-1.22713	0.0203593	0.197075	Gba2
-1.22667	0.00179639	0.0346479	Klhl2
-1.22418	0.00671179	0.0930614	Ablim3
-1.22358	0.0315283	0.265227	Reln
-1.2232	0.0101853	0.124586	Zcrb1
-1.22238	0.0138741	0.154645	Ccp110
-1.21541	0.00992122	0.122391	Cdk5
-1.21513	0.037568	0.297893	Syn3
-1.2124	0.00109856	0.0243285	Nme2
-1.20662	0.0379287	0.29947	Ccnt1
-1.20517	0.0314102	0.264638	Ric8b
-1.19969	0.0337735	0.277138	Clcn5
-1.19966	0.0149174	0.161863	Ell2
-1.19876	0.010833	0.129646	Nrp1
-1.19731	0.0234475	0.216469	Pagr1a
-1.19668	0.00744629	0.100198	Cacnb4
-1.19214	0.037583	0.297893	Napb
-1.19145	0.0227791	0.212079	Snx30
-1.191	0.0460968	0.344013	Cacfd1
-1.18851	0.0111826	0.132868	Fkrp
-1.18574	0.0372983	0.296275	Galnt13
-1.1854	0.0175535	0.178504	Cd200
-1.18035	0.0188413	0.186738	Med24
-1.17731	0.00789356	0.104158	Ccdc107
-1.17562	0.0284937	0.246851	Map6d1
-1.16461	0.00484864	0.0738384	1810026B05Rik
-1.16274	0.0122802	0.140988	Gripap1
-1.15597	0.0169353	0.174861	Csnk1g2
-1.1528	0.0349471	0.28292	Aatf
-1.15236	0.00104663	0.0234326	Ctnna2
-1.15147	0.0101967	0.124618	Cyfip2
-1.15127	0.0155817	0.166226	Lrrn1
-1.1497	0.0400574	0.311725	Stxbp6
-1.1492	0.026476	0.23544	Epb4.1l4a
-1.13808	0.033165	0.273923	Phactr1
-1.13619	0.041094	0.317507	Gdap1
-1.13348	0.0121981	0.140485	Phactr3
-1.13306	0.0390178	0.305967	Zyx
-1.13305	0.00264205	0.0463392	Lrrtm2
-1.1214	0.0147103	0.159994	Ppp1r10
-1.11808	0.0328991	0.272519	Cadps
-1.11262	0.0077816	0.103199	Gamt
-1.10371	0.00724052	0.0980775	Elmo1
-1.10159	0.0221561	0.208526	Camta1
-1.09488	0.0482112	0.35342	Mccc1
-1.0919	0.0201495	0.195445	Robo1
-1.08868	0.0243729	0.222578	Map1b
-1.08585	0.0103168	0.125501	Ptprj
-1.08029	0.0176557	0.179298	Pigm
-1.07649	0.0436513	0.330635	Gtpbp2
-1.07362	0.00940242	0.11797	Arhgef28
-1.06275	0.0164385	0.172071	Cacna1a
-1.06183	0.0191589	0.188283	Rnmt
-1.05116	0.01729	0.176756	Kcnd2
[truncated: 720 more rows]
