# Supplementary material for: Comparative Transcriptomic Analysis of Cerebellar Astrocytes across Developmental Stages and Brain Regions
Source: Int J Mol Sci. 2024 Jan 13;25(2):1021. doi: 10.3390/ijms25021021 (PMC10816327; doi:10.3390/ijms25021021)
Supplement: Supplementary file 1 [file ijms-25-01021-s001.zip › Supplemental table6.xlsx]

## Sheet: P1 CTXvsCB
GeneSymbol	log2FoldChange	pvalue	padj
DDX3Y	-25.9518	2.06e-09	4.64e-08
EN2	-11.0052	3.92e-17	2.58e-15
CPA3	-10.2802	0.00375656	0.0230908
FOXB1	-10.0858	2.02e-14	9.63e-13
GBX2	-10.0772	5.47e-08	9.72e-07
CORIN	-9.63678	1.71e-12	6.3e-11
CNPY1	-9.41856	3.18e-12	1.12e-10
CMA1	-9.35258	0.0371363	0.155766
PAX7	-9.28214	1.66e-11	5.27e-10
PRDM13	-9.2761	4.35e-06	5.46e-05
EN1	-9.27191	1.17e-10	3.18e-09
IRX5	-9.25503	1.77e-12	6.5e-11
PAX3	-8.94772	0.000103714	0.000963385
RN4.5S	-8.67918	3.62e-23	4.56e-21
GM20554	-8.57738	9.21e-09	1.87e-07
IRX2	-8.49014	8.22e-24	1.17e-21
B230323A14RIK	-8.4885	9.24e-09	1.87e-07
DBX1	-8.34246	9.89e-09	2e-07
NPHS1	-8.21742	2.64e-07	4.13e-06
FOXA1	-8.14429	1.01e-08	2.03e-07
KIRREL2	-7.90755	1.62e-09	3.72e-08
FERD3L	-7.72202	0.0136194	0.0683111
FAM187A	-7.62362	9.25e-07	1.33e-05
ZFP385C	-7.53548	7.69e-06	9.25e-05
FAM71A	-7.5051	0.0132597	0.0669281
SSPO	-7.45182	8.22e-07	1.19e-05
PAX8	-7.36525	1.23e-05	0.000140419
NKX6-1	-7.33956	8.39e-07	1.21e-05
FAM92B	-7.29601	2.45e-05	0.000260808
BC049762	-7.24606	1.01e-05	0.000117837
6030408B16RIK	-7.09292	0.000143382	0.00129722
C1QTNF3	-7.09024	1.5e-05	0.000168332
SOX15	-7.01546	1.12e-05	0.000129512
WNT9B	-7.01012	0.000402869	0.00325957
MOBP	-6.98319	2.29e-05	0.000246821
PRDM12	-6.97768	3.23e-07	5e-06
TRIM63	-6.9337	0.0451483	0.182145
IRX3	-6.93152	1.64e-10	4.34e-09
SHISA3	-6.89635	5.2e-23	6.38e-21
SLC10A6	-6.88441	3.87e-05	0.000398013
GM13247	-6.86935	7.12e-05	0.000689073
POU4F2	-6.84972	0.000744117	0.00555344
WNT11	-6.81405	0.000587423	0.00451964
ACSM5	-6.79875	0.000702441	0.00527935
IRX1	-6.79017	2.2e-23	2.88e-21
NEUROG1	-6.73896	5.63e-05	0.000559802
HP	-6.73652	0.0013384	0.00939045
CRNDE	-6.71549	1.41e-19	1.28e-17
8430408G22RIK	-6.67721	0.000584844	0.00450342
SHOX2	-6.61566	5.24e-05	0.000524792
POU4F1	-6.60276	0.000135872	0.0012357
FGF15	-6.53984	2.27e-12	8.11e-11
ANKUB1	-6.48613	0.000744134	0.00555344
CFAP61	-6.48413	5.88e-06	7.21e-05
PIWIL4	-6.46717	0.00166054	0.0113764
OTX2OS1	-6.46531	5.63e-05	0.00056024
1700096J18RIK	-6.41522	0.00404697	0.0245681
LLGL2	-6.39468	0.00100782	0.00724712
SKOR1	-6.38278	0.000303504	0.0025416
CHRNB4	-6.37344	1.35e-18	1.08e-16
MIR92B	-6.33772	0.000582181	0.00448472
SIX4	-6.32853	6e-07	8.93e-06
GDF7	-6.32007	0.000231839	0.00198667
DPCR1	-6.30608	0.000721882	0.0054127
COL17A1	-6.25651	0.000348324	0.00286305
NODAL	-6.25088	6.99e-05	0.000678867
HOTAIRM1	-6.24606	0.00509058	0.0298341
OTX2	-6.23946	1.97e-13	8.18e-12
UBA1Y	-6.22429	0.0047334	0.0279894
HKDC1	-6.21525	0.000471884	0.00373737
OLFR1373	-6.17888	0.00148119	0.010269
NKX2-9	-6.11793	0.0116884	0.060221
MZB1	-6.0886	0.000416436	0.0033463
1810020O05RIK	-6.07697	7.91e-05	0.000757143
RMRP	-6.05374	3.33e-93	1.06e-89
GM17660	-6.02805	0.000707722	0.00531486
TRIM6	-6.02613	0.000364989	0.00298464
MRAP	-5.98767	0.0129031	0.0654738
WDR38	-5.96237	0.00117416	0.00833363
SLC6A3	-5.9519	0.00208448	0.0138447
TMPRSS2	-5.92846	0.000408849	0.00330098
ADRB3	-5.92814	0.0374279	0.156748
F2	-5.92542	0.000120247	0.00110621
SOX14	-5.91238	0.0323106	0.139657
NXPH4	-5.89143	5.45e-09	1.15e-07
9530053A07RIK	-5.89039	0.00180112	0.0122171
PAX5	-5.87748	0.0133356	0.0671873
IL31RA	-5.87611	0.000168109	0.00148924
SH2D2A	-5.87537	0.000219328	0.00189132
ABHD12B	-5.84461	0.00505949	0.0296792
GJB3	-5.84393	0.00824672	0.0450603
CPZ	-5.82986	0.000150456	0.0013529
GM5523	-5.82645	3.54e-08	6.5e-07
C130021I20RIK	-5.82577	3.4e-07	5.23e-06
CCDC114	-5.82185	1.17e-16	7.25e-15
BNIPL	-5.81456	6.46e-05	0.000633144
WIF1	-5.80955	3.73e-08	6.81e-07
FAM71E2	-5.7864	0.0115054	0.0593731
RIPPLY1	-5.7812	0.0109456	0.0569836
HAL	-5.78007	0.00577094	0.0332311
TFAP2B	-5.76526	5.46e-05	0.000545403
DPEP2	-5.74703	0.0455406	0.183302
2810433D01RIK	-5.74093	0.0215598	0.100401
TMEM184A	-5.74053	0.00484924	0.0285684
IRX6	-5.7268	0.0434261	0.176837
PVALB	-5.72159	0.0365539	0.153727
9430078K24RIK	-5.71902	0.0357129	0.15102
DPEP1	-5.71858	0.025595	0.115102
SEC14L5	-5.70914	0.0455212	0.183296
ADAM30	-5.69116	0.000391173	0.00317703
LDLRAD2	-5.68729	0.0072366	0.0401619
1700039E22RIK	-5.65027	0.0446253	0.180503
ONECUT1	-5.64447	0.0164424	0.0798945
FERMT1	-5.6411	0.0211561	0.0988336
MAB21L2	-5.63452	0.0017234	0.0117524
DAW1	-5.62646	4.79e-07	7.21e-06
SYTL3	-5.60808	4.22e-05	0.000431303
GBP8	-5.5946	0.00396633	0.0241706
PHOX2B	-5.59169	0.0330203	0.141967
GATA3	-5.5814	0.0074814	0.0413389
4930592I03RIK	-5.5698	0.00177062	0.0120358
CYB5R2	-5.56233	0.00407965	0.0246804
MROH2A	-5.52291	0.00266362	0.0171553
FA2H	-5.51744	3.43e-06	4.4e-05
G6PD2	-5.515	0.0331374	0.142274
IL1B	-5.48295	0.00101028	0.00725527
FAM83A	-5.4723	0.0478284	0.191064
LHX1OS	-5.46352	0.00389904	0.0237984
CUTAL	-5.46093	0.0271928	0.121121
GADL1	-5.45957	0.00941458	0.0504192
CDCP1	-5.43769	0.0229774	0.10554
TEPP	-5.42683	0.0377463	0.157667
NKX6-2	-5.40436	0.000103178	0.000958865
PDE4C	-5.3952	0.0163124	0.0793031
CCDC33	-5.39115	0.00647734	0.0365509
SAMD3	-5.38841	0.00355716	0.0220565
STEAP4	-5.37387	0.0293646	0.12923
OLFR1033	-5.37247	0.00169614	0.0115913
PDLIM3	-5.36056	1.12e-31	3.05e-29
BEST3	-5.35134	1.78e-05	0.00019633
LIF	-5.34049	0.00611486	0.034772
ONECUT3	-5.33461	0.0297563	0.130563
TFAP2A	-5.33053	5.83e-07	8.71e-06
SNORD83B	-5.32945	0.0322962	0.139627
1700029H14RIK	-5.32579	2.38e-05	0.000255029
GM19434	-5.32334	0.00600332	0.0342497
5730403I07RIK	-5.3167	0.0446885	0.180671
DDX43	-5.31437	0.00349429	0.0217159
GM10714	-5.29058	0.0193234	0.0914274
SLC6A20A	-5.26264	0.000250816	0.002134
UPK3B	-5.25532	0.0199196	0.0939051
MYH8	-5.25117	1.03e-09	2.42e-08
4933439K11RIK	-5.23967	0.0192495	0.0911052
CYP26B1	-5.22019	9.85e-24	1.39e-21
TDGF1	-5.21754	0.0425076	0.173958
CDHR3	-5.21135	1.58e-05	0.000175693
DLEC1	-5.20914	7.94e-10	1.92e-08
BTC	-5.1968	0.0326149	0.140739
C530044C16RIK	-5.19312	0.000340601	0.00281286
MSX1OS	-5.16286	0.0214981	0.100162
LECT1	-5.15818	1.06e-13	4.56e-12
SCUBE2	-5.15607	9.81e-15	4.87e-13
TMEM215	-5.14163	0.00292627	0.0186772
BEST2	-5.12695	0.0263604	0.118017
C1QL2	-5.12475	0.0401667	0.166002
SP7	-5.11391	0.0105384	0.0552752
NGF	-5.11307	0.0163961	0.0796902
BPIFB5	-5.10005	0.0154949	0.0760047
RAB42	-5.09871	0.0017904	0.0121573
TMEM82	-5.09141	7.64e-07	1.11e-05
GABRR1	-5.08631	0.011811	0.0607375
TMC5	-5.07595	0.0029009	0.0185276
SYNB	-5.06812	0.00399115	0.0242909
AQP6	-5.04763	0.046361	0.186056
CHRNA3	-5.03664	8.43e-62	1.15e-58
LRP2	-5.02716	3.26e-31	8.42e-29
MAP3K6	-5.01184	1.5e-06	2.06e-05
1700003M02RIK	-4.99881	9.76e-11	2.68e-09
SLC52A3	-4.99632	0.0286344	0.126453
SCARNA9	-4.9948	1.97e-05	0.000215277
XPNPEP2	-4.98451	8.42e-05	0.000800224
SCARNA13	-4.9842	7.21e-54	7.26e-51
FAM159B	-4.98189	0.0133298	0.0671754
EBF2	-4.97332	2.04e-09	4.61e-08
TMEM51OS1	-4.97254	0.0169249	0.0819477
CFAP58	-4.9627	0.00455909	0.0271635
CDH26	-4.9612	0.0298606	0.130901
VDR	-4.95157	0.00054013	0.00420994
CD55B	-4.95065	0.0273766	0.121797
MYBPC1	-4.94874	1.5e-06	2.06e-05
GSTO2	-4.92992	0.0160286	0.0781817
CLDN7	-4.91879	0.0170097	0.0822958
SNED1	-4.91743	6.94e-39	3.09e-36
GNG8	-4.90822	0.0377782	0.157732
WDR93	-4.90752	0.011959	0.0613955
SFTPB	-4.89974	0.0232646	0.106525
MC5R	-4.89825	1.97e-06	2.63e-05
ARMC4	-4.89657	3.84e-05	0.000394439
GM15645	-4.88945	0.000104783	0.000972841
DLK1	-4.88216	8.45e-13	3.26e-11
CCDC64B	-4.86838	0.00801253	0.0439186
NOD2	-4.86321	0.0212536	0.0991923
RNU11	-4.86134	0.0110684	0.0575056
UCMA	-4.85277	0.000349946	0.00287391
FSCN3	-4.83668	0.00962719	0.0513423
BAIAP3	-4.82934	3.95e-05	0.000405487
HMGA2	-4.8231	7.41e-17	4.74e-15
1700019B03RIK	-4.81675	0.00348907	0.0216975
AI317395	-4.78847	0.0104055	0.0547305
COL1A1	-4.78646	0.000313754	0.00261738
NEK5	-4.77192	8.1e-11	2.25e-09
CCDC180	-4.76435	3.09e-09	6.75e-08
MIRLET7F-1	-4.76277	0.0223824	0.103641
TTLL6	-4.75471	4.59e-08	8.25e-07
GM14124	-4.7516	0.019613	0.0925511
GJA10	-4.73835	0.00967938	0.0515345
SLC16A3	-4.7337	1.94e-05	0.000212463
ESRP2	-4.72214	7.2e-05	0.00069601
CCDC68	-4.7103	0.00728205	0.0403539
TGM6	-4.70045	0.00837652	0.0456912
SNORA47	-4.69265	0.000287475	0.00241795
4833411C07RIK	-4.6803	0.0350404	0.148636
VWA2	-4.67291	0.00137281	0.00960815
SCARA5	-4.67094	0.00147421	0.010228
PMEL	-4.67042	0.000246826	0.00210285
UBXN10	-4.66754	9.82e-10	2.33e-08
EBF3	-4.6654	3.04e-06	3.94e-05
ASPG	-4.65809	0.00272922	0.0175306
9630028H03RIK	-4.65394	0.037459	0.15681
FAT2	-4.64676	1.18e-07	1.98e-06
GDF10	-4.63813	1.71e-12	6.3e-11
QRICH2	-4.6366	0.00542233	0.0314986
MX2	-4.62724	3.41e-05	0.000352982
PI15	-4.62664	2.16e-11	6.69e-10
TTC21A	-4.6234	2.47e-17	1.66e-15
1700101E01RIK	-4.62118	0.00119587	0.00847206
LRRC36	-4.58107	1.12e-07	1.89e-06
CCDC162	-4.56615	1.95e-08	3.75e-07
THEGL	-4.56384	0.0106187	0.055592
CD8A	-4.56139	0.0486097	0.1937
BARHL2	-4.55633	5.78e-05	0.000572495
CCDC108	-4.5544	8.08e-08	1.4e-06
RASD1	-4.54235	0.000430988	0.00344628
SEMA3G	-4.5377	0.0229999	0.105616
PDZD9	-4.53553	8.49e-05	0.000806384
DSC2	-4.53454	2.92e-22	3.28e-20
ACTA2	-4.53442	2.76e-09	6.08e-08
MIR3075	-4.5262	0.0438334	0.178155
DNAH11	-4.52212	4.33e-19	3.65e-17
AMPD1	-4.52066	0.00549783	0.0318694
WISP1	-4.51945	4.06e-07	6.2e-06
CLEC3B	-4.5136	4.11e-09	8.82e-08
C230072F16RIK	-4.51333	1.41e-13	5.91e-12
LRRC34	-4.51147	8.38e-06	9.98e-05
CPM	-4.50581	6.38e-10	1.56e-08
ATP13A4	-4.5045	6.7e-35	2.42e-32
AVIL	-4.50165	8.47e-09	1.74e-07
ANO7	-4.49966	0.00447064	0.026708
GPR182	-4.49441	1.44e-07	2.37e-06
ADAM5	-4.48951	0.00599114	0.0342006
SNORA52	-4.48145	0.00876329	0.0475165
MYH6	-4.47545	5.61e-14	2.52e-12
BC055111	-4.47475	0.00543978	0.0315904
1700026D08RIK	-4.47181	0.00253336	0.0164827
NPSR1	-4.45638	0.00218356	0.0144127
AOC3	-4.4497	0.00114091	0.00811873
SPATA18	-4.43804	1.22e-05	0.000139438
ACTL7B	-4.43747	0.027493	0.122211
SIX1	-4.43023	0.0235805	0.107739
ACRV1	-4.42814	0.0328974	0.141598
CFAP44	-4.42263	7.63e-07	1.11e-05
4921506M07RIK	-4.41658	0.00354923	0.0220215
COL6A2	-4.40978	0.000160229	0.00143203
FAM183B	-4.40419	8.21e-07	1.19e-05
TCTEX1D1	-4.40033	0.00593391	0.0339043
PRELP	-4.39427	5.51e-12	1.89e-10
CCDC170	-4.39388	3.17e-06	4.09e-05
A230020J21RIK	-4.37094	0.022405	0.103706
ZFP389	-4.36755	0.011655	0.0601126
COL13A1	-4.36232	0.00408182	0.0246853
ORM3	-4.36023	0.0226889	0.104561
FOLR1	-4.35778	0.00285175	0.018232
LHX5	-4.35085	0.00472147	0.0279274
TPPP3	-4.3378	2.34e-23	3.04e-21
UNCX	-4.31747	0.000120351	0.00110664
PI16	-4.30834	0.0100114	0.052934
1110028F11RIK	-4.30132	0.0295567	0.129896
ZIC4	-4.29781	1.03e-06	1.47e-05
IL10	-4.29132	0.0179848	0.0859702
STYXL1	-4.29068	0.00515266	0.0301518
FIBIN	-4.28901	6.79e-06	8.21e-05
SOX30	-4.28353	0.03128	0.135788
MIR378B	-4.27907	1.68e-17	1.15e-15
ADRB2	-4.27762	2.3e-08	4.37e-07
TMEM132COS	-4.26819	0.0452351	0.18238
CML3	-4.24924	0.00126904	0.00894403
LUM	-4.24777	0.000236795	0.00202267
SPACA5	-4.24532	0.0427462	0.174675
LRRC43	-4.24525	0.00122355	0.00865853
DNAJB13	-4.24436	2.61e-08	4.89e-07
HIST1H4H	-4.24052	1.49e-23	1.99e-21
SLA2	-4.23946	0.0205244	0.0964475
LFNG	-4.23866	1.06e-76	2.89e-73
AR	-4.22697	1.59e-06	2.18e-05
TNFRSF11B	-4.2258	1.26e-06	1.75e-05
UGT1A6B	-4.22519	1.78e-08	3.46e-07
ZC3H12A	-4.22339	0.0131243	0.0663322
SVEP1	-4.22338	3.03e-20	2.96e-18
SLC6A13	-4.21481	0.00231606	0.0152138
CRISPLD2	-4.21277	1.3e-05	0.000147574
LMNTD2	-4.20913	0.0319077	0.138228
GJC3	-4.20671	2.3e-13	9.44e-12
COL8A2	-4.20605	0.000879279	0.00643019
FAM179A	-4.20337	0.000342786	0.00282481
HIST1H1D	-4.19568	1.76e-30	4.32e-28
BBOX1	-4.19398	5.59e-10	1.38e-08
D6ERTD527E	-4.19349	0.00847009	0.0461575
ART1	-4.18638	0.0446388	0.180508
1700013F07RIK	-4.1815	0.00217658	0.0143765
TROAP	-4.18103	7.39e-11	2.08e-09
SYTL1	-4.18038	0.00584896	0.0335474
CRTAM	-4.17782	0.0211244	0.0987202
EPHA2	-4.17254	4.06e-12	1.41e-10
FGFR4	-4.17122	0.00384946	0.0235785
ATOH8	-4.17015	8.99e-10	2.15e-08
SOCS3	-4.16924	4.03e-29	8.56e-27
HCAR1	-4.15714	0.000524867	0.00410603
PPEF2	-4.15708	0.00452095	0.0269749
SERPINA3G	-4.1538	0.0160774	0.0783602
1700016K19RIK	-4.15098	0.0129193	0.0655211
IGF2OS	-4.13976	0.001207	0.0085477
CFAP221	-4.13331	0.0193271	0.0914274
4932418E24RIK	-4.13307	0.00482436	0.0284657
CD300LG	-4.13087	0.0334025	0.143148
3110079O15RIK	-4.12678	0.00233962	0.0153633
GALR1	-4.11292	0.000125801	0.00115287
CCKBR	-4.11009	4.13e-06	5.21e-05
BC049715	-4.10251	0.000516746	0.00404911
HIST1H3F	-4.0995	7.32e-21	7.57e-19
DNAAF3	-4.09658	4.56e-09	9.71e-08
MORN3	-4.09425	0.00255164	0.0165759
1700001C02RIK	-4.09177	0.00193425	0.0129866
MFI2	-4.09033	0.00527403	0.0307679
COL6A1	-4.08662	0.000161243	0.00143841
TRPM5	-4.08145	1.13e-05	0.000130384
NTN1	-4.06775	6.05e-69	1.29e-65
LDHC	-4.06351	0.0331054	0.142257
GREB1	-4.06145	1.35e-09	3.13e-08
CDC20B	-4.06094	0.000901406	0.00656832
FAM216B	-4.05873	7.4e-13	2.89e-11
BDKRB2	-4.05761	0.0146044	0.0723978
LRIG3	-4.05696	1.04e-22	1.24e-20
SULF1	-4.0528	3.28e-68	6.28e-65
AV051173	-4.04832	0.0147847	0.0730834
COL27A1	-4.04827	2.62e-19	2.3e-17
SLC24A4	-4.04397	7.31e-09	1.51e-07
CLCF1	-4.03773	0.0334161	0.143175
TMPRSS9	-4.03699	0.00276461	0.0177201
REX2	-4.0341	0.0238123	0.108384
ATP1A4	-4.02179	0.0040492	0.0245701
LHX1	-4.01398	0.000161344	0.00143863
CCDC146	-4.01367	1.7e-07	2.78e-06
SSC5D	-4.0096	7.12e-18	5.18e-16
MIRLET7G	-4.0042	6.07e-06	7.42e-05
NGFR	-3.99707	1.18e-06	1.66e-05
CFAP70	-3.99559	1.06e-11	3.48e-10
TRIM15	-3.99466	4.51e-05	0.000457782
MIR30C-2	-3.9922	0.0129663	0.06569
SLC10A1	-3.98275	3.36e-08	6.2e-07
DTHD1	-3.97899	0.00217774	0.0143792
COL5A3	-3.97192	1.69e-10	4.44e-09
TTC25	-3.96491	3.73e-08	6.81e-07
TTLL8	-3.95886	5.49e-07	8.21e-06
DMKN	-3.95845	0.000803281	0.00594154
GM6484	-3.95772	0.00468507	0.0277464
PCOLCE	-3.95724	0.00397235	0.0241996
MIRC35HG	-3.95505	0.0371823	0.15589
KCNN4	-3.95245	0.000164943	0.00146663
2410004P03RIK	-3.94694	1.69e-11	5.36e-10
SHH	-3.93608	0.00605482	0.034523
CALML4	-3.93586	0.000530844	0.00414431
BATF3	-3.93387	0.000284519	0.0023952
SPEF2	-3.9337	4.39e-14	2e-12
SNORA78	-3.92199	0.0306656	0.133786
VWA7	-3.92193	0.0224151	0.103728
CFAP126	-3.9204	1e-09	2.36e-08
IRS4	-3.91186	0.000101095	0.000941798
MIR7682	-3.91008	0.0436957	0.177671
A4GALT	-3.90161	0.000132712	0.00120984
GM1045	-3.89494	0.0174335	0.0839011
QPRT	-3.88847	0.0378699	0.158034
ZFP600	-3.88609	0.0187935	0.089367
DPT	-3.88542	0.0112293	0.0581808
OLFR90	-3.88253	0.00208118	0.0138398
NME9	-3.8782	0.00516337	0.0302052
GMNC	-3.87434	0.0278741	0.123551
HIST1H1C	-3.87267	1.26e-18	1.02e-16
HIST2H2BB	-3.86792	5.12e-08	9.15e-07
GM13498	-3.86604	0.000372666	0.00304092
EGR1	-3.8572	3.44e-42	1.94e-39
ARSI	-3.85355	0.00849217	0.0462166
RHPN2	-3.85347	4.07e-08	7.4e-07
HEATR9	-3.85256	0.00587018	0.0335969
NIPAL1	-3.85094	0.000481364	0.00379831
OVOL3	-3.84331	0.0153204	0.0753227
ACSS3	-3.84227	1.82e-06	2.47e-05
ABI3BP	-3.84064	1.9e-08	3.68e-07
COL14A1	-3.84057	1.64e-07	2.68e-06
MYOZ3	-3.82753	0.0140009	0.0698768
EGR2	-3.8255	3.07e-26	5.29e-24
LRRC17	-3.82541	0.0040776	0.0246804
ZMYND10	-3.82262	0.000141035	0.0012784
B3GNT4	-3.82099	0.00576269	0.0331936
TNK2OS	-3.81753	0.0343637	0.14648
KLB	-3.81686	0.000143292	0.00129702
AA543186	-3.81352	0.036218	0.152818
TTC29	-3.80362	0.000189252	0.0016566
ANKRD23	-3.8029	2.56e-16	1.49e-14
POSTN	-3.80131	0.000365428	0.00298568
BC089491	-3.79335	0.0170905	0.0825199
EFCC1	-3.78993	2.09e-07	3.36e-06
CCL4	-3.78423	0.00575993	0.0331936
DCDC2A	-3.77553	1.55e-14	7.53e-13
MYCBPAP	-3.77046	7.22e-05	0.000697511
ADAMTS15	-3.7668	7.39e-07	1.07e-05
DRC7	-3.75507	0.00809922	0.0443176
DNAH6	-3.75424	1.32e-06	1.84e-05
DCN	-3.74693	0.0212193	0.0990805
WNT3	-3.74634	1.07e-15	5.99e-14
P2RY2	-3.74579	0.0165526	0.0803546
HYDIN	-3.74235	1.27e-21	1.36e-19
CCDC60	-3.74081	4.51e-14	2.05e-12
CFAP43	-3.73746	2.76e-19	2.41e-17
SLC6A20B	-3.73321	1.24e-06	1.73e-05
1700026L06RIK	-3.73109	0.00318416	0.0200227
TULP2	-3.72579	0.00221711	0.014619
SLC4A11	-3.72524	2.32e-05	0.000249551
TGIF1	-3.71545	6.27e-19	5.22e-17
ZFP503	-3.713	3.62e-16	2.08e-14
HIST1H1B	-3.71063	1.99e-30	4.82e-28
FBLN5	-3.71049	1.1e-09	2.59e-08
COL3A1	-3.70874	0.00733512	0.0406009
ZBTB42	-3.70783	7.39e-05	0.000712283
TMEM255B	-3.70732	0.0234803	0.107406
IL20RB	-3.70659	0.000133516	0.00121621
TNXB	-3.70303	0.00013223	0.00120602
COL6A3	-3.70281	1.77e-05	0.000195862
MDH1B	-3.70117	0.0483146	0.192805
MRGPRF	-3.69736	0.00774945	0.0426844
FZD10	-3.69563	2.05e-13	8.49e-12
CFAP57	-3.69405	1.48e-09	3.41e-08
VTN	-3.68772	0.0225293	0.104064
5031434C07RIK	-3.67665	0.022606	0.104308
MCIDAS	-3.67642	1.36e-05	0.000153678
PRTG	-3.67393	8.58e-09	1.76e-07
H60B	-3.67334	0.00261176	0.0168724
PLIN5	-3.66608	0.000310813	0.00259712
HIST1H3A	-3.66275	2.27e-08	4.34e-07
GPC3	-3.6612	0.000302714	0.00253609
WDR63	-3.65914	0.00414591	0.0250338
TTLL13	-3.65683	0.000883045	0.00644809
SPATA17	-3.65096	0.0150682	0.0742351
SLITRK6	-3.64696	4.66e-10	1.16e-08
GPR3	-3.64419	5.82e-09	1.22e-07
KCNA5	-3.63667	0.00217093	0.014359
SHROOM3	-3.63261	1.31e-19	1.19e-17
ZIC1	-3.63008	1.27e-09	2.97e-08
NHLH1	-3.62481	0.000577459	0.00445732
LOC100049077	-3.62142	0.0264617	0.11836
PCP4L1	-3.62057	6.1e-18	4.48e-16
APOD	-3.61875	0.0038354	0.0235071
ALS2CL	-3.61611	1.12e-13	4.77e-12
CD247	-3.61003	0.00404414	0.0245587
HS3ST3A1	-3.60973	7.99e-14	3.49e-12
CCL2	-3.60957	3.75e-07	5.76e-06
CSL	-3.60752	9.89e-05	0.000924804
CLDN15	-3.6039	0.00554577	0.0321084
KLF4	-3.60181	9.69e-07	1.38e-05
GM128	-3.59987	0.00485582	0.0285983
TMEM200B	-3.59764	0.0275797	0.12242
TMEM45A	-3.59328	0.00229327	0.0150745
KIFC1	-3.58966	6.93e-10	1.69e-08
GAD1OS	-3.58821	0.00861355	0.0467708
PRSS35	-3.5859	1.07e-16	6.69e-15
ITGA10	-3.58311	1.54e-08	3.01e-07
TGFBR3L	-3.58268	1.57e-07	2.57e-06
ACOT5	-3.57588	0.0489992	0.194887
RSPH4A	-3.57443	5.3e-11	1.54e-09
PSMB11	-3.56721	0.0225423	0.104064
SMIM1	-3.56655	0.0345029	0.14691
MIR466O	-3.56567	0.00947692	0.0506822
BCHE	-3.56341	1.88e-17	1.28e-15
KIF19A	-3.55973	3.84e-08	7e-07
SCTR	-3.55954	8.79e-05	0.000832531
HDC	-3.55799	0.00446646	0.0266913
COL2A1	-3.5511	4.22e-32	1.2e-29
PLXNB3	-3.53613	1.47e-13	6.15e-12
GCGR	-3.53589	0.0238636	0.108566
ZIC5	-3.53427	3.28e-15	1.72e-13
HIST1H4B	-3.52277	5.81e-09	1.22e-07
RHPN1	-3.51731	6.86e-11	1.95e-09
PER1	-3.51391	6.46e-34	2.21e-31
4833427G06RIK	-3.4908	0.00294021	0.0187599
ITGA11	-3.48976	0.000260511	0.00221354
MIR6385	-3.48862	0.0130106	0.065798
ARID5A	-3.48676	3.92e-23	4.87e-21
HIST1H2BN	-3.48246	1.59e-14	7.7e-13
EMILIN3	-3.48019	0.000319863	0.00266112
BIRC7	-3.46413	0.0403535	0.166558
ANO1	-3.45979	3.48e-18	2.63e-16
ADGRA1	-3.45801	3.16e-52	3.02e-49
FOS	-3.456	2.07e-12	7.48e-11
BC030499	-3.45574	0.000342378	0.00282388
SRPX2	-3.44096	0.00433287	0.0260068
SIDT1	-3.4337	4.16e-07	6.34e-06
MAATS1	-3.43009	2.99e-06	3.88e-05
DNAH7B	-3.42923	1.1e-23	1.49e-21
MUSTN1	-3.42653	0.0253312	0.114104
VWA5B1	-3.42527	9.42e-11	2.6e-09
MLF1	-3.41868	1.09e-10	2.97e-09
ROR2	-3.41821	1.81e-06	2.46e-05
SLC6A12	-3.41611	0.0166139	0.0805848
FOXJ1	-3.41511	2.4e-21	2.56e-19
DUSP5	-3.40825	0.000177559	0.00156068
SMCO3	-3.40456	0.0209477	0.0980364
GM13242	-3.40426	0.0126442	0.0644425
RTKN	-3.40149	4.25e-08	7.71e-07
HSPA1A	-3.39921	4.53e-09	9.65e-08
6430531B16RIK	-3.39812	0.0275016	0.122211
TSNAXIP1	-3.39777	3.15e-06	4.07e-05
MTERF4	-3.39645	1.88e-24	2.84e-22
AKAP14	-3.39575	0.000548145	0.00426026
THBS2	-3.39364	9.32e-08	1.59e-06
EFEMP1	-3.39212	0.00974097	0.0517042
CCDC153	-3.38691	0.0112715	0.0583708
TM4SF1	-3.38252	2.63e-05	0.000278607
PGM5	-3.37994	1.17e-05	0.000134138
FOSB	-3.37762	1.08e-19	9.86e-18
KLRG2	-3.37721	0.000514888	0.00403786
HS3ST3B1	-3.3772	2.35e-22	2.72e-20
CD59B	-3.37509	0.00196336	0.0131406
ICOSL	-3.37358	2.41e-07	3.81e-06
SERPING1	-3.37317	2.08e-07	3.34e-06
CAPN12	-3.3671	0.00505294	0.0296577
FIGNL2	-3.36679	0.0150311	0.0741323
PRLR	-3.36619	0.010567	0.0553668
COL1A2	-3.3649	0.00212042	0.0140395
ADGB	-3.3594	1.26e-11	4.11e-10
IER3	-3.35866	0.000266115	0.00225914
PLTP	-3.35092	1.26e-10	3.42e-09
CAR10	-3.34852	6.41e-10	1.57e-08
HIST1H3C	-3.34655	4.14e-10	1.04e-08
HIST1H4A	-3.34439	1.41e-16	8.55e-15
BMP6	-3.3418	0.000319722	0.00266111
SMOC1	-3.3245	3.33e-61	4.25e-58
HIST1H2BP	-3.32369	6.66e-19	5.5e-17
NDUFA4L2	-3.3229	0.0106098	0.0555604
TGFBR3	-3.31644	1.92e-09	4.34e-08
PTPRCAP	-3.31644	0.00963068	0.0513466
FAM181A	-3.30849	0.000597333	0.00458299
GJB6	-3.30533	0.00136875	0.00958679
TSPAN33	-3.30097	3.08e-08	5.74e-07
HSPB1	-3.2973	0.00189003	0.0127209
OTOA	-3.29625	0.0122759	0.0628408
PADI2	-3.29433	7.81e-09	1.61e-07
CASQ2	-3.29265	0.013941	0.0696506
GREB1L	-3.29198	3.62e-20	3.48e-18
1700071M16RIK	-3.2848	5.27e-07	7.9e-06
PKN3	-3.28466	0.00188607	0.0127032
LGR5	-3.28436	1.07e-06	1.52e-05
OSR1	-3.28238	0.0465166	0.186564
CHIA1	-3.28201	0.011037	0.0573738
IQCA	-3.28004	0.000509272	0.00400038
4930562C15RIK	-3.27872	9.44e-05	0.000887832
CXCL12	-3.27683	0.0019626	0.0131406
ANKFN1	-3.27391	1.7e-14	8.21e-13
TNNI3	-3.26564	1.39e-05	0.000157023
PRPH	-3.26378	0.0146717	0.0726185
ZIC3	-3.26243	2.86e-05	0.000301341
NRP	-3.26123	0.000456703	0.00363218
XKR5	-3.26111	0.00739523	0.04091
TEKT4	-3.2603	0.000667078	0.00505927
SUSD2	-3.25773	1.46e-06	2.01e-05
ADAMTS16	-3.25567	7.66e-08	1.33e-06
E030003E18RIK	-3.25497	0.01903	0.0902897
VWA3A	-3.25294	5.72e-11	1.66e-09
GPR179	-3.2505	2.52e-08	4.76e-07
DLX4	-3.24855	0.0428115	0.174818
CCDC121	-3.24621	0.0456819	0.183639
CCDC42B	-3.24558	0.00462549	0.0274872
BTG2	-3.24346	3.47e-08	6.39e-07
LRRC32	-3.24335	0.00524266	0.0306222
KIF18B	-3.23512	9.4e-14	4.06e-12
GM12216	-3.23507	0.032813	0.141318
CLHC1	-3.23302	0.00460203	0.0273733
MASP2	-3.23178	0.0110478	0.0574143
CD83	-3.22897	6.3e-07	9.3e-06
CCL7	-3.22695	0.0492581	0.195632
CAR13	-3.22266	8.27e-05	0.000788753
DNASE1L1	-3.2218	6.79e-05	0.000661402
FHAD1	-3.21926	9.84e-10	2.33e-08
ALX4	-3.21922	0.00028906	0.00243021
CDH22	-3.21493	6.79e-15	3.46e-13
RAB25	-3.21395	0.0436825	0.177671
KL	-3.21366	0.00444425	0.0265752
IGF2	-3.21332	0.00936806	0.0502404
ATF3	-3.21331	1.07e-10	2.93e-09
NUAK2	-3.21261	2.31e-11	7.1e-10
BARHL1	-3.20895	0.00261753	0.016904
VMN2R46	-3.20599	0.00405142	0.0245701
MSH5	-3.20532	8.9e-05	0.000841758
PAQR5	-3.20465	0.000205174	0.00178374
OAS2	-3.19997	0.0372321	0.156065
HIST1H4J	-3.19868	5.55e-08	9.82e-07
MFAP4	-3.19808	2.91e-21	3.08e-19
UNC13D	-3.1941	0.012726	0.0648064
ITGB4	-3.19003	1.84e-05	0.000202539
TUBB2A-PS2	-3.18908	5.37e-06	6.63e-05
FAM161A	-3.18485	6.76e-06	8.19e-05
TMEM198B	-3.18146	8.36e-21	8.56e-19
TMEM132C	-3.17862	3.21e-12	1.13e-10
5930412G12RIK	-3.17814	0.00139782	0.00976177
GM867	-3.17306	0.0154099	0.0756654
TRP53COR1	-3.16986	1.89e-05	0.000208038
FMO4	-3.16852	0.00509576	0.0298553
HIST1H4N	-3.16366	0.00235569	0.0154582
HIST2H3B	-3.16076	1.32e-13	5.55e-12
HIST1H2AG	-3.15965	7.19e-20	6.75e-18
4930447A16RIK	-3.15715	0.000425245	0.00340748
FNDC1	-3.15635	0.000803618	0.00594175
D930020B18RIK	-3.15087	0.036425	0.153546
MUSK	-3.14961	0.0106256	0.0556132
TMEM26	-3.14834	1.73e-06	2.35e-05
IRF1	-3.14801	5.8e-08	1.02e-06
HIF3A	-3.14362	1.06e-08	2.12e-07
HIST1H1E	-3.14335	1.99e-29	4.32e-27
COL20A1	-3.14186	0.000572443	0.00442216
KIF9	-3.1387	1.86e-16	1.11e-14
AGTR2	-3.13458	0.0115025	0.0593731
RAG1	-3.13216	0.0276733	0.122775
ZMYND12	-3.1315	0.00610577	0.0347306
HC	-3.13095	0.000546228	0.00424881
TMEM132D	-3.12795	3.35e-07	5.16e-06
ACPP	-3.12305	0.0327418	0.141107
MAGEL2	-3.12133	1.01e-07	1.71e-06
2610305D13RIK	-3.11667	0.000173512	0.00152862
ORM2	-3.11209	0.0236536	0.107902
DNAH10	-3.11156	3.08e-08	5.74e-07
SPAG6	-3.10959	9.67e-11	2.66e-09
GM17455	-3.1088	6.32e-07	9.33e-06
DNAIC2	-3.10505	2.09e-06	2.78e-05
CFAP52	-3.10395	0.000537817	0.00419532
CCDC81	-3.10392	2.03e-06	2.71e-05
SLCO1A5	-3.10345	0.0236115	0.107816
PKDREJ	-3.10291	0.00111149	0.00792116
TTC16	-3.10285	0.00359046	0.0222203
PPP1R15A	-3.1018	1.52e-19	1.36e-17
1700022I11RIK	-3.10031	0.00785599	0.0431967
COL9A2	-3.09984	1.55e-05	0.000173035
KIFC5B	-3.09965	6.47e-07	9.48e-06
SPAG8	-3.09226	1.43e-07	2.36e-06
GM11128	-3.09216	0.0114874	0.0593284
FOXN4	-3.09061	0.0488019	0.194304
GSTT3	-3.08978	0.00658602	0.0370331
LRRC74B	-3.08945	6.79e-06	8.22e-05
EPHA1	-3.08919	4.69e-07	7.08e-06
ATP7B	-3.08741	1.25e-23	1.69e-21
F730035M05RIK	-3.08659	0.0019049	0.012812
CCDC67	-3.08219	3.03e-09	6.64e-08
A430078I02RIK	-3.08161	0.014776	0.0730779
SLC10A5	-3.0795	0.040755	0.167858
GM16159	-3.07861	0.00225939	0.0148824
CXCR4	-3.07719	2.7e-13	1.1e-11
ADAMTS14	-3.07635	0.00268985	0.0173009
CYP4F17	-3.07359	6.85e-06	8.28e-05
1810011O10RIK	-3.0706	0.00207821	0.013827
SUSD5	-3.0665	0.00468837	0.0277574
OPN1SW	-3.06319	7.1e-05	0.000687473
PER2	-3.06265	1.09e-40	5.78e-38
HIST1H2AH	-3.0624	5.84e-16	3.31e-14
CP	-3.06211	3.95e-05	0.000405056
5330413P13RIK	-3.05984	0.046328	0.186002
MAP3K8	-3.05903	0.00371298	0.0228597
1500015O10RIK	-3.0441	0.000893421	0.00651509
TTLL3	-3.04401	2.14e-13	8.85e-12
CSRNP1	-3.04325	2.23e-07	3.56e-06
RMST	-3.04278	9.89e-10	2.34e-08
FOXC1	-3.04166	0.0424948	0.173958
SCNN1A	-3.04068	1.2e-05	0.000137965
BMP5	-3.04026	0.0279541	0.123837
ZFP36	-3.03993	2.28e-07	3.62e-06
PIEZO2	-3.03688	7.61e-11	2.13e-09
CCDC37	-3.03492	5.48e-14	2.47e-12
TEKT1	-3.03415	3.46e-08	6.37e-07
BICC1	-3.03414	8.28e-06	9.89e-05
5930430L01RIK	-3.0332	6.77e-05	0.000660053
SNORA21	-3.02896	0.024169	0.109618
ADGRG6	-3.02481	1.21e-13	5.15e-12
HIST1H2AC	-3.02231	6.38e-14	2.85e-12
FAM180A	-3.02212	0.0127671	0.0649557
LAMA1	-3.02138	5.08e-05	0.000510536
PIM1	-3.02058	4.43e-08	7.99e-07
FAM166A	-3.01767	0.00441896	0.0264405
BAMBI	-3.01108	1.21e-09	2.83e-08
HIST1H3D	-3.00932	3.06e-09	6.69e-08
LGI3	-3.00622	4.97e-10	1.23e-08
NID2	-2.99719	0.000164594	0.00146421
CCR9	-2.99518	0.00928306	0.0498847
TM6SF2	-2.99241	0.00808593	0.0442575
CORO6	-2.99205	0.0436843	0.177671
PRSS27	-2.99192	0.0232606	0.106525
CCNO	-2.98714	0.00301253	0.019132
4932411E22RIK	-2.98663	1.88e-06	2.53e-05
HSPA1B	-2.98416	0.000139628	0.00126624
EFNA1	-2.98367	0.00270925	0.0174082
FOXD1	-2.98219	0.00199944	0.013354
EFCAB12	-2.9808	9.77e-06	0.000114359
HIST1H2BA	-2.97983	0.00387594	0.0236934
FAS	-2.97894	0.00166665	0.011406
HIST1H3B	-2.97685	2.34e-14	1.1e-12
STAT5A	-2.97348	6.74e-06	8.17e-05
AOX1	-2.96596	6.36e-05	0.000625004
RGS22	-2.9645	1.84e-06	2.49e-05
TBX18	-2.96259	0.0394077	0.163459
LPO	-2.95141	0.000171714	0.00151657
MLXIPL	-2.95098	0.000242477	0.00206857
TEX12	-2.94918	0.000719506	0.00539912
DUSP10	-2.94813	3.66e-10	9.28e-09
PLAT	-2.94669	1.96e-35	7.36e-33
HIST1H2AD	-2.94429	5.14e-16	2.94e-14
NID1	-2.9421	2.07e-05	0.000225342
HIST1H3G	-2.94089	9.63e-10	2.29e-08
TTC30A2	-2.93689	1.91e-06	2.57e-05
GATA2	-2.93642	0.0155256	0.0760809
EMILIN1	-2.93589	0.000160182	0.00143203
KCNJ5	-2.93418	0.00613502	0.0348556
ENO4	-2.9284	6.14e-07	9.08e-06
COL26A1	-2.9266	8.08e-06	9.66e-05
MARCH3	-2.92577	2.35e-07	3.72e-06
FGF23	-2.92491	0.02293	0.105447
6430503K07RIK	-2.92437	0.00505428	0.0296577
ARHGEF39	-2.91988	0.00501971	0.029491
TNF	-2.91534	0.0213571	0.0995779
NHLH2	-2.91207	0.000734465	0.00549198
SLC30A3	-2.9106	0.0101866	0.0536971
TEAD3	-2.89979	4.31e-09	9.23e-08
ENPP6	-2.89884	0.00585042	0.0335474
CERCAM	-2.89808	7.08e-13	2.77e-11
ADAMTS12	-2.89586	1.72e-11	5.46e-10
AGBL4	-2.89547	1.51e-05	0.000169269
CLEC2D	-2.89537	0.00296183	0.0188853
C1QTNF2	-2.89427	0.00204308	0.0136217
MAP3K14	-2.88545	4.81e-08	8.63e-07
HIST1H2BM	-2.88436	3.31e-18	2.52e-16
AGT	-2.88372	3.61e-11	1.08e-09
BVES	-2.88232	2.98e-05	0.00031227
GHR	-2.87867	1.03e-23	1.41e-21
ACAN	-2.87857	0.00114214	0.00812445
MPZL3	-2.87028	0.0418765	0.17181
ADAMTSL4	-2.86989	1.56e-07	2.56e-06
AK7	-2.86986	2.58e-05	0.000273643
TYMP	-2.86825	0.00118024	0.00837371
HIC1	-2.86722	0.000682052	0.00515241
GAS2L2	-2.86598	0.00152045	0.0104956
IL15RA	-2.86486	0.00897651	0.0485213
GM9054	-2.86241	0.00518233	0.0303068
AEBP1	-2.85515	0.0125275	0.0639921
TXNIP	-2.85477	2.17e-10	5.65e-09
PLATR8	-2.85222	0.0148642	0.0734385
COL4A6	-2.84893	1.51e-10	4.01e-09
ATP6V1C2	-2.84587	0.0443484	0.179774
CTSK	-2.84431	0.00281537	0.0180235
NFKBIZ	-2.8433	1.78e-12	6.54e-11
OPTC	-2.84244	3.45e-05	0.000356924
GM15401	-2.84203	0.0389357	0.161788
JADE2	-2.84175	8.66e-06	0.000102785
PHF19	-2.8398	3.06e-11	9.25e-10
EGFLAM	-2.83693	1.44e-05	0.000161487
ODF3B	-2.83657	0.00180287	0.0122246
FAM47E	-2.82894	0.0234947	0.107406
LGR4	-2.81914	1.07e-19	9.82e-18
GBP4	-2.80988	0.0189243	0.0898551
HIST1H2BF	-2.80796	7.4e-12	2.49e-10
P2RX5	-2.80752	0.04251	0.173958
IGF2BP1	-2.80735	7.53e-18	5.46e-16
6820408C15RIK	-2.80585	0.00432783	0.0259847
PDLIM1	-2.79799	0.00189599	0.0127566
AK8	-2.7973	0.0040681	0.0246417
COL28A1	-2.79315	0.00400233	0.0243435
LRRC46	-2.79001	3.45e-05	0.00035691
GM10560	-2.78899	0.00599729	0.0342255
CHRNE	-2.78658	0.0297954	0.130675
HIST1H4K	-2.78641	4.89e-05	0.000492582
SYNE4	-2.7861	0.0327043	0.141047
TRAM2	-2.77888	3.04e-13	1.23e-11
HIST1H2AB	-2.77828	7.41e-11	2.08e-09
EDN3	-2.7775	0.0242993	0.110103
TNFAIP3	-2.77628	7.23e-09	1.49e-07
EFHB	-2.77463	1.42e-05	0.000159993
NUDT17	-2.77331	0.00104982	0.00751525
ITGA7	-2.76881	7.09e-05	0.000687284
CRISPLD1	-2.76862	0.000475764	0.00375877
HIST1H2BH	-2.76582	5.74e-06	7.05e-05
IL34	-2.76238	0.000861962	0.0063194
SLC16A9	-2.76226	0.000227745	0.00195495
HIST1H2AF	-2.75958	7.74e-07	1.12e-05
CATIP	-2.75906	0.000376762	0.00306781
4931429I11RIK	-2.7584	0.014541	0.0721768
SLC39A12	-2.75743	1.91e-15	1.03e-13
CYP27A1	-2.75393	0.0483087	0.192805
UBC	-2.75271	6.11e-30	1.43e-27
AQP1	-2.75138	0.00866402	0.0470315
MAMSTR	-2.75093	0.0260303	0.116785
LRRC6	-2.74522	0.00511302	0.0299289
MIR1894	-2.74458	0.0364897	0.153626
3930402G23RIK	-2.73932	0.000998054	0.00718367
TPCN2	-2.73888	5.29e-06	6.55e-05
1700094D03RIK	-2.73886	2.64e-15	1.4e-13
SH3D21	-2.73793	0.0011033	0.00786867
ARC	-2.73793	6.58e-06	8e-05
ADM	-2.7371	0.0307904	0.134208
LDLRAP1	-2.7341	0.028208	0.1248
SFRP4	-2.73147	1.61e-05	0.000178973
MRC2	-2.72886	2.25e-09	5.02e-08
GABRQ	-2.72714	0.000642942	0.00489562
SPDEF	-2.7271	0.0247729	0.111931
HIST1H2AN	-2.7262	1.58e-09	3.64e-08
PLEKHA2	-2.72123	0.000374067	0.00304976
ALPK3	-2.72021	0.0246314	0.111434
HES1	-2.72004	8.21e-10	1.97e-08
CYR61	-2.71791	1.74e-05	0.000192568
ANXA2	-2.71561	6.75e-07	9.84e-06
GM1661	-2.71526	0.00529756	0.0308863
ACOT3	-2.71199	0.0114811	0.0593278
WNK4	-2.70858	2.33e-08	4.43e-07
TRAF5	-2.70809	0.00365902	0.022571
GXYLT2	-2.70759	0.0135157	0.067898
PLSCR2	-2.70722	0.00890216	0.0481603
RAB38	-2.70364	0.0241693	0.109618
HIST1H2BK	-2.70225	3.24e-17	2.14e-15
F3	-2.70059	3.04e-11	9.19e-10
COL5A1	-2.69517	3.43e-08	6.32e-07
COL5A2	-2.6889	2.24e-13	9.21e-12
SOX10	-2.68047	1.1e-07	1.86e-06
KIF6	-2.67928	4.95e-05	0.000498279
LHX9	-2.67897	1.98e-06	2.64e-05
FREM1	-2.67823	1.89e-15	1.02e-13
ENPP3	-2.67461	0.000222797	0.00191691
WNT4	-2.67377	9.24e-05	0.000870472
VSTM4	-2.67066	6.11e-07	9.04e-06
TRPM6	-2.67011	0.00972611	0.0516683
PDYN	-2.6695	4.1e-05	0.000419511
4930447K03RIK	-2.66753	0.00688642	0.0385185
PPP1R32	-2.66735	0.00254708	0.0165552
CFAP45	-2.6667	0.00728732	0.0403714
2610035F20RIK	-2.66489	0.00032866	0.00272838
DNAH7A	-2.66463	1.17e-09	2.75e-08
SERTAD3	-2.66039	0.0207819	0.0974661
SCARF2	-2.65992	0.00151479	0.0104717
CRB1	-2.6522	0.000362027	0.00296676
BNC2	-2.647	2.12e-06	2.81e-05
CAR14	-2.64508	0.00310052	0.0195997
NAALADL1	-2.6398	0.00483615	0.0285248
SLC7A10	-2.6369	2.14e-18	1.66e-16
GM11992	-2.63458	6.52e-05	0.000638251
LY6G6C	-2.63247	0.0407561	0.167858
EYA2	-2.63228	1.02e-07	1.73e-06
BTBD18	-2.63161	0.0143276	0.0711914
CBLN4	-2.63028	0.0118511	0.0609108
SMARCA5-PS	-2.62782	1.04e-25	1.73e-23
DLL1	-2.62007	1.5e-11	4.84e-10
HIST1H3E	-2.61896	5.72e-11	1.66e-09
F420014N23RIK	-2.61642	0.00031429	0.00262045
CCDC150	-2.6128	0.0165841	0.0804811
MST1R	-2.61043	0.0410136	0.168846
PLAG1	-2.60986	2.17e-14	1.03e-12
ENPP1	-2.60932	0.0026688	0.0171771
TWIST1	-2.6093	0.0166777	0.0808533
GDPD2	-2.60695	5.19e-26	8.78e-24
MDFI	-2.60363	0.0010824	0.007734
EVPL	-2.60354	0.000589671	0.00453147
DNAH2	-2.6035	4.51e-11	1.33e-09
D930015M05RIK	-2.59243	0.000339587	0.00280691
MMP2	-2.58778	5.34e-06	6.61e-05
SPAG5	-2.58705	7.36e-21	7.57e-19
ABHD15	-2.58237	0.0126906	0.0646524
CSF1	-2.57613	9.7e-15	4.83e-13
GGN	-2.57403	0.00721268	0.0400856
LRRC71	-2.57301	0.000279336	0.00235778
GADD45B	-2.57281	0.00029094	0.00244494
FCGRT	-2.57182	0.0174256	0.0839011
RNF122	-2.56792	1.09e-13	4.68e-12
RDH5	-2.56689	2.78e-05	0.000292931
IQUB	-2.56645	1.79e-18	1.4e-16
CNTNAP1	-2.56593	0.00723692	0.0401619
GPRC5C	-2.5655	0.00758549	0.0418415
DNASE2A	-2.56204	0.000347119	0.00285683
HIST1H2BB	-2.56191	2.58e-08	4.84e-07
ANGPT2	-2.56005	1.98e-05	0.000216231
TCP11	-2.55415	0.0132927	0.0670591
B3GALT5	-2.55389	1.83e-05	0.000201813
LRIG1	-2.55346	1.15e-22	1.35e-20
FLNC	-2.55255	5.47e-10	1.35e-08
FGFBP1	-2.55072	0.0222957	0.103325
EME1	-2.55066	0.000867731	0.00635682
IL33	-2.55032	9.17e-08	1.57e-06
EMP3	-2.54959	0.00387688	0.0236934
ISM1	-2.54934	0.0109871	0.0571453
DNAAF1	-2.5485	0.00996146	0.0527137
CCDC160	-2.54629	0.00110053	0.0078577
2610020H08RIK	-2.54348	3.76e-09	8.11e-08
COL22A1	-2.54244	1.9e-06	2.55e-05
SERINC4	-2.54229	0.000117608	0.00108246
SHC1	-2.54187	1.41e-06	1.94e-05
STC2	-2.54123	0.00386753	0.0236665
CCPG1OS	-2.54104	5.51e-08	9.77e-07
MOV10	-2.53995	2.47e-07	3.89e-06
SHPK	-2.53916	0.0228825	0.105271
KATNAL2	-2.53736	0.000336044	0.00277882
NRG4	-2.53131	0.0216092	0.100582
TIGIT	-2.53038	0.00142292	0.00991518
KDELR3	-2.5301	5.33e-07	8e-06
PODN	-2.5276	1.12e-06	1.58e-05
ZFP217	-2.52643	7.88e-18	5.65e-16
PLEKHH3	-2.52624	1.3e-07	2.17e-06
MEIS1	-2.52217	5.93e-16	3.35e-14
LCMT2	-2.52139	2e-06	2.67e-05
COL12A1	-2.52123	1.71e-16	1.03e-14
2610203C22RIK	-2.51491	0.00579565	0.0333232
GM16617	-2.51347	0.000236886	0.00202267
GYLTL1B	-2.50689	0.0480936	0.192043
COL18A1	-2.50368	0.0178902	0.0856034
CCDC103	-2.50279	0.0108946	0.0568036
SLC2A4	-2.50271	0.000135988	0.00123616
SLC35D2	-2.50189	0.0349521	0.148459
ADCY8	-2.50135	5.47e-08	9.72e-07
WLS	-2.50115	6.76e-08	1.18e-06
FHOD1	-2.5005	5.1e-08	9.13e-07
S1PR2	-2.49799	6.09e-07	9.03e-06
KCNT1	-2.49532	9.35e-17	5.9e-15
1700007K13RIK	-2.4951	0.00789902	0.0433887
RIN1	-2.49466	0.0170897	0.0825199
EMILIN2	-2.49293	0.00201933	0.0134728
TAL1	-2.49113	0.0375711	0.157073
BACE2	-2.49076	0.000689441	0.00519662
GM5069	-2.49068	3.15e-08	5.84e-07
DNALI1	-2.48606	0.00236474	0.0155123
ZFP488	-2.48351	1.6e-06	2.18e-05
ALG1	-2.48301	0.000429248	0.00343524
CREB3L1	-2.48169	9.38e-14	4.06e-12
PLAC9B	-2.47935	0.000195214	0.0017049
MELK	-2.47803	1.16e-05	0.000133003
ITIH5	-2.47713	0.000377609	0.00307339
FAM20A	-2.47626	0.000233888	0.00200154
SPAG16	-2.47588	8.08e-05	0.000771323
PTH1R	-2.47434	4.86e-07	7.31e-06
CCNA1	-2.47361	0.0286733	0.126595
SLC27A6	-2.47324	0.00613302	0.0348546
DYNLRB2	-2.47269	0.00205293	0.0136731
LMOD1	-2.47262	0.0236543	0.107902
LIPG	-2.47054	2.72e-06	3.55e-05
TSKU	-2.46948	7.89e-12	2.63e-10
BTD	-2.46489	1.03e-08	2.07e-07
AMIGO3	-2.46453	1.19e-05	0.000137173
FLT3L	-2.46399	0.00857551	0.0466171
4932443I19RIK	-2.45939	0.00503288	0.0295502
TNS2	-2.45613	1.9e-05	0.000208038
1700017B05RIK	-2.44871	9.95e-17	6.24e-15
SULF2	-2.44801	8.79e-17	5.59e-15
MATN2	-2.44492	3.36e-12	1.18e-10
DUSP6	-2.44368	4.94e-17	3.23e-15
IQCG	-2.44283	6.02e-11	1.73e-09
ANGPTL2	-2.44192	0.00017389	0.00153053
HIST1H2AE	-2.44111	2.5e-07	3.93e-06
MIR153	-2.43964	0.024891	0.112438
CD248	-2.43599	0.029755	0.130563
XRCC3	-2.43571	2.03e-11	6.33e-10
BEST1	-2.43562	0.00832914	0.0454587
FIRRE	-2.43302	2.18e-08	4.17e-07
CASC1	-2.43254	0.00361499	0.0223643
FNDC3C1	-2.43155	0.0416211	0.170905
DPY19L2	-2.43071	0.0461342	0.185341
MTAP7D3	-2.42684	0.000823388	0.00606915
KIF20A	-2.426	4.88e-09	1.03e-07
IRF7	-2.42419	0.000105906	0.000980882
SLFN10-PS	-2.42313	0.0301066	0.131859
LZTS2	-2.42312	9.11e-09	1.86e-07
SPAG17	-2.42148	0.00280119	0.0179387
HIST1H4I	-2.42083	0.000165049	0.00146689
GM9958	-2.42044	0.0191451	0.0906787
TMC3	-2.41973	0.00577777	0.0332604
EGFL8	-2.4197	0.0128713	0.065382
TRIM34A	-2.41886	0.000141731	0.0012841
GSTM2	-2.41834	0.00976259	0.0518045
CDKL4	-2.4166	9.88e-06	0.000115573
ACKR3	-2.41645	4.87e-11	1.43e-09
PIFO	-2.41572	0.0051934	0.0303623
GLI1	-2.4128	4.47e-05	0.000454574
2810454H06RIK	-2.41279	9.24e-05	0.000870472
YPEL4	-2.4125	4.15e-06	5.24e-05
PAPLN	-2.40929	0.0366127	0.153907
GM6225	-2.40624	0.00791974	0.0434722
HIST1H1A	-2.40614	0.000109133	0.00100931
SLC14A2	-2.40507	3.06e-10	7.82e-09
NOV	-2.40495	0.0252958	0.113998
SULT1A1	-2.40362	0.000148941	0.00134117
CRB2	-2.4034	2.17e-05	0.00023517
CDH23	-2.4032	0.0410391	0.168914
NR4A1	-2.39988	4.67e-05	0.000472406
A330074K22RIK	-2.39862	0.0398984	0.165036
PRSS23	-2.39678	0.000173223	0.00152678
IL4RA	-2.39506	0.000807714	0.00596511
ALPL	-2.39313	1.69e-14	8.15e-13
GPR17	-2.39202	1.88e-11	5.88e-10
PTCH1	-2.39187	2.53e-22	2.92e-20
ANKRD66	-2.39181	0.049333	0.195889
MERTK	-2.3911	2.09e-08	4e-07
LPAR6	-2.39063	2.15e-11	6.68e-10
RANBP3L	-2.38892	0.000522111	0.00408613
PLLP	-2.38835	3.7e-06	4.72e-05
GM13139	-2.38805	1.49e-07	2.46e-06
EGF	-2.38662	0.00159828	0.0109932
EDAR	-2.38583	0.00257612	0.0167099
HIST2H2AC	-2.3858	7.84e-10	1.89e-08
ESPL1	-2.38459	5.39e-05	0.000538712
RASSF4	-2.38324	5.34e-08	9.53e-07
OLFML3	-2.38201	3.29e-05	0.000341263
HYMAI	-2.38069	0.000282337	0.00237892
STARD13	-2.38062	2.32e-07	3.68e-06
PTPN14	-2.37754	4.06e-05	0.000415676
COL23A1	-2.37498	2.11e-12	7.58e-11
TCHH	-2.3742	0.0127564	0.0649357
CD55	-2.37383	0.00115242	0.00818544
VANGL1	-2.37282	6.03e-06	7.39e-05
ZFP820	-2.37278	4.41e-05	0.000448605
JUNB	-2.37218	4.97e-05	0.000499277
HIST1H3I	-2.36997	2.28e-05	0.000245967
ST5	-2.36934	1.66e-29	3.66e-27
SLC44A3	-2.3689	0.00342469	0.0213597
PLCD4	-2.36849	1.71e-15	9.27e-14
NADSYN1	-2.36729	4.51e-05	0.000457782
BIRC3	-2.3659	0.014568	0.0722923
NDST4	-2.36152	0.0212005	0.0990168
WDR78	-2.35788	9.68e-05	0.000909185
ADRA1A	-2.3558	1.49e-06	2.04e-05
BRF2	-2.35253	0.000753902	0.00561101
CDKN1A	-2.35243	0.00616943	0.0350199
RREB1	-2.35167	5.62e-13	2.22e-11
CLIC1	-2.34994	2.47e-11	7.59e-10
JUN	-2.34935	1.17e-15	6.51e-14
SLCO4A1	-2.34907	0.0222253	0.103049
ADAT3	-2.34729	0.00821291	0.0449012
DUSP1	-2.34573	7.7e-14	3.38e-12
MCAM	-2.34472	0.000122226	0.00112226
PALD1	-2.34323	6.55e-11	1.87e-09
RXRA	-2.34219	2.88e-18	2.2e-16
FAM46C	-2.34062	0.0174311	0.0839011
RECQL4	-2.33751	0.000445786	0.00355273
A330033J07RIK	-2.336	0.0395681	0.163959
CCDC151	-2.33575	0.000148464	0.00133813
SPRY1	-2.33427	3.67e-09	7.94e-08
ADCK3	-2.32874	2.73e-05	0.000288754
TMPRSS6	-2.32742	0.0181224	0.0864983
CTGF	-2.3264	0.000171034	0.00151306
CLASRP	-2.32426	2.3e-14	1.09e-12
9430041J12RIK	-2.32029	2.04e-07	3.28e-06
SLC2A12	-2.31837	9.05e-09	1.85e-07
TICRR	-2.31823	1.31e-12	4.93e-11
VEGFA	-2.31643	4.58e-11	1.35e-09
MTL5	-2.31625	0.00889994	0.0481603
IVD	-2.31391	1.11e-26	1.98e-24
RAD54L	-2.31072	9.44e-05	0.000887832
GM6498	-2.31037	0.0119393	0.0613148
MOXD1	-2.30951	0.00584436	0.0335474
AURKB	-2.30774	1.32e-07	2.2e-06
D030068K23RIK	-2.30742	3.08e-11	9.29e-10
DPP6	-2.30661	2.37e-23	3.06e-21
CUBN	-2.30637	0.000157112	0.00140812
CCL3	-2.3049	0.000243613	0.00207733
MAP3K19	-2.3001	6.27e-09	1.31e-07
TTLL9	-2.29847	0.0202103	0.0951117
MEGF11	-2.29741	2.17e-14	1.03e-12
AI182371	-2.29348	0.0423524	0.173529
SLC41A3	-2.29025	6.9e-09	1.43e-07
SELENBP2	-2.28856	0.000129877	0.00118625
SYNE3	-2.28599	0.0109602	0.0570364
TTC34	-2.2829	0.0111871	0.0579966
CLEC11A	-2.28276	0.0234841	0.107406
HIST1H3H	-2.28212	0.000206728	0.00179643
FBXO48	-2.28167	0.0135986	0.0682605
ITIH3	-2.28158	2.16e-13	8.92e-12
IRGM2	-2.28151	0.00520303	0.0304093
STIL	-2.28067	2.45e-09	5.47e-08
LOXL4	-2.2803	0.0331339	0.142274
UGT1A6A	-2.28	0.00456116	0.027164
DNAH1	-2.27898	1.19e-07	2e-06
BAG3	-2.27838	4.7e-07	7.09e-06
CALR3	-2.27786	0.0303235	0.132536
COL4A2	-2.27649	0.00177016	0.0120358
9330188P03RIK	-2.27508	0.000200439	0.00174575
ERBB2	-2.27405	3.04e-13	1.23e-11
COL16A1	-2.27399	1.94e-06	2.6e-05
HIST1H2BJ	-2.27215	0.000164542	0.00146421
GM10432	-2.27132	0.0260866	0.116983
TIMP4	-2.26868	8.19e-19	6.67e-17
TRIM68	-2.26862	0.00353467	0.0219526
ASAP3	-2.26712	5.33e-06	6.59e-05
E2F7	-2.2666	1.36e-15	7.51e-14
CCDC89	-2.26556	0.0391844	0.162644
NFKB2	-2.26185	9.8e-05	0.000917836
LYPLAL1	-2.25382	2.43e-05	0.000259137
MIR99A	-2.25219	0.0175121	0.0841632
GM7173	-2.25212	0.0030293	0.0192066
C1QL1	-2.25186	0.000696837	0.00524753
PLK1	-2.2507	1.01e-06	1.44e-05
ANKEF1	-2.24997	0.00765	0.0421731
PLEKHH2	-2.2488	1.9e-07	3.08e-06
A2M	-2.24839	0.00126684	0.00893185
AQP11	-2.24724	6.23e-09	1.31e-07
MYB	-2.2469	9.01e-07	1.29e-05
CD59A	-2.24422	0.013669	0.0684882
KIF2C	-2.2433	6.27e-06	7.65e-05
ERRFI1	-2.24324	5.47e-07	8.19e-06
CCDC163	-2.24262	0.00388758	0.0237512
ADORA2B	-2.24051	6.18e-05	0.000608205
CCNE1	-2.23981	8.34e-05	0.000794868
PEAR1	-2.23943	0.000980437	0.00708484
RFX2	-2.23884	2.57e-09	5.7e-08
AW551984	-2.23846	1.65e-11	5.25e-10
ROR1	-2.23831	0.0231904	0.106313
CYGB	-2.23732	4.97e-08	8.91e-07
DNAH9	-2.23574	2.15e-09	4.82e-08
MICALL2	-2.23549	2.2e-07	3.51e-06
TTYH2	-2.23515	1.28e-14	6.29e-13
SDC2	-2.23419	1.59e-15	8.66e-14
EPB4.1L4B	-2.22937	0.000104871	0.000973181
EPHX3	-2.22864	0.0169741	0.0821447
EPHA10	-2.22797	0.00585926	0.033578
ANKRD34B	-2.22665	0.0211171	0.0987202
IGTP	-2.2266	0.002095	0.0139001
LOXL2	-2.2262	0.000112434	0.00103784
PAMR1	-2.2213	0.000179157	0.00157255
2610035D17RIK	-2.22054	2.15e-07	3.44e-06
ATP1A1	-2.2185	1.71e-22	1.99e-20
MST1	-2.21603	0.0199875	0.094179
LIMS2	-2.21536	0.009008	0.0486503
SAXO2	-2.21441	0.00653961	0.0368262
CCNF	-2.21087	0.000226535	0.00194557
IQGAP3	-2.20887	0.000215189	0.00185982
AASS	-2.20881	0.00130285	0.00915869
SERPINA3N	-2.20552	1.79e-05	0.000197046
CCNJL	-2.20508	6.27e-07	9.27e-06
IGF2BP2	-2.20499	9.12e-12	3.03e-10
SLC6A9	-2.20368	9.45e-11	2.61e-09
FBXO17	-2.20279	7.78e-06	9.33e-05
HSPG2	-2.20192	4.54e-10	1.13e-08
KLF5	-2.20175	4.81e-06	5.99e-05
TCF7L2	-2.19972	2.49e-11	7.61e-10
ADRA2A	-2.19934	0.00093847	0.00680987
GBP6	-2.19795	0.000883222	0.00644809
ARMC3	-2.19761	0.000518111	0.00405648
GM2518	-2.19481	0.0131505	0.0664119
PENK	-2.193	0.00129553	0.00911732
ELFN1	-2.18689	9.1e-10	2.17e-08
APCDD1	-2.18566	1.58e-11	5.07e-10
TRAF1	-2.1843	0.0125626	0.064137
CFAP46	-2.18392	4.4e-06	5.52e-05
SPSB1	-2.18357	0.000233041	0.00199608
PAPPA	-2.18214	2.41e-05	0.0002571
NEDD9	-2.18111	3.75e-15	1.94e-13
ERF	-2.18011	4.13e-11	1.23e-09
CD1D2	-2.17781	0.0237023	0.108038
MAPK15	-2.17749	0.00209042	0.0138745
GFRA2	-2.17737	1.39e-12	5.22e-11
SERTAD1	-2.1739	0.00813957	0.0445129
VIL1	-2.17332	0.0340535	0.145385
CACNG5	-2.1715	1.17e-07	1.98e-06
BMP7	-2.16885	0.000412243	0.00332137
CBX8	-2.16831	9.92e-05	0.00092716
ULK4	-2.16635	1.2e-06	1.68e-05
SNHG18	-2.16539	3.74e-05	0.000384839
MIR6935	-2.16472	0.0359005	0.151701
TMEM232	-2.16411	0.0424582	0.173858
TMOD1	-2.16142	0.0446283	0.180503
IKBKE	-2.16136	0.00196326	0.0131406
TMEM63A	-2.1599	0.00110374	0.0078689
CCDC40	-2.15802	3.43e-15	1.78e-13
MBP	-2.15723	7.69e-08	1.33e-06
PRKCQ	-2.15702	3.43e-06	4.4e-05
4931431C16RIK	-2.15697	0.0349099	0.148346
ITGA5	-2.15399	4.52e-06	5.65e-05
RHOJ	-2.15329	0.000868872	0.00636036
MKS1	-2.15209	4.58e-05	0.000463931
PRELID2	-2.15189	0.0215992	0.10056
ARHGAP6	-2.15071	0.0168963	0.08183
CHODL	-2.14816	0.0241611	0.109618
CCDC65	-2.14761	0.00185519	0.0125438
RARRES2	-2.14728	0.0384541	0.1601
CENPN	-2.14523	7.58e-07	1.1e-05
FGL2	-2.14504	0.00106478	0.00761666
NEAT1	-2.14249	2.7e-06	3.53e-05
HIST1H2AI	-2.14248	3.58e-08	6.58e-07
PYROXD2	-2.14227	0.000114218	0.00105278
TMEM220	-2.14218	0.00890999	0.048189
ZFP960	-2.14101	1.87e-06	2.52e-05
HIST1H2BG	-2.14071	3.74e-10	9.44e-09
EVC2	-2.14033	2.1e-07	3.37e-06
JDP2	-2.13681	0.000137756	0.00125045
FBXO5	-2.1347	1.2e-06	1.68e-05
DDO	-2.13454	0.00362449	0.0224086
SLC16A6	-2.13448	2.98e-05	0.000312606
CCDC113	-2.13419	0.021399	0.0997488
TNFAIP6	-2.13311	0.00138393	0.0096754
RECK	-2.13207	1.31e-08	2.59e-07
NFATC4	-2.13169	3.27e-07	5.05e-06
CAST	-2.1307	4.02e-06	5.08e-05
NRK	-2.1301	0.0120356	0.0617264
LRRK1	-2.12512	0.000390614	0.00317384
SLC35G2	-2.12456	0.0114522	0.0591946
GEM	-2.12164	6.63e-07	9.69e-06
SERPINH1	-2.12046	6.06e-07	8.98e-06
CYP4F13	-2.12027	1.28e-05	0.000146022
SLC19A2	-2.11995	0.000276206	0.00233445
ADAMTSL3	-2.11861	0.00534315	0.0311047
PPIFOS	-2.11848	0.00393875	0.0240178
DEPDC1A	-2.1182	1.37e-05	0.000154934
FBLN1	-2.11793	8.37e-07	1.21e-05
PROM1	-2.11679	5.77e-11	1.67e-09
ADAMTS6	-2.11202	1.76e-11	5.55e-10
PDGFRA	-2.10812	1.11e-08	2.22e-07
ADCY7	-2.10413	9.75e-05	0.000914003
TMC4	-2.10322	0.00313346	0.0197515
LAMB2	-2.10311	1.22e-13	5.15e-12
D17H6S56E-5	-2.10291	1.19e-11	3.87e-10
TXNDC5	-2.0984	8.17e-11	2.27e-09
P2RX7	-2.09727	2.58e-09	5.71e-08
TMEM216	-2.09356	2.06e-06	2.74e-05
ECE1	-2.08969	1.22e-17	8.52e-16
LRRC48	-2.08967	0.000180637	0.00158482
SHCBP1L	-2.08909	0.00474418	0.0280445
MSH4	-2.086	0.0467279	0.187215
RBPMS	-2.08176	0.00646068	0.0364676
D8ERTD82E	-2.0766	2.16e-12	7.74e-11
HMMR	-2.0757	5.29e-15	2.7e-13
RSPH9	-2.07043	6.43e-07	9.43e-06
SGMS2	-2.07017	0.0261253	0.11712
KANK1	-2.07015	3.71e-08	6.79e-07
BIRC5	-2.06876	2.96e-06	3.85e-05
TRP53I11	-2.06617	3.93e-14	1.8e-12
D030047H15RIK	-2.06404	8.56e-05	0.000812191
CLDN1	-2.06364	0.0292593	0.128816
SPATA2L	-2.062	0.00712901	0.0397128
DACH1	-2.06135	3.96e-08	7.21e-07
MXRA8	-2.06011	1.4e-06	1.93e-05
LRR1	-2.05967	0.0376548	0.157354
USP2	-2.05932	8.12e-10	1.96e-08
PTBP1	-2.05818	2.48e-20	2.43e-18
COL24A1	-2.05737	0.0410579	0.168956
TM2D3	-2.05662	1.63e-10	4.34e-09
PYGL	-2.05587	3.33e-05	0.000344703
GBP10	-2.05504	0.0109278	0.0569454
STK33	-2.05443	0.000637815	0.00486432
ADAMTSL1	-2.05114	2.61e-06	3.42e-05
IL1R1	-2.04931	0.048733	0.194111
ARHGEF33	-2.04859	0.0387492	0.161083
ACPT	-2.04831	0.0283748	0.12548
NOD1	-2.04746	0.00318956	0.0200434
GRHL1	-2.0471	0.00347227	0.0216001
C130071C03RIK	-2.04543	6.03e-11	1.73e-09
CYP1B1	-2.04439	0.00256548	0.0166465
EVA1C	-2.0439	0.00782326	0.0430538
VIPR2	-2.0422	7.36e-06	8.86e-05
MAN2B2	-2.04181	3.66e-08	6.71e-07
ANXA11	-2.04076	0.0150277	0.0741323
SPHK1	-2.04015	0.0130676	0.0660631
IGSF1	-2.03979	0.000177656	0.00156081
CEP55	-2.0351	0.000291669	0.00244892
TTC30A1	-2.0336	0.000168439	0.00149148
HIST2H2AB	-2.03103	0.000146609	0.00132204
ITGA8	-2.02852	0.00405127	0.0245701
FAM83D	-2.02805	0.00067244	0.00509186
RGL3	-2.02787	0.0346222	0.14732
AHRR	-2.02749	0.00542112	0.0314986
FSTL1	-2.02687	2.28e-08	4.35e-07
5031434O11RIK	-2.02583	0.0162456	0.079079
CCNL1	-2.02193	8.65e-25	1.35e-22
GRHPR	-2.02013	0.000414598	0.00333754
LRRIQ1	-2.01943	1.8e-05	0.000198215
FZD9	-2.01928	0.000270456	0.00229396
GBP9	-2.01841	0.0162591	0.0791247
KCNC4	-2.01801	0.0485094	0.193421
INPP5J	-2.01561	0.000421061	0.00337537
STK32A	-2.01439	4.97e-07	7.47e-06
P4HA2	-2.01244	0.00596817	0.0340796
TMIE	-2.01139	0.000699516	0.00526356
TONSL	-2.01056	4.3e-05	0.000438596
MAMDC2	-2.01038	2.27e-07	3.6e-06
GABBR2	-2.01008	1.71e-12	6.3e-11
WSCD1	-2.01003	3.14e-10	8.02e-09
GALNT10	-2.00834	6.89e-09	1.43e-07
RAPGEF3	-2.00609	2.49e-07	3.92e-06
MAPKAPK3	-2.00491	0.045119	0.182065
CECR2	-2.00414	1.35e-08	2.68e-07
NIPAL3	-2.00291	8.9e-09	1.82e-07
LBP	-2.00184	0.0298773	0.130944
GPR37	-2.00176	0.00314877	0.0198327
SLC2A1	-2.00084	0.0107706	0.0562796
BRINP3	-1.9991	2.31e-06	3.05e-05
HIST1H2AK	-1.99806	3.71e-06	4.73e-05
CCDC78	-1.99785	0.00966862	0.0515058
DNAJC12	-1.99713	0.0200649	0.0944974
HIST1H2BE	-1.99653	2.21e-09	4.94e-08
SRF	-1.99537	6.27e-11	1.8e-09
SERPIND1	-1.99424	0.0468993	0.187823
MIA	-1.99409	0.00324745	0.0203604
IFITM3	-1.99324	8.73e-05	0.000826819
PSTPIP2	-1.98757	0.000919428	0.00668183
SKA1	-1.98356	0.0170324	0.0823448
DHRS3	-1.98347	1.25e-08	2.48e-07
SEMA5B	-1.98263	1.35e-07	2.25e-06
HIST1H2BL	-1.98152	1.2e-05	0.000137705
ZFP568	-1.9799	8.88e-08	1.53e-06
TBC1D4	-1.97916	6.82e-07	9.93e-06
TTF2	-1.97907	3.19e-06	4.11e-05
1700084C01RIK	-1.97371	4.64e-10	1.16e-08
4930557K07RIK	-1.97359	0.0109372	0.056979
ADAMTS9	-1.97322	4.42e-06	5.53e-05
CASKIN2	-1.973	1.83e-09	4.16e-08
EPHB3	-1.97253	4.11e-11	1.22e-09
NEK2	-1.9707	2.98e-05	0.00031227
ADAMTS1	-1.96743	0.00104388	0.00747834
CHD7	-1.96645	3e-32	8.82e-30
CDC20	-1.96584	9.42e-05	0.000886413
ARVCF	-1.96574	6.02e-24	8.73e-22
LRRC9	-1.96361	1.49e-05	0.00016635
CD36	-1.96058	0.0102189	0.0538524
BCAT2	-1.95909	0.00420821	0.0253619
LRRN1	-1.9585	5.77e-19	4.82e-17
SGSH	-1.95827	0.00137411	0.00961377
CNN2	-1.95803	0.00340106	0.0212256
PCSK9	-1.9542	0.014967	0.0738748
COL4A1	-1.95345	0.032034	0.138645
DRC1	-1.95129	4.03e-05	0.000412326
TOB1	-1.9509	2.81e-19	2.44e-17
CACHD1	-1.94985	6.34e-12	2.16e-10
PCSK6	-1.9488	0.000457062	0.00363352
ITFG3	-1.94852	1.78e-07	2.89e-06
COL4A5	-1.94821	8.71e-09	1.78e-07
TAP1	-1.94728	0.012229	0.0626173
CELSR1	-1.94593	5.43e-08	9.67e-07
NPHP3	-1.94203	7.2e-11	2.03e-09
DOCK5	-1.94187	0.00630702	0.0356739
NFKBIA	-1.93879	0.000412175	0.00332137
CFAP69	-1.93844	1.43e-07	2.36e-06
MAL	-1.93804	0.0174027	0.0838161
IER2	-1.93633	1.21e-06	1.69e-05
GALNT15	-1.93611	0.034902	0.148345
EFCAB11	-1.93608	0.00114258	0.00812462
5430405H02RIK	-1.9351	7.18e-05	0.00069458
VCL	-1.93381	7.24e-10	1.75e-08
ENKUR	-1.93052	0.00166552	0.0114024
RNF225	-1.92941	0.042777	0.174714
ZBTB46	-1.92603	0.00531165	0.0309402
DOCK6	-1.92509	0.000391552	0.00317877
GUCY1B2	-1.92323	0.00252357	0.0164247
IGDCC3	-1.92234	6.29e-09	1.32e-07
PSRC1	-1.92181	0.000105836	0.00098071
LAMA5	-1.92025	3.21e-08	5.94e-07
ST3GAL6	-1.9165	0.00847166	0.0461575
FHDC1	-1.9156	0.0128836	0.0654266
AU022754	-1.91396	0.00650164	0.0366663
CFAP74	-1.91301	0.00253479	0.0164865
DHRS11	-1.91162	0.0185526	0.0883097
GLIS3	-1.91138	9.57e-18	6.76e-16
TMEM104	-1.91121	1.64e-10	4.34e-09
CSPG4	-1.91097	2.52e-09	5.59e-08
BAK1	-1.91094	2.04e-09	4.61e-08
ZCCHC10	-1.90976	0.00177356	0.0120515
NEK11	-1.90947	0.00274015	0.017589
HSPA2	-1.90782	0.000137279	0.00124672
AGER	-1.90742	0.0400478	0.165546
SFMBT2	-1.90719	7.78e-05	0.00074694
PPFIBP2	-1.90611	0.00186055	0.0125757
S100A11	-1.90459	6.63e-05	0.000648545
BHLHE40	-1.90069	1.91e-06	2.57e-05
IGFBP3	-1.90017	0.000577921	0.00445908
ABCA9	-1.89933	0.0490303	0.19495
LENG8	-1.89895	3.17e-11	9.54e-10
ZC2HC1C	-1.89716	0.000301659	0.00252946
CCDC102A	-1.8954	0.00258757	0.0167614
BC030867	-1.89444	0.0223856	0.103641
NRM	-1.89407	0.000216082	0.0018667
SPOCK3	-1.89229	7.58e-05	0.000729953
TK1	-1.88976	0.00240849	0.0157884
TEKT2	-1.88719	0.00335287	0.0209664
INO80B	-1.88692	2.35e-05	0.000253113
ESYT1	-1.8861	0.000981538	0.00708745
SNRPN	-1.88279	0.00559515	0.0323649
ABCA4	-1.88184	0.00987657	0.0523223
TGFB1I1	-1.88136	1.09e-05	0.000125779
1700019G17RIK	-1.87898	4.55e-05	0.00046044
IL13RA1	-1.87835	0.00407478	0.0246743
LMNA	-1.8769	0.00227286	0.0149557
TMEM185B	-1.87531	4.37e-06	5.48e-05
GGCX	-1.87364	1.71e-09	3.92e-08
LPCAT3	-1.87201	1.73e-09	3.95e-08
SGOL1	-1.872	9.82e-06	0.00011489
CDCA2	-1.87139	0.00218786	0.0144361
CENPI	-1.87067	3.71e-05	0.000382231
CBX2	-1.86905	4.67e-06	5.83e-05
IGSF10	-1.86855	1.49e-20	1.48e-18
NRBP2	-1.86852	3.5e-14	1.61e-12
SESN1	-1.8685	1.67e-07	2.73e-06
P2RY14	-1.86535	0.0125696	0.0641555
CSF2RA	-1.8645	1.29e-05	0.000146439
CDC25C	-1.86411	9.8e-05	0.000917836
CCND3	-1.86317	3.17e-06	4.09e-05
CIART	-1.86311	0.00576164	0.0331936
SLC13A3	-1.86231	6.53e-05	0.000639302
FHL4	-1.86216	0.0385861	0.16058
TFEB	-1.85971	0.000654165	0.00496607
FHL2	-1.85961	0.00436112	0.0261435
TEP1	-1.85933	0.00249672	0.0162831
SLC6A11	-1.85764	5.74e-10	1.41e-08
ZBTB16	-1.85377	6.36e-05	0.000624889
TMCC3	-1.85284	7.08e-10	1.72e-08
GTSE1	-1.85274	0.000906862	0.00660053
ZFP36L1	-1.85095	2.14e-11	6.65e-10
SLC8B1	-1.85067	0.0182409	0.0869774
CTNS	-1.85037	2.51e-08	4.75e-07
DLGAP5	-1.84987	0.000633794	0.00483558
DNA2	-1.8488	2.48e-05	0.000264433
PLEKHG3	-1.84529	0.00701801	0.0391744
PLK3	-1.84521	1.23e-05	0.000140067
RASSF8	-1.8452	0.00191826	0.0128974
FAM43A	-1.84433	0.012819	0.0651851
MRPL24	-1.8443	1.05e-06	1.5e-05
TRIM26	-1.83889	5.42e-11	1.58e-09
ASB14	-1.83867	0.00455967	0.0271635
SIL1	-1.83862	1.48e-06	2.04e-05
TNIP2	-1.83809	0.000506144	0.00397744
ZFP691	-1.83795	0.000490663	0.0038669
TIGD2	-1.83761	8.33e-05	0.000794089
ITPKB	-1.83646	0.000216944	0.00187328
IL17RB	-1.83148	0.0237295	0.108111
IRS2	-1.83135	1.08e-09	2.55e-08
PLOD1	-1.83109	1.06e-05	0.0001234
LAMA4	-1.82993	0.0100931	0.0533071
ARRDC3	-1.82771	4.06e-18	3.06e-16
TUBB4B	-1.8274	2.05e-09	4.61e-08
PIK3IP1	-1.82514	1.62e-07	2.64e-06
PDGFD	-1.82148	0.00805128	0.0440931
VIMP	-1.82099	1.04e-09	2.46e-08
ELL	-1.81749	1.24e-08	2.46e-07
SLC41A1	-1.81727	1.51e-08	2.95e-07
AGBL2	-1.81648	0.00955496	0.0510425
PPP1R36	-1.81466	0.0232539	0.106525
GADD45A	-1.81337	0.00474716	0.0280534
SORCS2	-1.81235	3.73e-11	1.11e-09
SYT17	-1.81082	0.00393339	0.0239928
FKBPL	-1.80954	0.0348789	0.14828
PLEKHA7	-1.80754	6.23e-06	7.61e-05
CAPN1	-1.8066	0.00143752	0.0100025
CLCN2	-1.80603	6.35e-08	1.11e-06
SPDL1	-1.80576	0.00170619	0.0116475
SOX13	-1.80565	5.74e-05	0.000569587
HERPUD1	-1.80481	2.62e-05	0.000278414
PLA2G6	-1.80473	1.6e-08	3.13e-07
CD151	-1.80459	1.54e-05	0.000172313
REEP4	-1.80245	0.0228042	0.104995
TCN2	-1.80165	4.16e-05	0.000425222
GRID2	-1.80147	4.29e-06	5.39e-05
RPPH1	-1.80067	0.0143041	0.0711301
THSD4	-1.80047	1.62e-05	0.000180207
LY96	-1.79997	0.0359525	0.151799
AI464131	-1.79971	1.47e-09	3.39e-08
4921536K21RIK	-1.79969	0.042626	0.174321
MUM1L1	-1.79211	1.93e-06	2.59e-05
DEPDC1B	-1.79188	0.044616	0.180503
TSTD1	-1.79138	0.0439978	0.178671
BOC	-1.79058	1.49e-09	3.42e-08
ACER3	-1.78864	0.000171279	0.00151452
ABCG2	-1.78833	0.000600946	0.00460701
C430049B03RIK	-1.78793	0.0491703	0.195324
CEP72	-1.78778	8.67e-06	0.000102794
SFXN2	-1.7855	1.31e-10	3.54e-09
FOXM1	-1.78282	1.42e-07	2.35e-06
TXLNB	-1.78149	0.00114389	0.00813087
IL17RD	-1.78083	5.31e-05	0.000531449
ACP6	-1.77974	9.7e-05	0.000910384
SIK1	-1.7797	2.65e-09	5.85e-08
ENPP2	-1.77841	0.00363361	0.0224432
TTC41	-1.77269	0.0314185	0.136263
GALNT16	-1.77186	1.92e-11	5.99e-10
KDELC1	-1.77114	3.79e-06	4.82e-05
FZD5	-1.76851	0.0019298	0.0129613
REL	-1.76771	0.00194737	0.0130564
MECOM	-1.76768	0.0318782	0.138132
C4A	-1.76697	0.0275804	0.12242
BCAS1	-1.76652	0.000128082	0.00117041
AFAP1L2	-1.76635	2.65e-11	8.08e-10
ERICH3	-1.76576	0.0260622	0.116901
RTKN2	-1.76245	0.00301233	0.019132
RIN3	-1.76201	0.00914141	0.0492874
DIAP3	-1.76166	0.000153603	0.00137861
ACOT8	-1.76136	0.0152542	0.0750163
CYP2D22	-1.76048	0.000378836	0.00308207
MUTYH	-1.75982	0.0312807	0.135788
GM12992	-1.75805	0.00395353	0.0241003
EMB	-1.75722	0.0140881	0.0702204
LRTM2	-1.75633	6.37e-07	9.37e-06
WHRN	-1.75617	0.00034202	0.00282336
SFRP2	-1.75306	8.58e-07	1.24e-05
MALAT1	-1.75259	1.17e-06	1.64e-05
NDST2	-1.75058	2.37e-05	0.000254655
FGFR1	-1.74994	2.4e-11	7.36e-10
CPT1C	-1.74883	1.24e-16	7.59e-15
PLCH1	-1.74682	4.18e-08	7.59e-07
PMP22	-1.74422	0.000110545	0.00102138
REST	-1.7442	6.6e-07	9.67e-06
GPAT2	-1.74364	0.00320187	0.0201076
OMG	-1.74181	1.98e-07	3.2e-06
GSN	-1.74155	0.00157792	0.0108649
IL17RA	-1.73993	7.81e-08	1.35e-06
NME5	-1.73967	0.00439328	0.0263198
PEX16	-1.7396	0.00183597	0.0124227
EXPH5	-1.73958	0.00421919	0.0254121
BMF	-1.73764	0.00405242	0.0245701
SPATA5L1	-1.73761	0.044917	0.181403
GPR19	-1.73745	2.39e-08	4.53e-07
SMTN	-1.73594	0.00175556	0.0119546
HAP1	-1.7345	2.67e-05	0.000282175
THBS1	-1.73401	3.73e-05	0.000384092
PIDD1	-1.73281	0.0101535	0.0535522
GJA1	-1.73257	1.24e-07	2.07e-06
DDB2	-1.73244	0.0415965	0.170878
DTL	-1.73197	1.44e-05	0.000161515
ARHGAP24	-1.73102	0.00287994	0.018406
SPTY2D1	-1.73059	1.49e-12	5.55e-11
EDA2R	-1.7298	0.00621686	0.0352578
TSPAN18	-1.72724	6.25e-05	0.000615305
MOCS1	-1.7257	4.47e-10	1.12e-08
DDR1	-1.7209	7.56e-11	2.12e-09
ZIC2	-1.71786	0.000527127	0.00411865
PLP1	-1.71619	0.00399083	0.0242909
P2RX6	-1.71617	0.0261599	0.117202
BORA	-1.71519	8.72e-05	0.000826746
PVR	-1.71401	0.00467933	0.0277253
CAPN6	-1.71395	0.0033188	0.0207805
SREBF1	-1.71376	2.76e-10	7.12e-09
FAM53B	-1.71363	6.42e-07	9.43e-06
KIRREL	-1.71264	2.26e-05	0.000244737
EGR3	-1.71128	4.4e-05	0.000447736
FZD1	-1.70954	4.19e-08	7.6e-07
CDCA3	-1.7083	2.87e-05	0.000302277
4933407L21RIK	-1.70796	0.0112257	0.0581806
CTHRC1	-1.70512	0.00873171	0.0473586
KIF24	-1.70453	1.21e-06	1.69e-05
ZDHHC1	-1.70326	0.000417614	0.00335336
CDC14A	-1.70079	3.1e-07	4.81e-06
EPS8	-1.69902	1.38e-09	3.19e-08
FGF18	-1.69821	0.0423063	0.173421
PDE4B	-1.69688	2.36e-12	8.38e-11
ZKSCAN6	-1.69488	2.2e-06	2.91e-05
QSOX1	-1.69448	0.000593909	0.00456038
DHTKD1	-1.69389	2.35e-06	3.1e-05
CYP4F15	-1.69377	0.0209239	0.0980361
MKI67	-1.69321	6.54e-08	1.14e-06
ASPM	-1.69303	6.05e-07	8.98e-06
NUDT6	-1.68996	0.00262367	0.0169322
PACRG	-1.68754	9.63e-06	0.000112876
RETSAT	-1.68192	0.000832111	0.00612637
CLPTM1	-1.68165	7.97e-12	2.66e-10
MANBA	-1.67929	0.00459601	0.0273544
DISP1	-1.67861	1.72e-06	2.35e-05
RNF6	-1.67811	1.31e-09	3.05e-08
MXD3	-1.6778	0.0386586	0.160812
IQCK	-1.67711	0.0220762	0.102456
NXN	-1.67622	1.19e-06	1.66e-05
ADGRE5	-1.67622	0.00976595	0.0518056
CPEB1	-1.67575	0.0498281	0.197363
TMEM132E	-1.67534	0.00247568	0.016168
RGS16	-1.67467	2.57e-05	0.000273502
ZFPM2	-1.6746	1.95e-07	3.16e-06
SYNGR2	-1.6733	0.00586457	0.0335935
PIH1D2	-1.67163	0.0421416	0.172783
OTUD1	-1.6709	0.000438005	0.00349218
NDC80	-1.67039	7.01e-05	0.000680911
PNP	-1.67017	9.24e-06	0.000108493
PTK7	-1.6701	3.63e-06	4.64e-05
2700099C18RIK	-1.66804	0.00566792	0.0327364
FBXL22	-1.66743	0.0117807	0.0605979
SPRY4	-1.66381	2.54e-06	3.33e-05
SYDE1	-1.66255	0.000947865	0.00687283
GAS2L3	-1.65751	2.97e-05	0.000312193
ACADS	-1.65626	0.000842569	0.00619146
PGM2	-1.65601	1.09e-05	0.000126479
IGSF11	-1.65247	1.49e-10	3.97e-09
HTRA2	-1.65229	6.64e-05	0.000649512
FMO1	-1.65181	9.75e-06	0.000114267
CREB3L2	-1.65144	0.000160402	0.00143291
USP30	-1.65088	9.92e-10	2.35e-08
FAM189A2	-1.65026	0.000154009	0.00138161
WNT5A	-1.65019	2.24e-11	6.9e-10
LAMB1	-1.65014	5.61e-05	0.0005587
LRRN4CL	-1.64799	0.00918513	0.0494812
PLEKHH1	-1.64787	9.72e-05	0.0009114
CYP2J9	-1.64614	1.76e-06	2.39e-05
ISLR	-1.64544	0.0453283	0.182717
SPATA6	-1.64473	3.72e-05	0.000383012
E130317F20RIK	-1.64436	0.00119304	0.00846137
RPUSD3	-1.64424	0.0344174	0.146611
LIPT1	-1.64324	0.0327075	0.141047
TTC12	-1.6409	0.00100977	0.00725527
THBS3	-1.64046	1.64e-06	2.24e-05
STK10	-1.64021	0.000467633	0.00370678
EHD2	-1.63837	0.00527182	0.0307644
ITGA9	-1.63528	0.000105627	0.000979729
GANC	-1.63413	0.0038748	0.0236934
SLC25A35	-1.63263	0.0166682	0.0808277
LTA4H	-1.63205	2.34e-10	6.06e-09
DBX2	-1.6316	0.000100029	0.000933621
MYLK	-1.63067	0.0441503	0.179119
TMEM159	-1.63008	0.0412188	0.169422
IFNGR1	-1.62911	7.78e-05	0.000746718
LINCPPARA	-1.62768	0.00708336	0.0395045
LACC1	-1.6251	0.00431221	0.025899
PPP1R10	-1.62479	3.13e-11	9.43e-10
SHROOM4	-1.62228	8.24e-05	0.000786841
CPQ	-1.62209	0.0271085	0.120773
CAPSL	-1.62149	0.0176641	0.0847551
SKA3	-1.6213	0.00339865	0.0212256
RHBDF1	-1.62099	0.00014201	0.00128602
ZFP280B	-1.61892	7.32e-08	1.27e-06
HEY2	-1.61731	2.1e-05	0.000228783
JAG1	-1.61622	0.000465656	0.00369263
ZBBX	-1.61613	0.0332273	0.142589
IRF9	-1.61532	0.00299194	0.0190265
IQSEC1	-1.61263	6.66e-05	0.000650813
MMP15	-1.61178	1.4e-07	2.32e-06
DNAAF5	-1.61124	2.09e-05	0.000228066
EPHB4	-1.61119	0.000300316	0.00251931
ZGRF1	-1.61084	1.01e-05	0.000117343
DNAIC1	-1.61069	0.039612	0.164064
PPP1R2-PS3	-1.60999	0.0355836	0.15054
CYP7B1	-1.60889	0.00125996	0.00889314
RNF113A1	-1.60869	0.0175695	0.0843646
APPL2	-1.6081	2.64e-07	4.13e-06
ZFP414	-1.60711	7.16e-06	8.63e-05
ATF1	-1.60618	1.36e-08	2.68e-07
TSPAN15	-1.60445	0.000542284	0.004225
SNORA81	-1.60346	0.00991	0.0524849
KNDC1	-1.60282	0.000212624	0.00184264
1110007C09RIK	-1.60083	0.0395961	0.164033
9630028B13RIK	-1.59995	0.00624232	0.0353602
KIF18A	-1.59977	0.000531541	0.00414806
MFSD2A	-1.59757	0.00148873	0.0103101
PPT2	-1.59709	0.00277372	0.0177687
TTC30B	-1.59634	0.00135057	0.00946983
ZCCHC3	-1.59622	0.00298434	0.0189908
AIG1	-1.59581	3.05e-05	0.000318471
OTUD3	-1.59533	0.0139361	0.0696443
D130020L05RIK	-1.59155	0.00251485	0.016379
CTSH	-1.59108	0.0144721	0.071872
GFPT2	-1.59066	0.000920062	0.0066839
BCL2L12	-1.5904	0.0320318	0.138645
OSBPL7	-1.58975	0.000123351	0.00113205
SLC1A5	-1.58969	0.0490528	0.194978
MARS	-1.58951	2.25e-05	0.00024382
CHST14	-1.58886	0.0307021	0.133868
DOCK10	-1.58787	6.47e-08	1.13e-06
A930015D03RIK	-1.58748	0.0310176	0.134953
CALCRL	-1.58543	3.67e-05	0.000379058
EFHC1	-1.58538	0.00352667	0.02191
COL25A1	-1.58512	0.0107038	0.0559612
PRDM5	-1.58502	0.000334827	0.00277115
RING1	-1.58482	4.57e-07	6.92e-06
LRRC51	-1.58439	0.0228861	0.105271
CDC42EP1	-1.5841	0.000208889	0.00181439
CCNL2	-1.58124	8.51e-13	3.28e-11
ELMO3	-1.58066	0.019363	0.0915518
SPRY2	-1.58048	8.93e-08	1.53e-06
KIT	-1.57742	9.88e-05	0.000924142
NOTCH1	-1.5772	3.8e-06	4.83e-05
CNKSR3	-1.57642	0.0209547	0.0980364
ARHGEF40	-1.57503	1.65e-10	4.37e-09
SDK1	-1.57485	0.000413905	0.00333336
CKAP2L	-1.57362	5.08e-08	9.09e-07
ALDH1A1	-1.57259	0.016612	0.0805848
PCYOX1L	-1.57206	0.0146487	0.0725421
NPEPL1	-1.57125	1.95e-07	3.16e-06
ANTXR1	-1.57086	2.38e-10	6.16e-09
TSR3	-1.56888	0.000121863	0.00111947
EXO1	-1.56839	0.00672739	0.0377393
KRBA1	-1.56759	3.79e-07	5.82e-06
ZFP97	-1.56695	0.000996355	0.00717548
ING5	-1.56234	7.82e-05	0.000749226
STAT1	-1.56047	0.000113464	0.00104683
TULP3	-1.55945	7.6e-08	1.32e-06
RAP1GAP	-1.55796	1.99e-08	3.83e-07
PDZD7	-1.55759	0.0222234	0.103049
FAM46A	-1.55663	0.00644887	0.0364224
S100B	-1.55568	0.0028977	0.0185133
ABCC10	-1.55483	0.0277121	0.122919
NXT1	-1.55354	0.00729926	0.0404142
ZFP521	-1.55305	1.6e-06	2.18e-05
EDNRA	-1.55154	0.0146214	0.0724255
OVCA2	-1.55086	0.0444779	0.180086
PDGFRB	-1.54923	0.00225384	0.014851
PKMYT1	-1.54862	0.0319897	0.138552
PLA2G3	-1.54831	0.00135442	0.00949332
SASH1	-1.54816	2.76e-07	4.31e-06
PPAN	-1.54792	0.00333188	0.0208488
POLE	-1.54442	0.000192607	0.00168443
NPR2	-1.54334	6.35e-07	9.36e-06
CCDC3	-1.54223	5.55e-05	0.000552958
P2RX4	-1.54083	0.00306051	0.0193853
PRODH	-1.54059	0.00942708	0.0504721
NOTCH3	-1.53954	2.28e-05	0.000246429
SEZ6L	-1.53944	1.03e-07	1.75e-06
TCIRG1	-1.53919	0.00669857	0.0375996
NFIL3	-1.53873	0.000436844	0.00348437
TCTN2	-1.53782	2.94e-05	0.000309625
PASK	-1.53681	0.0057945	0.0333232
WDR62	-1.53615	0.00225034	0.014833
LRP10	-1.53563	8.89e-06	0.000104721
NEIL3	-1.53295	0.00848005	0.0461901
PARM1	-1.53274	0.010942	0.0569836
GM11974	-1.53254	0.0498885	0.197561
TOB2	-1.53197	2.98e-06	3.88e-05
C1QL3	-1.5309	0.0284052	0.125556
FAM13A	-1.53089	0.00106115	0.00759355
LDLR	-1.53067	5.35e-05	0.000535186
DDX26B	-1.53064	4.78e-07	7.21e-06
SNTB2	-1.52952	0.0238213	0.1084
RGMA	-1.52733	2.59e-09	5.74e-08
NRBP1	-1.52732	2.1e-17	1.42e-15
SUMF2	-1.5251	0.00309454	0.0195684
POMT1	-1.52389	0.000120419	0.00110673
AMOTL2	-1.52313	4.67e-08	8.38e-07
RASSF10	-1.5221	0.001519	0.0104932
TRIM62	-1.52172	1.45e-07	2.39e-06
6330549D23RIK	-1.52057	0.00354238	0.0219934
ACCS	-1.52031	2.21e-07	3.52e-06
SPARCL1	-1.51937	1.21e-06	1.68e-05
LMCD1	-1.51875	0.00802257	0.043961
POMT2	-1.51868	6.87e-12	2.32e-10
ARHGEF10	-1.51734	4.55e-05	0.000460518
HEPH	-1.51691	0.00668366	0.037538
PIGO	-1.51684	3.45e-05	0.000356911
PAWR	-1.51634	0.000785916	0.00582211
SGK1	-1.51586	0.00312077	0.019694
CCNA2	-1.51552	4.63e-07	7e-06
NUP210L	-1.51545	0.0329613	0.141797
APH1C	-1.51503	0.00297898	0.018963
TRF	-1.51302	0.00710331	0.0395812
SLC25A34	-1.51157	0.0249136	0.112487
4921531C22RIK	-1.51154	0.0219192	0.101807
FUZ	-1.51041	0.0219256	0.101807
NAGA	-1.50848	0.00177678	0.0120691
SCARA3	-1.50813	0.000313468	0.00261702
PIGS	-1.50766	6.57e-08	1.15e-06
BRCA1	-1.50683	8.53e-05	0.000810075
PIGL	-1.50633	0.0022714	0.0149512
FLNB	-1.50599	1.96e-06	2.63e-05
MED26	-1.50499	0.000728742	0.00545559
ENDOD1	-1.50249	0.00571396	0.0329625
DZIP1L	-1.50217	0.000615603	0.0047043
OGDHL	-1.5011	0.0232315	0.106475
VIM	-1.50034	1.81e-09	4.13e-08
INPPL1	-1.49918	0.000285458	0.00240204
RASL11B	-1.49741	0.000731194	0.00546966
LIG1	-1.49625	6.59e-07	9.66e-06
CDCA5	-1.49531	0.0475707	0.190114
YOD1	-1.49421	3.26e-07	5.03e-06
ABCA6	-1.4933	0.0242503	0.109959
CHEK2	-1.49287	0.00242253	0.015875
SLC22A21	-1.49282	0.0435209	0.177148
3110001I22RIK	-1.49214	0.00130033	0.00914435
TPCN1	-1.49198	9.96e-09	2.01e-07
PTGES	-1.49198	0.033453	0.143241
MASP1	-1.48868	4.63e-09	9.84e-08
DNAH5	-1.48819	0.0161014	0.0784371
ZFP51	-1.48817	0.000392674	0.00318591
ECM2	-1.48708	0.0320668	0.138729
CDCA4	-1.48701	0.000750407	0.00559153
ZFP956	-1.48679	0.00243323	0.0159343
S1PR3	-1.48676	0.00255201	0.0165759
KIF14	-1.4844	0.0108175	0.0564813
NSUN7	-1.48381	0.000596459	0.00457811
ZFP783	-1.48318	0.000848862	0.0062353
CRYBG3	-1.48238	0.00410142	0.0247886
NCAPD2	-1.48165	4.18e-07	6.36e-06
ROBO1	-1.48157	7.62e-10	1.84e-08
CYB561A3	-1.48156	0.0018836	0.0126938
NFATC1	-1.48056	0.00947007	0.0506597
PLEKHG5	-1.48029	0.0308755	0.134487
NFKB1	-1.47963	3.8e-05	0.000391339
ATG4D	-1.47905	0.0397776	0.164607
SERHL	-1.47876	0.0306954	0.133868
DAAM2	-1.47772	0.000665063	0.00504599
SCPEP1	-1.47597	0.000348319	0.00286305
LTBR	-1.47588	5.91e-05	0.000584599
SLC2A10	-1.47276	0.00462928	0.0275012
DDI2	-1.47222	0.0015338	0.0105839
UBALD1	-1.47186	0.000678691	0.00513107
ARMC5	-1.47082	0.000647714	0.00492412
ARHGEF1	-1.46937	1.98e-07	3.2e-06
HYAL1	-1.46869	0.00738092	0.0408427
TMEM115	-1.46792	0.00302018	0.0191615
JMJD8	-1.46731	0.00266852	0.0171771
E2F8	-1.46675	0.00477946	0.0282269
CSTF1	-1.46669	0.000195726	0.00170858
WDR90	-1.46557	0.00262188	0.0169263
RBPMS2	-1.46522	0.0103045	0.0542441
POU3F4	-1.46518	2.94e-05	0.000309357
LRP5	-1.46495	0.000494	0.0038884
SPON1	-1.46489	4.79e-09	1.02e-07
TNFRSF23	-1.46463	0.0305844	0.133493
MIR99AHG	-1.46372	0.00382562	0.023455
GRAMD1C	-1.46363	0.00307392	0.0194573
MCM10	-1.46103	0.00339992	0.0212256
MAFF	-1.46098	0.0105466	0.0552752
PCDHGA2	-1.46093	0.000124842	0.00114518
CAPN5	-1.46061	4.28e-05	0.000436394
MAP3K3	-1.45988	0.00021323	0.00184539
CAPRIN2	-1.45942	0.000221603	0.0019075
ZDHHC15	-1.45933	0.000374046	0.00304976
CUEDC1	-1.45926	5.06e-06	6.27e-05
SKAP2	-1.45902	0.0121547	0.0622874
SYTL2	-1.45839	0.0473044	0.189168
NTSR2	-1.45531	0.0179394	0.0857963
CDC6	-1.45389	0.0107037	0.0559612
LOXL3	-1.45243	0.000696063	0.00524376
ZKSCAN14	-1.45219	0.0178489	0.0854917
OLIG2	-1.45148	3.97e-06	5.03e-05
NMB	-1.45142	0.0150489	0.07417
STOM	-1.4508	0.000728699	0.00545559
ATHL1	-1.44863	0.000760942	0.00565901
1700029J07RIK	-1.44835	0.0245589	0.111148
DYX1C1	-1.4482	0.0147837	0.0730834
LMF2	-1.4481	1.05e-05	0.000121632
GPR146	-1.44737	0.00983978	0.0521418
WDFY2	-1.44716	0.00907713	0.048996
CABLES1	-1.44706	0.00217256	0.0143627
RAD51AP1	-1.44591	0.0151868	0.0747235
RND3	-1.44449	1.2e-07	2.02e-06
EBF1	-1.44399	0.00072504	0.00543425
WDHD1	-1.44287	0.000902313	0.00657242
EFCAB7	-1.44183	0.00535821	0.0311829
SH3BP4	-1.44126	0.000990579	0.00714464
ZFP423	-1.44083	4.24e-06	5.34e-05
ALG8	-1.44065	0.000333376	0.00276273
GTF3A	-1.44046	0.000750987	0.00559367
SFI1	-1.43975	0.00375786	0.0230914
RPUSD1	-1.43965	0.0230432	0.10579
SLC25A24	-1.43944	0.0233774	0.107016
FRMPD1	-1.43943	0.000260729	0.0022144
FIGN	-1.43847	0.0221062	0.102571
SESN2	-1.43841	0.0312786	0.135788
EDNRB	-1.43477	8.45e-09	1.73e-07
TOM1L1	-1.43192	3.28e-06	4.22e-05
6330416G13RIK	-1.43082	0.0372903	0.156275
HEBP2	-1.4304	0.0373599	0.156527
PLBD2	-1.42999	5.74e-05	0.000569335
CEP152	-1.42988	0.000345688	0.00284627
UST	-1.42948	0.00627115	0.035513
BBS10	-1.42925	0.0153513	0.0754303
ORAI1	-1.42902	0.000510547	0.00400875
SYT13	-1.42806	0.0349607	0.148463
ZFP781	-1.42666	1.32e-11	4.28e-10
HTRA3	-1.42665	0.0366892	0.154194
MTHFR	-1.42634	0.000229722	0.0019703
P3H1	-1.42526	0.00372702	0.022924
ZFP276	-1.42489	0.000834971	0.0061427
GM6548	-1.42433	7.37e-05	0.000711079
NEK3	-1.42407	0.0381019	0.158841
CC2D2A	-1.42314	1.76e-05	0.000194355
MSI1	-1.42261	2.74e-07	4.28e-06
PFKL	-1.42201	0.0302889	0.132445
MTBP	-1.42169	0.000234218	0.00200347
ARID3B	-1.42081	0.00261118	0.0168724
GAA	-1.42046	2.47e-06	3.24e-05
PDE3A	-1.42031	0.000577044	0.00445591
ASB4	-1.42021	0.0191046	0.0905766
GM715	-1.41978	0.0332242	0.142589
CHPF	-1.4192	1.76e-05	0.000194355
SLC35D1	-1.41805	0.00013538	0.00123181
SEC14L2	-1.41785	0.000834946	0.0061427
PLSCR4	-1.4177	0.000651507	0.00494902
MIS18BP1	-1.41724	0.00045749	0.00363434
NDST3	-1.41478	0.00211257	0.0140069
ZFP628	-1.41413	0.00208224	0.0138398
TOR2A	-1.41407	0.000416561	0.0033463
P4HB	-1.41324	4.44e-12	1.53e-10
CACNA2D2	-1.41242	8.33e-06	9.94e-05
TUBA4A	-1.41218	0.01846	0.0879123
LRRC23	-1.41138	0.0487919	0.194304
ADGRV1	-1.41127	0.00142341	0.00991518
SVIL	-1.41108	0.000644364	0.0049006
AFF1	-1.41098	0.00467809	0.0277253
HJURP	-1.41029	0.00755913	0.0417202
NRDE2	-1.40953	0.00527787	0.0307809
EAF1	-1.40932	7.93e-05	0.000757922
XXYLT1	-1.40929	1.34e-05	0.00015214
INHBB	-1.40913	0.00583604	0.0335353
PLD2	-1.40765	1.18e-06	1.66e-05
MORN1	-1.40732	0.0275682	0.12242
ZFP219	-1.40701	0.0115228	0.0594469
XPNPEP3	-1.40695	0.00023334	0.00199775
ATRIP	-1.40626	1.16e-05	0.000133133
TCF7L1	-1.4061	0.000130352	0.00119002
MED12L	-1.40393	2.71e-09	5.97e-08
HPS1	-1.40353	0.0267319	0.119373
NUMB	-1.40352	4.77e-05	0.000482315
TJAP1	-1.4032	0.00830462	0.0453378
KIF23	-1.40312	9.78e-05	0.000916297
STAT6	-1.40049	0.0448425	0.181179
FBN1	-1.39881	1.12e-05	0.000128899
KANSL3	-1.39874	3.86e-06	4.9e-05
MRPL44	-1.39864	0.0140188	0.0699112
ZFP58	-1.39826	0.000740087	0.00552754
ZFP442	-1.39674	0.000107687	0.000996901
PRKD2	-1.39666	0.00217298	0.0143627
SERPINE2	-1.39612	0.000623446	0.00476043
LIFR	-1.39603	1.89e-09	4.3e-08
ZFP64	-1.3938	0.00300126	0.0190731
SMARCD2	-1.39378	0.0157392	0.0769469
SMAD7	-1.39352	0.000755941	0.005624
HPCAL1	-1.39203	0.0109905	0.0571475
STUB1	-1.3915	0.0397393	0.164556
MXD4	-1.39095	0.00558991	0.0323444
HYLS1	-1.39083	0.00584788	0.0335474
DNAJC4	-1.39065	0.0011955	0.00847206
CHRNA4	-1.38809	0.0109631	0.0570364
EME2	-1.3872	0.0452277	0.18238
FARP2	-1.38677	6.43e-05	0.000630895
FANCI	-1.38629	0.0072162	0.0400935
COBLL1	-1.38583	0.0429344	0.175216
KDM3A	-1.38481	1.81e-08	3.52e-07
2700046G09RIK	-1.38372	0.0398165	0.164733
PEX14	-1.38367	0.000199083	0.00173631
3632451O06RIK	-1.38358	0.0133159	0.0671232
LRRTM2	-1.38343	2.59e-07	4.07e-06
MED6	-1.38208	0.00269094	0.0173021
NDN	-1.38137	2.2e-07	3.51e-06
ZBTB49	-1.38016	0.0143237	0.0711913
CHD1L	-1.38004	0.0034468	0.0214765
DNAJB12	-1.37976	8.79e-06	0.000103728
C1QTNF1	-1.37912	0.0303618	0.132672
MMP11	-1.37868	0.0118287	0.0608119
SPAG1	-1.37805	0.00709424	0.0395518
NOX4	-1.37484	0.0307053	0.133868
DAP	-1.37463	0.0015854	0.0109085
LRGUK	-1.37443	0.0455295	0.183296
THAP6	-1.37421	0.00956035	0.051057
ARFGAP1	-1.37337	4.65e-06	5.8e-05
SLC43A3	-1.37334	0.0240211	0.109076
CDH13	-1.37316	5.95e-07	8.86e-06
HYAL2	-1.37315	0.00058856	0.00452656
CDK2	-1.37307	0.0072071	0.0400662
P3H2	-1.37267	0.0411535	0.169276
TIPARP	-1.37224	6.34e-05	0.000622995
ADAMTS10	-1.37101	0.00550553	0.0318947
MAN1C1	-1.37077	0.000149937	0.00134887
RUNDC1	-1.37072	2.74e-06	3.57e-05
TNIP1	-1.37008	0.000994933	0.00716794
LPIN1	-1.36979	3.15e-05	0.000328328
PSKH1	-1.36891	0.00027893	0.0023554
LHFPL3	-1.36868	1.4e-05	0.000157737
TMC7	-1.36855	0.010695	0.0559607
TCTN1	-1.36759	0.000309242	0.00258512
MEGF10	-1.36718	1.22e-05	0.00014006
NCAPH	-1.36663	0.000570543	0.00440927
DNAJC16	-1.36644	0.00503053	0.0295455
ZSWIM8	-1.36596	3.45e-06	4.42e-05
CMYA5	-1.36413	0.00463975	0.0275538
NBL1	-1.364	0.0171436	0.0827347
MMS19	-1.3639	7.72e-06	9.27e-05
LAMA2	-1.36294	0.000406699	0.00328505
UNK	-1.36288	3.29e-07	5.08e-06
GLI2	-1.36141	5.56e-05	0.000554306
IQGAP2	-1.36048	7.01e-05	0.000680798
GLB1L	-1.36036	4.02e-05	0.000411993
MYBL1	-1.36015	4.18e-05	0.000426927
SUPT7L	-1.3598	1.61e-05	0.000179024
GLT8D1	-1.35936	1.43e-06	1.97e-05
ZUFSP	-1.35848	0.000717341	0.00538498
CNNM4	-1.35818	0.0119615	0.0613955
METTL15	-1.35744	0.0217445	0.101138
NHLRC3	-1.3573	0.0335381	0.143502
DBF4	-1.35673	0.00294558	0.0187879
CCDC62	-1.35617	0.0294724	0.129585
PLCD1	-1.35616	0.00898253	0.0485402
HAGHL	-1.34998	0.00249542	0.0162802
ABCB8	-1.34943	0.000176931	0.00155587
MCM9	-1.34927	0.0101006	0.0533319
OBSL1	-1.34901	0.00126216	0.00890422
CCDC86	-1.34741	0.000769144	0.0057067
[truncated: 2,833 more rows]

## Sheet: P1 HIPvsCB
GeneSymbol	log2FoldChange	pvalue	padj
IRX1	-9.77524	1.03e-13	4.8e-12
PAX2	-9.6063	0.0136091	0.0666864
IRX2	-9.33677	5.12e-13	2.16e-11
CPA3	-9.23481	0.00964889	0.049892
PAX3	-9.10821	0.00016491	0.00147551
FOXB1	-9.04043	9.41e-12	3.32e-10
PAX7	-8.23677	2.99e-09	7.04e-08
IRX5	-8.20966	5.31e-10	1.46e-08
TFAP2A	-8.17665	3.24e-08	6.4e-07
CDH1	-8.17454	8.73e-05	0.000838763
SSPO	-8.17054	3.29e-06	4.45e-05
EN2	-8.14534	4.1e-12	1.52e-10
CXCL2	-8.0309	0.0189775	0.0873699
FGFBP1	-7.95964	3.62e-07	5.86e-06
SHISA3	-7.81085	6.08e-20	5.56e-18
TFAP2B	-7.76643	2.24e-07	3.8e-06
NOV	-7.6918	1.71e-10	5.08e-09
DCLK3	-7.63716	2.6e-08	5.22e-07
C130021I20RIK	-7.62399	3.43e-07	5.59e-06
GM20554	-7.532	5.7e-07	8.97e-06
EBF2	-7.50601	1.54e-07	2.68e-06
B230323A14RIK	-7.44312	5.96e-07	9.33e-06
IRX3	-7.35781	1.47e-07	2.57e-06
GJA4	-7.35352	1.06e-05	0.00012873
CDHR3	-7.32829	3.33e-06	4.5e-05
FA2H	-7.32009	1.71e-06	2.44e-05
TMEM212	-7.31955	0.0377369	0.151499
EN1	-7.26474	6.75e-07	1.05e-05
CYP26B1	-7.2187	6.55e-36	2.23e-33
ROBO3	-7.20438	1.46e-06	2.12e-05
EPHA2	-7.15068	3.18e-09	7.43e-08
FOXA1	-7.09892	7.59e-07	1.17e-05
SST	-6.94118	2.24e-08	4.54e-07
LBP	-6.91935	2.15e-06	3.01e-05
MOBP	-6.89961	2.91e-05	0.000315773
CAR9	-6.88728	0.00773405	0.0415844
ZFP474	-6.87684	0.0235333	0.103737
ATP13A4	-6.87419	1.03e-35	3.26e-33
SLC47A1	-6.86325	0.0253332	0.109773
APOC1	-6.81872	6.53e-06	8.34e-05
NKX6-2	-6.79175	3.14e-05	0.00033769
BMP4	-6.77557	0.000444935	0.00358428
HSPB1	-6.75982	1.66e-05	0.000191619
IGF2OS	-6.72947	4.8e-05	0.000493067
CPZ	-6.62523	5.63e-05	0.000566823
LHX1	-6.54639	2.92e-05	0.000316125
CNPY1	-6.53513	9.23e-12	3.27e-10
SHOX2	-6.53209	6.62e-05	0.000654814
TTC34	-6.5183	8.71e-06	0.000108568
SKOR1	-6.46265	0.000930744	0.00678232
BARHL2	-6.44488	1.99e-05	0.000225463
ASPG	-6.43211	0.000372497	0.00307084
CCKBR	-6.41426	1.12e-05	0.000135256
1700101E01RIK	-6.40646	0.000173983	0.00154688
PLSCR2	-6.38226	3.59e-05	0.000381219
LHX5	-6.32632	0.000249354	0.00212833
GABRQ	-6.30629	1.04e-05	0.000127253
NKX6-1	-6.29419	3e-05	0.000324351
CLIC5	-6.25642	0.0001662	0.0014856
MIR92B	-6.25414	0.000697561	0.00527656
CORIN	-6.21524	1.17e-08	2.49e-07
NPHS1	-6.21025	0.0001397	0.00127671
DLX4	-6.19251	0.000996879	0.00719093
CCL4	-6.1877	0.000284869	0.00240477
UNCX	-6.14283	0.000101798	0.000962938
ABCC6	-6.13889	0.0018405	0.0123176
IFLTD1	-6.12605	0.000724272	0.00544049
WDR86	-6.11894	0.00212146	0.0139089
FAM83B	-6.1058	0.000120674	0.00111773
VWA5B1	-6.09711	1.57e-15	8.89e-14
6430503K07RIK	-6.06308	9.39e-05	0.000895584
CLEC3B	-6.04692	5.5e-08	1.05e-06
CCDC81	-6.0383	5.98e-10	1.63e-08
FMOD	-6.02637	4.37e-05	0.000453017
NDST4	-6.01193	2.25e-05	0.000251289
SLC6A20A	-5.97995	3.32e-05	0.000354627
TAL1	-5.95477	0.000250627	0.0021372
GM17660	-5.94447	0.000851863	0.00627309
MAB21L2	-5.91364	0.00132511	0.00923903
CXCL1	-5.9059	0.00169035	0.0114001
CD83	-5.9036	3.33e-08	6.56e-07
4930404N11RIK	-5.88306	0.000147746	0.00134222
KLHDC7A	-5.84337	0.00100197	0.00722482
A4GALT	-5.82499	5.23e-05	0.000532892
9530053A07RIK	-5.80681	0.00212053	0.0139089
POU4F2	-5.80435	0.00483969	0.0282126
PRDM13	-5.80174	0.00208032	0.0137077
A930009A15RIK	-5.7921	0.00038514	0.00315946
SLC22A2	-5.78181	0.00158701	0.0107984
KCNJ5	-5.77607	0.000225186	0.00194192
WNT11	-5.76868	0.00412739	0.0246315
GM5523	-5.74595	1e-05	0.000123363
COL6A6	-5.73991	0.00361992	0.0219673
PROCR	-5.73694	0.000960123	0.00696412
CYP27A1	-5.72511	0.00111842	0.00797365
GJC3	-5.7174	4.18e-17	2.87e-15
NEUROG1	-5.69359	0.000799207	0.00592576
TMEM82	-5.6333	3.73e-05	0.000394056
MGP	-5.624	0.00791366	0.0424382
ZC3H12A	-5.61079	0.00288746	0.0180969
OAS2	-5.6062	0.00197007	0.0130752
SGCZ	-5.59973	0.000202013	0.00176362
SLITRK6	-5.58115	1.49e-10	4.48e-09
KIRREL2	-5.5695	7.42e-08	1.37e-06
CACNG3	-5.56501	0.00016095	0.00144643
FERMT1	-5.55752	0.0233468	0.103163
POU4F1	-5.55739	0.00156702	0.0106742
XPNPEP2	-5.54739	0.000372762	0.00307165
FAP	-5.54298	0.000539785	0.00423678
HS3ST3A1	-5.54234	2.26e-15	1.25e-13
OLFR287	-5.54025	0.000462121	0.00369677
EPPK1	-5.53072	7.51e-05	0.000733606
GATA3	-5.49782	0.00852271	0.0450332
RN4.5S	-5.48069	1.47e-13	6.65e-12
TAC1	-5.47184	0.00136919	0.00949229
FXYD7	-5.46459	0.000629913	0.00483662
MIR153	-5.46338	0.000478801	0.00381026
HMGA2	-5.45748	1.18e-13	5.4e-12
CDH3	-5.45369	0.00530961	0.030468
ADAM33	-5.4534	0.0141142	0.0686665
DDC	-5.43408	0.000658994	0.00502627
AEBP1	-5.41925	4.33e-07	6.91e-06
FENDRR	-5.40675	0.0112826	0.0568968
GPR17	-5.40154	1.1e-38	4.29e-36
SOD3	-5.37777	3.54e-06	4.76e-05
FXYD5	-5.37352	0.000133022	0.00122054
1700096J18RIK	-5.36984	0.017958	0.0834721
ADAMTS14	-5.3537	0.000203557	0.00177542
GBX2	-5.34308	0.000641532	0.00491555
CSF2RB2	-5.34176	0.000954926	0.0069319
KCNA5	-5.32417	0.000982701	0.00709982
3110079O15RIK	-5.31459	0.00186757	0.0124806
HRH1	-5.31368	0.00110397	0.00788289
DRC7	-5.30496	0.000325541	0.00271669
CHRM5	-5.29614	0.0274283	0.117028
FAM92B	-5.28884	0.00294422	0.0184149
TREM2	-5.28638	0.00044055	0.00355364
NLRP3	-5.27961	0.0034082	0.0208688
IYD	-5.27158	0.00486023	0.0282784
PRPH	-5.27052	0.00224185	0.0145732
H2-AB1	-5.26714	0.000403669	0.0032894
QPRT	-5.26052	0.00924211	0.0481277
TRPV3	-5.24512	0.0211391	0.0953596
OPRM1	-5.23352	0.00435652	0.0257784
SOX10	-5.22454	2.88e-19	2.47e-17
TCHH	-5.20544	0.000144602	0.00131692
OPRK1	-5.20172	0.0111232	0.0562786
ECSCR	-5.197	0.000648998	0.00496033
SLC22A8	-5.19312	5.89e-06	7.57e-05
THBD	-5.19076	5.64e-08	1.07e-06
SLC9A2	-5.19053	0.00538104	0.0308155
FAM183B	-5.18829	2.99e-06	4.08e-05
CTLA2A	-5.18352	0.000526109	0.00413829
BC051019	-5.17189	0.0138989	0.0677445
ASPA	-5.17171	9.46e-06	0.000116828
MSX3	-5.15908	0.00524817	0.0302004
HTR1B	-5.15407	0.00760284	0.0410352
SLC6A7	-5.1504	0.000902537	0.00659071
CRNDE	-5.13694	4.6e-14	2.22e-12
TDGF1	-5.13396	0.0463077	0.178987
BATF3	-5.13372	0.000448888	0.00361138
GPR55	-5.12808	0.000136412	0.00124852
TMEM132D	-5.12343	7.14e-09	1.56e-07
SVEP1	-5.12298	9.86e-23	1.1e-20
TNNT1	-5.12168	0.00239589	0.0153677
ACPP	-5.12119	0.00461775	0.0270736
OXTR	-5.11633	0.000427527	0.00346598
IFI27L2A	-5.11585	0.00251136	0.0160021
SERPINB6B	-5.09712	0.00076585	0.00572003
STAP2	-5.09372	0.00208428	0.013719
ZFP488	-5.09203	2.71e-14	1.35e-12
EGR4	-5.07701	0.018708	0.0863675
SHH	-5.07482	0.00401447	0.0240908
NKX2-9	-5.07256	0.0401467	0.159362
ADCY8	-5.06776	2.62e-25	3.7e-23
PRDM12	-5.06653	0.00017195	0.00153103
LAMA3	-5.06141	5.39e-06	6.98e-05
5031414D18RIK	-5.0505	0.0223475	0.099778
NTN1	-5.05035	3.55e-81	9.32e-78
PTGDR	-5.04225	0.0232033	0.10265
C1QL2	-5.04117	0.0439103	0.171228
TSNAXIP1	-5.03732	1.44e-08	3.01e-07
CCL7	-5.03698	0.00215663	0.0140991
OASL1	-5.02288	0.0145554	0.070383
GAD1OS	-5.01849	0.00368611	0.0223247
WNT9B	-5.00295	0.0143924	0.0697424
SCARNA9	-4.98919	0.000447184	0.00359925
KDF1	-4.98833	0.0106942	0.0544232
GM16675	-4.98689	0.0127158	0.0629647
2310034G01RIK	-4.97618	0.00594812	0.0335548
GM10790	-4.97297	0.00910469	0.0475223
SLC22A6	-4.96927	0.000523175	0.00412227
TMPRSS3	-4.95265	0.0381411	0.152739
EMP3	-4.94333	1.11e-07	1.98e-06
1700125H03RIK	-4.93056	0.0180543	0.0838559
CDH22	-4.92274	3.68e-19	3.09e-17
HRH2	-4.92164	0.00539329	0.0308661
CNN1	-4.91459	0.00963622	0.0498405
WFDC1	-4.91339	0.00177943	0.0119525
SNCG	-4.91271	0.0343232	0.140279
SLC6A3	-4.90653	0.0128554	0.0635363
VWC2L	-4.90636	0.00394872	0.023735
CALY	-4.90512	1.21e-09	3.12e-08
BRINP3	-4.90016	3.39e-23	4.01e-21
KCNT1	-4.88722	2.21e-47	1.31e-44
PRSS35	-4.88618	2.57e-21	2.5e-19
APOD	-4.88578	5.02e-05	0.000513802
COL6A2	-4.85823	3.2e-05	0.000343455
CFAP126	-4.85254	8.09e-12	2.89e-10
1700016K19RIK	-4.84456	0.00504682	0.0291698
4930578C19RIK	-4.83868	0.0188155	0.0867111
1700040L02RIK	-4.83588	0.00936681	0.0486941
GSX1	-4.82913	0.00136437	0.00946956
SNRPN	-4.82591	4.6e-06	6.05e-05
AGT	-4.8185	1.07e-26	1.7e-24
SLC38A11	-4.81364	0.0386136	0.154144
PRSS50	-4.79967	0.0373549	0.150243
JAK3	-4.79091	0.000118359	0.00109975
OSCAR	-4.78502	0.00977429	0.050441
IGFBP6	-4.78405	0.00793454	0.0425253
VDR	-4.7625	0.00308377	0.0191313
OSR1	-4.75874	0.00275665	0.017378
LGI3	-4.75021	9.9e-16	5.78e-14
FAM180A	-4.74972	0.00104541	0.0075056
GM15645	-4.7442	0.00122762	0.00865462
ARHGEF28	-4.7274	1.96e-28	3.66e-26
ARMC4	-4.7049	0.000535329	0.0042054
2410004P03RIK	-4.69896	5.1e-13	2.15e-11
ATF3	-4.69706	4.03e-15	2.18e-13
COL8A1	-4.68988	7.53e-05	0.000733899
MYOCD	-4.68249	0.0226133	0.100649
TMIE	-4.67346	1.38e-10	4.16e-09
ABHD11OS	-4.6663	0.0270956	0.115824
CCRL2	-4.65266	0.0115163	0.0579
CFAP221	-4.64508	0.011261	0.0568245
MIR377	-4.64446	0.0342733	0.14014
LDLRAD2	-4.64192	0.0319923	0.132436
SLC6A13	-4.6341	0.000742941	0.00556337
LGR5	-4.62519	1.32e-09	3.39e-08
GM6938	-4.6217	0.0446698	0.17343
RIMBP2	-4.62025	1.9e-09	4.69e-08
SLC6A12	-4.61915	0.00142041	0.00980289
HPSE	-4.61552	0.0182743	0.0846635
4930412O13RIK	-4.60044	0.0235796	0.103867
MMP28	-4.59952	0.0132995	0.0653964
MIR143HG	-4.59511	0.0215504	0.0969228
LILR4B	-4.5836	0.00923671	0.0481132
EXTL1	-4.57917	0.0431567	0.169008
SLC13A4	-4.57631	6.21e-05	0.000620018
STPG1	-4.56647	0.0486545	0.186012
CALB1	-4.56425	4.13e-07	6.6e-06
AF357426	-4.55883	0.0221017	0.0989479
EBF3	-4.55882	7.01e-06	8.87e-05
FBLN5	-4.55356	3.37e-11	1.09e-09
CFAP61	-4.54666	0.000331574	0.00276202
D930020B18RIK	-4.54657	0.0126933	0.0628876
PLA1A	-4.54159	0.016117	0.0764245
TTLL6	-4.53694	1.99e-06	2.8e-05
SRPX2	-4.53277	0.00152248	0.0104211
SPATA18	-4.53264	1.57e-05	0.000182869
GM6484	-4.52757	0.00675253	0.0372455
LY6C2	-4.5265	0.0284724	0.120697
GDF7	-4.50997	0.00704284	0.0385373
KLHL1	-4.50804	0.000502006	0.00397596
NDUFA4L2	-4.50665	0.00289041	0.0181092
MLPH	-4.50647	0.0175424	0.0818511
SLCO4A1	-4.50417	0.000386792	0.00317017
BVHT	-4.50391	0.00866665	0.0455707
SELENBP2	-4.50136	2.99e-09	7.04e-08
PLTP	-4.5008	6.18e-15	3.26e-13
PRIMA1	-4.50064	0.0146822	0.0708477
FCNA	-4.49994	0.0231211	0.102388
PTPRV	-4.49581	0.0459289	0.177777
PTH1R	-4.49554	2.94e-16	1.84e-14
CALCA	-4.49305	0.0119989	0.0599324
RUFY4	-4.48273	0.00809043	0.0432094
DMKN	-4.48157	0.00147408	0.0101352
PTGDS	-4.48098	0.000671376	0.00510585
ROBO4	-4.48039	1.29e-05	0.000152966
CCDC152	-4.4748	0.00302737	0.0188579
MEIS1	-4.47319	2.25e-43	1.11e-40
IL33	-4.47143	9.58e-17	6.35e-15
A630001G21RIK	-4.46672	0.0147225	0.0709857
PIWIL4	-4.46	0.0368737	0.148817
ATP13A5	-4.45442	0.00204344	0.0135035
BACE2	-4.45157	1.23e-06	1.82e-05
TGFBI	-4.45141	5.73e-06	7.4e-05
MIR30C-2	-4.44852	0.0158511	0.0753196
SNHG11	-4.44338	2.66e-15	1.46e-13
ALOXE3	-4.44228	6.27e-05	0.000625496
SULT1A1	-4.43942	3.9e-12	1.46e-10
CCDC108	-4.43711	3.2e-07	5.25e-06
F830016B08RIK	-4.43694	0.0188047	0.0866933
SLC9B2	-4.43528	0.0205804	0.093229
FRMPD1	-4.43144	2.45e-30	5.3e-28
GALNT12	-4.42006	0.0188987	0.0870509
LRRC32	-4.41928	9.6e-05	0.00091367
PALM3	-4.41919	0.00569866	0.0323966
PTGIS	-4.41447	0.0100054	0.05146
EGFL6	-4.41037	1.85e-10	5.48e-09
CHP2	-4.40795	0.0270565	0.11571
GM10471	-4.40762	0.00150695	0.0103225
LRRC18	-4.40668	0.00658247	0.0364389
TEKT4	-4.39802	0.000157847	0.00142202
FAM181A	-4.39309	0.000107398	0.00100915
CCL2	-4.39167	2.93e-08	5.82e-07
FGF15	-4.39043	8.98e-09	1.93e-07
CTNNA3	-4.38716	0.015773	0.0750289
CAR10	-4.37677	3.31e-12	1.25e-10
3110021A11RIK	-4.36158	0.0119211	0.0596411
PRKCH	-4.35668	4.12e-06	5.47e-05
KLHL14	-4.35637	0.00913588	0.0476556
GM14137	-4.35401	0.0372649	0.150032
CDC42EP5	-4.35218	0.00878136	0.0460683
GM13242	-4.35191	0.00895134	0.0468528
ISM1	-4.35029	0.000602951	0.00465492
CPNE7	-4.34748	0.0338005	0.138546
ELFN1	-4.34621	4.59e-34	1.32e-31
LDOC1	-4.34454	0.0247229	0.107816
KCNK9	-4.33707	0.00484141	0.028213
SLC19A3	-4.32605	0.00456351	0.0267813
ECE1	-4.31793	1.44e-79	3.3e-76
TNFSF10	-4.31654	0.0291511	0.122921
NEFL	-4.3109	8.1e-12	2.89e-10
BCAS1	-4.30787	2.18e-21	2.14e-19
LRIG3	-4.30119	4.83e-21	4.64e-19
TRANK1	-4.29901	3.82e-18	2.98e-16
VTN	-4.29863	0.00666493	0.0367955
BC049762	-4.29669	0.00649873	0.0361279
D430036J16RIK	-4.29163	0.018403	0.0851735
GM1966	-4.28564	0.0211898	0.0955415
2010300C02RIK	-4.28371	2.45e-05	0.000271005
MAPKAPK3	-4.28345	1.86e-05	0.000211634
SIX1	-4.26886	0.0395444	0.157277
SIDT1	-4.26878	1.91e-10	5.61e-09
ADRA1B	-4.26761	0.000257568	0.0021913
1810020O05RIK	-4.26504	0.00255797	0.0162314
IGF2	-4.26437	0.000314295	0.00262643
GM4461	-4.2619	0.0286703	0.121312
CCDC180	-4.26186	6.83e-07	1.06e-05
UCMA	-4.26138	0.00328339	0.0202105
LIN28B	-4.25704	0.00577602	0.032735
4933413G19RIK	-4.25549	0.0411281	0.16252
CCL3	-4.2527	1.07e-08	2.27e-07
DOK2	-4.2501	0.0187644	0.0866061
BARHL1	-4.24903	0.000795506	0.00590548
GRB7	-4.2484	0.0373497	0.150243
LIMS2	-4.23561	1.44e-06	2.11e-05
TMEM117	-4.23035	2.72e-07	4.55e-06
FIGN	-4.22905	9.34e-13	3.82e-11
CACNA2D2	-4.22857	1.71e-45	9.21e-43
GPC3	-4.22647	2.49e-05	0.00027526
MYH8	-4.22441	1.77e-06	2.52e-05
FGFR4	-4.22108	0.0117672	0.0589841
FLT4	-4.21926	0.000688356	0.00521984
TDRD5	-4.21486	0.0291705	0.122947
BNC2	-4.21312	1.24e-12	4.97e-11
PCOLCE	-4.21203	0.00218818	0.0142721
GAS2L2	-4.20824	0.000419763	0.00340994
C5AR1	-4.20387	0.0287097	0.121422
PENK	-4.20179	1.8e-08	3.7e-07
DAW1	-4.19809	0.000108229	0.00101435
NAALADL1	-4.19723	0.000504044	0.00398866
RASL10A	-4.193	0.0174853	0.0816061
ZFP652OS	-4.18692	0.020114	0.0915001
LCP2	-4.1852	5.13e-08	9.78e-07
COBL	-4.18274	1.1e-14	5.69e-13
BIN2	-4.17805	0.000549694	0.00430136
GPR179	-4.17771	3.5e-09	8.12e-08
CAR13	-4.16663	1.54e-06	2.23e-05
COL15A1	-4.16174	0.000370018	0.00305177
SLC6A4	-4.1572	0.0366763	0.14815
AF357425	-4.1559	0.00778767	0.0418237
EFEMP1	-4.14982	0.00149261	0.0102525
GJB6	-4.1494	5.6e-05	0.000565163
SCARNA2	-4.14536	0.0463876	0.179162
IGSF1	-4.14269	3.61e-13	1.56e-11
TFAP2D	-4.13943	0.000139102	0.00127225
NRSN2	-4.13621	0.000647662	0.00495219
MIR665	-4.13561	0.0126094	0.0625731
COL25A1	-4.13455	1.02e-09	2.66e-08
PHF11D	-4.13079	0.0318718	0.131967
COL1A1	-4.12261	0.00233021	0.015041
AADAT	-4.12258	0.0222105	0.0992899
DPP6	-4.11234	9.7e-71	1.48e-67
SSC5D	-4.112	6.39e-17	4.31e-15
DLK1	-4.10543	7.98e-09	1.73e-07
GSN	-4.10226	2.12e-13	9.39e-12
HIGD1B	-4.10088	0.0133922	0.0657818
ABLIM2	-4.09998	9.67e-10	2.53e-08
CAPN12	-4.0961	0.00247712	0.0158223
UGT1A6B	-4.09476	8.93e-07	1.35e-05
ITGA7	-4.08871	3.41e-08	6.7e-07
KCNN4	-4.08498	0.00114313	0.00811824
CCDC153	-4.08201	0.00499202	0.0288949
9830166K06RIK	-4.0804	0.0289845	0.122387
OTOF	-4.07797	1.53e-07	2.67e-06
TOX2	-4.06453	9.95e-12	3.5e-10
EDN1	-4.06434	0.000171345	0.00152639
GABBR2	-4.05984	1e-57	9.68e-55
MPZ	-4.05658	0.0488911	0.186645
D6ERTD474E	-4.04907	0.048421	0.185223
MST1R	-4.0484	0.0104459	0.0532774
GM17455	-4.0397	3.19e-09	7.44e-08
5930412G12RIK	-4.03709	0.000243443	0.00208077
IL10RA	-4.02558	0.0250211	0.108801
GM5441	-4.02114	0.00436367	0.0257931
GSTM2	-4.02079	0.000100012	0.00094751
ADAMTSL1	-4.01645	2.11e-15	1.18e-13
TTC21A	-4.01378	3.68e-12	1.38e-10
ABCC3	-4.01332	0.0066248	0.0365959
TMEM45A	-4.01229	0.00168825	0.0113931
FXYD1	-4.00588	7.44e-08	1.38e-06
TMEM40	-3.99956	0.0465246	0.179515
KCNC4	-3.99272	0.000462568	0.00369873
VWA3A	-3.98702	6e-14	2.86e-12
MAPK15	-3.98637	1.46e-07	2.55e-06
ALPL	-3.98594	6.58e-37	2.32e-34
PDZPH1	-3.98586	1.52e-08	3.16e-07
WDR27	-3.97951	0.0380921	0.152593
LST1	-3.97361	0.0346872	0.141549
MAMSTR	-3.97349	0.00590362	0.0333599
1700110I01RIK	-3.97131	0.00386354	0.0232972
GBP4	-3.97014	0.00228358	0.014813
VWC2	-3.96714	0.0011003	0.00785971
RARA	-3.96286	6.87e-25	9.48e-23
KL	-3.96271	0.000986829	0.00712468
SYTL4	-3.9569	0.0310394	0.129104
GM2115	-3.94861	8.63e-05	0.000829811
4921506M07RIK	-3.9448	0.018558	0.0857995
8430408G22RIK	-3.93536	0.04594	0.177783
RARRES2	-3.93259	0.000908918	0.00663203
ST8SIA6	-3.91978	0.0377447	0.151499
RIBC2	-3.91567	0.00268097	0.0169475
C230072F16RIK	-3.91504	1.14e-09	2.97e-08
OLFR1033	-3.90708	0.0199053	0.0907533
ACTA2	-3.90112	2.03e-06	2.86e-05
RASSF9	-3.89576	6.33e-05	0.000629813
FCER1G	-3.89436	5.43e-05	0.000551301
LY75	-3.89421	0.000576668	0.00448028
S100B	-3.89064	2.28e-13	1e-11
DBX1	-3.88954	0.000212836	0.00184495
MATN4	-3.88234	0.0374705	0.150629
FBXW10	-3.88036	0.00469198	0.0274824
SLC6A9	-3.87965	1.26e-32	3.21e-30
MIRG	-3.8793	0.000436087	0.00352228
PSTPIP2	-3.87888	2.75e-09	6.5e-08
LYZ1	-3.8727	0.0234865	0.103606
2210416O15RIK	-3.86777	0.0137111	0.0670839
MYH6	-3.86519	2.53e-09	6.08e-08
NPAS2	-3.86158	7.23e-10	1.95e-08
ANO1	-3.85114	1.99e-19	1.74e-17
SCARNA13	-3.8507	1.77e-31	4e-29
LDLRAP1	-3.85023	0.00529506	0.030394
EYA2	-3.84921	2.77e-11	9.03e-10
TEX40	-3.84644	0.0452904	0.175639
HS3ST3B1	-3.83636	1.6e-24	2.13e-22
ADM	-3.83272	0.00435893	0.0257785
GPR182	-3.82705	1.83e-05	0.000208516
ANKFN1	-3.82258	1.2e-14	6.15e-13
SLC38A4	-3.82033	0.0121129	0.0604197
TRIM30D	-3.8186	1.41e-05	0.000166173
ARHGAP36	-3.81419	0.00153735	0.0105072
LRRC43	-3.81191	0.00737787	0.0400211
B830017H08RIK	-3.81187	0.0484221	0.185223
CD55	-3.81076	3.65e-07	5.9e-06
STYXL1	-3.80996	0.0245643	0.107278
MRVI1	-3.80362	0.00355076	0.0216263
A330009N23RIK	-3.80187	0.0293824	0.123669
GATA2	-3.79588	0.0058472	0.033077
THBS2	-3.7898	1.03e-08	2.19e-07
FNDC1	-3.7875	4.47e-05	0.000462007
KLF5	-3.78557	2.06e-14	1.04e-12
HCAR1	-3.78542	0.00425963	0.0252727
D930048N14RIK	-3.77984	0.0434451	0.169738
AW822252	-3.77576	0.0166407	0.0783812
HIST1H4H	-3.76948	7.12e-16	4.24e-14
GJB2	-3.76891	0.000401132	0.00327163
FAM47E	-3.76719	0.00583593	0.0330337
FOXC1	-3.76092	0.00957618	0.0495859
4933407L21RIK	-3.76051	8.4e-07	1.28e-05
PARP10	-3.75872	0.0181476	0.0841826
COL6A1	-3.75634	0.0006629	0.00505396
CHAD	-3.75605	0.00417237	0.0248514
ZFP503	-3.75209	3.57e-14	1.75e-12
ACY3	-3.73798	0.00241288	0.0154497
SLC25A34	-3.73562	4.36e-09	9.96e-08
IFITM1	-3.73541	0.0484279	0.185223
1700026D08RIK	-3.72685	0.0147174	0.0709798
TWIST1	-3.72094	0.0019591	0.0130117
C1QTNF2	-3.71772	0.000210747	0.0018303
EDN3	-3.7164	0.00187253	0.0125046
TRABD2B	-3.71544	0.00784802	0.0421108
PGM5	-3.71527	1.35e-06	1.98e-05
AK8	-3.70472	0.000787661	0.0058496
MYOF	-3.70229	9.33e-06	0.000115476
ADAMTSL2	-3.6986	0.0159406	0.0757252
SMIM5	-3.69796	0.0360138	0.146117
IL4RA	-3.6928	3.22e-07	5.26e-06
SPARCL1	-3.69194	5.63e-52	4.69e-49
TNF	-3.68772	0.00656167	0.0363896
TLR2	-3.68297	0.000865817	0.00635799
CFAP57	-3.68193	2.67e-08	5.35e-07
MOXD1	-3.68038	1.34e-05	0.000159197
CLEC1A	-3.68032	0.0358075	0.145409
CD4	-3.66711	0.0421502	0.166023
HDC	-3.66695	0.00571339	0.0324667
GREB1L	-3.66558	1.49e-21	1.5e-19
6030408B16RIK	-3.66472	0.0386863	0.1544
THPO	-3.66405	0.00855179	0.0451521
MAL	-3.66109	2.93e-06	4.01e-05
A2M	-3.66032	6.9e-09	1.52e-07
AU021092	-3.65732	0.0215849	0.0970273
POSTN	-3.64792	0.000701989	0.00530132
BMP6	-3.64718	7.57e-05	0.000737143
CD36	-3.64559	2.59e-06	3.57e-05
CHRNA3	-3.6453	5.62e-32	1.34e-29
ENG	-3.6447	0.00046319	0.00370209
EFCC1	-3.63777	2.41e-06	3.35e-05
TTC29	-3.63748	0.00134029	0.00933773
SMOC1	-3.63728	1.38e-66	1.69e-63
ANXA1	-3.63719	0.00774246	0.0416174
SULF2	-3.63512	2.98e-39	1.22e-36
IQCA	-3.63422	0.000613049	0.00472295
LY6A	-3.63333	0.0139687	0.0680308
MFI2	-3.63286	0.0266599	0.114254
TBX15	-3.6281	0.00758652	0.0409592
LY6C1	-3.62337	0.0134074	0.0658037
DRD2	-3.62315	0.0248098	0.108083
SULF1	-3.62257	5.96e-49	3.77e-46
4931440F15RIK	-3.61712	0.0154201	0.0737679
LRRC17	-3.60632	0.00817568	0.0436139
GSTA4	-3.6031	1.32e-29	2.79e-27
BCAM	-3.60099	0.000153724	0.00139308
GALT	-3.60093	1.17e-10	3.57e-09
SLC30A3	-3.59875	0.00303832	0.0189068
FSTL4	-3.59617	2.58e-07	4.33e-06
LMOD1	-3.59249	0.00381368	0.0230138
TPPP3	-3.59094	3.95e-15	2.15e-13
APOBR	-3.58686	0.0339338	0.139008
TRAF5	-3.58681	0.000766206	0.00572036
CALN1	-3.58538	0.00696993	0.038202
FOXL2OS	-3.58022	0.0457219	0.177051
CFAP43	-3.56815	1.65e-16	1.08e-14
ANPEP	-3.56549	0.0148184	0.0714103
CHCHD10	-3.56266	8.51e-11	2.66e-09
ZFP36	-3.56208	7.74e-10	2.06e-08
PTPN18	-3.55329	0.0427206	0.167765
ACSS3	-3.55259	3.6e-05	0.000382116
SLC22A3	-3.55078	3.69e-05	0.000389862
LAMC3	-3.54704	0.0356238	0.144695
SNTB1	-3.54664	1.02e-05	0.000124924
CNTN1	-3.54518	1.49e-53	1.31e-50
GPR37	-3.54495	1.54e-06	2.23e-05
LRP2	-3.54305	1.16e-15	6.71e-14
VIPR2	-3.54272	6.27e-12	2.28e-10
ZFP618	-3.54201	2.65e-12	1.01e-10
RXRG	-3.53517	4.2e-11	1.35e-09
CDH5	-3.52977	0.0016672	0.0112771
D930015M05RIK	-3.52868	1.07e-05	0.000129754
GSTM1	-3.52826	6.41e-75	1.07e-71
NTS	-3.52498	0.019573	0.0895945
PMEL	-3.52417	0.0072271	0.0393544
CFAP45	-3.52386	0.00091041	0.00664028
ABCA4	-3.52145	2.21e-06	3.1e-05
ENPP6	-3.51462	0.00212871	0.0139464
RGS22	-3.50887	5.8e-08	1.09e-06
H19	-3.50862	2.64e-07	4.42e-06
CDH18	-3.50292	5.62e-07	8.86e-06
SPOCK3	-3.49559	2.45e-12	9.44e-11
IGFBP7	-3.48862	0.000391565	0.00320214
TMTC1	-3.48772	1.6e-19	1.41e-17
MAP3K19	-3.48276	1.24e-18	9.97e-17
AR	-3.48162	0.000218363	0.00188662
MUC2	-3.47973	0.0144273	0.0698748
CFAP70	-3.47435	3.13e-08	6.21e-07
CYTH4	-3.47354	0.00210951	0.0138652
CFAP53	-3.47297	1.13e-05	0.000136952
FIGNL2	-3.47224	0.0249409	0.108553
TBX18	-3.47074	0.0138463	0.0675779
GDF10	-3.46925	3.96e-07	6.34e-06
ARHGAP27	-3.46549	0.000703191	0.00530603
RCSD1	-3.4648	0.0250259	0.108801
GM11128	-3.46454	0.00986445	0.0508062
GXYLT2	-3.46362	0.00292821	0.0183273
GM266	-3.45946	1.15e-05	0.000138607
PTGER3	-3.45783	0.0374252	0.15048
PAX8	-3.45482	0.0193486	0.0887221
LILRB4A	-3.45109	0.0152893	0.0732099
CFAP52	-3.44958	0.000288186	0.00242703
SPON1	-3.44791	4.25e-62	4.59e-59
TTLL9	-3.44565	0.00142024	0.00980289
ENTPD3	-3.43982	0.0178565	0.0831053
PERP	-3.43798	4.12e-05	0.000429294
PM20D1	-3.43775	0.0123797	0.0615663
MBP	-3.43598	1.81e-18	1.44e-16
SMCO3	-3.42942	0.0363523	0.14723
AW551984	-3.4276	6.45e-23	7.35e-21
GRM7	-3.42604	1.08e-19	9.72e-18
CCNA1	-3.41951	0.00343321	0.020994
CLDN5	-3.41711	0.0202884	0.0921336
ACTN3	-3.41692	0.0303592	0.126965
THEMIS2	-3.41554	0.0403657	0.160032
ADGRG6	-3.41405	1.08e-15	6.29e-14
EGR1	-3.41365	3.91e-32	9.57e-30
UBA7	-3.41328	0.0074702	0.0404104
TNS2	-3.40834	1.88e-09	4.64e-08
SERPINE2	-3.40787	5.77e-28	1.05e-25
GGT5	-3.40397	0.0306336	0.127763
CSL	-3.40128	0.0009635	0.00698033
MIR3470B	-3.40108	0.0313481	0.130122
ADGRA3	-3.40052	2.68e-06	3.69e-05
PADI2	-3.39949	4.02e-08	7.74e-07
CSMD3	-3.39803	4.35e-29	8.88e-27
SLC1A6	-3.39111	0.00681093	0.0375112
FZD10	-3.39068	4.09e-10	1.15e-08
GSTT3	-3.38758	0.00656722	0.0363915
TRPM3	-3.38656	8.9e-16	5.23e-14
DTHD1	-3.38621	0.0142358	0.0690955
MYCBPAP	-3.38575	0.00107894	0.0077252
VWF	-3.38382	6.72e-05	0.000663224
MEIG1	-3.38316	0.0255767	0.110541
CD248	-3.38071	0.00149982	0.0102891
PDGFRA	-3.37903	1.04e-23	1.29e-21
NPSR1	-3.37469	0.0254248	0.11004
CCDC37	-3.37294	1.44e-15	8.24e-14
1700001C02RIK	-3.37122	0.0159526	0.0757623
GM10220	-3.37075	0.028846	0.121892
MSX2	-3.3701	0.00178642	0.0119951
BBOX1	-3.36834	2.09e-06	2.94e-05
ITGA11	-3.36492	0.000563331	0.00438967
TNNI3	-3.36258	3.12e-05	0.000335206
USHBP1	-3.36145	0.0134516	0.0660026
ERICH3	-3.36031	1.63e-05	0.000188149
5031410I06RIK	-3.358	0.00149355	0.0102537
LHFPL3	-3.35793	9.04e-36	2.91e-33
AIFM3	-3.34748	1.66e-06	2.37e-05
FHAD1	-3.34649	7.22e-09	1.58e-07
CATIP	-3.34639	8.86e-05	0.000849578
SCUBE2	-3.34559	8.79e-07	1.34e-05
ZFP385C	-3.34149	0.0208535	0.0942566
PCP4L1	-3.34084	3.8e-14	1.85e-12
TBX3	-3.33454	0.00179305	0.0120352
ZMYND10	-3.32676	0.00135192	0.0093938
BGN	-3.32415	9.05e-07	1.37e-05
ADAMTS15	-3.31435	4.57e-05	0.000471473
DYNLRB2	-3.31343	0.000157519	0.00142046
D030068K23RIK	-3.31299	3.37e-19	2.85e-17
LUM	-3.31237	0.00586615	0.033174
CDHR1	-3.31207	0.00485662	0.0282664
ADRB2	-3.30023	3.86e-05	0.00040499
MRGPRF	-3.29784	0.0259689	0.111841
ALS2CL	-3.28959	3.8e-10	1.07e-08
GPR37L1	-3.28919	1.66e-07	2.87e-06
FAM26E	-3.2871	0.00525012	0.0302022
NGFR	-3.28488	0.000119069	0.00110467
MAK	-3.28244	2.26e-05	0.000252527
DNAH10	-3.28191	3.47e-08	6.79e-07
1700019B03RIK	-3.28085	0.0431033	0.169008
ADGB	-3.2783	2.35e-09	5.66e-08
IGF2BP2	-3.27679	1.24e-22	1.38e-20
NPR3	-3.27557	0.000160436	0.00144392
HSPA12B	-3.26954	0.000156034	0.00140915
3930402G23RIK	-3.26848	0.000284987	0.00240477
STAC	-3.26285	0.0173752	0.081257
DNAH2	-3.25714	1.63e-15	9.25e-14
NOS3	-3.25656	0.00718567	0.0391987
KLHL3	-3.25559	3.72e-05	0.000393128
1700071M16RIK	-3.25542	5.64e-06	7.29e-05
SHPK	-3.25469	0.0114927	0.0577976
LGALS9	-3.2497	0.00476579	0.0278171
GIMAP6	-3.24564	0.0137735	0.0673533
MIR6390	-3.23417	0.00971091	0.0501659
4833427G06RIK	-3.22991	0.0112621	0.0568245
IL1RAPL2	-3.22947	0.0366207	0.147958
DUSP26	-3.22382	5.36e-08	1.02e-06
WNT3	-3.22098	3.68e-10	1.04e-08
RBPMS2	-3.22098	2.69e-09	6.39e-08
RMRP	-3.21919	7.54e-26	1.13e-23
SLC7A10	-3.21861	6.9e-23	7.82e-21
4932418E24RIK	-3.21687	0.0373581	0.150243
S100A11	-3.21534	1.58e-13	7.11e-12
CHADL	-3.21465	1.46e-09	3.69e-08
COL4A2	-3.21437	2.15e-06	3.02e-05
FCGRT	-3.21231	0.00235053	0.015135
TTC25	-3.21211	3.46e-05	0.000368643
SYT12	-3.21021	0.00862711	0.0454148
FAH	-3.21006	2.59e-05	0.000284994
ALDH1A7	-3.20753	0.0441999	0.172065
ACKR3	-3.19836	4.01e-15	2.18e-13
CXCL12	-3.19568	0.00270506	0.017088
FAT2	-3.19379	0.000410808	0.00334312
AI118078	-3.19124	0.0382694	0.153069
CRABP1	-3.18531	0.0203066	0.0921937
DYSF	-3.18242	0.0208128	0.0941191
PECAM1	-3.17953	0.00229724	0.0148701
FAM198B	-3.1782	0.000196861	0.00172532
WIF1	-3.17673	0.000432668	0.00350238
ANKRD66	-3.17338	0.0122062	0.0608191
MRC2	-3.17188	5.62e-12	2.06e-10
GBGT1	-3.17086	0.0383664	0.153324
TBC1D10C	-3.16729	0.0129448	0.0638918
DSC2	-3.16155	2.03e-11	6.8e-10
TMEM198B	-3.16143	1.45e-17	1.04e-15
RASGEF1C	-3.15532	0.000557457	0.00435129
DNALI1	-3.15519	0.000176031	0.00156206
1700003M02RIK	-3.15474	5.05e-05	0.000516171
TIMP1	-3.15245	0.00120732	0.00853449
MYRIP	-3.15029	2.77e-09	6.54e-08
SYNE4	-3.15027	0.0348112	0.14196
FLT3L	-3.14819	0.00283904	0.0178422
PGLYRP1	-3.14798	0.00926693	0.0482432
SLC6A11	-3.14547	3.11e-33	8.16e-31
DNAH6	-3.14342	9.19e-05	0.000877437
COL26A1	-3.14263	4.1e-06	5.44e-05
CGREF1	-3.14013	0.000700956	0.0052977
OTX2	-3.13833	0.000536827	0.00421537
ENPP1	-3.13683	0.000217545	0.00188132
CCDC87	-3.13458	0.0200172	0.0911504
CAR14	-3.13161	0.00126263	0.00886741
LY96	-3.13131	0.000418453	0.00340081
FOXQ1	-3.13043	0.0466883	0.180071
TMEM130	-3.12979	2.76e-12	1.05e-10
GM867	-3.12951	0.0259307	0.111778
TGM2	-3.12688	0.000497502	0.0039437
RBP1	-3.12494	5.13e-06	6.68e-05
FAM179A	-3.12415	0.0110573	0.0559911
UBXN10	-3.12348	7.79e-05	0.000755461
ABHD3	-3.12296	6.01e-15	3.19e-13
SYT10	-3.12037	7.4e-05	0.000723307
PEAR1	-3.11897	7.47e-06	9.41e-05
CFAP46	-3.11445	3.64e-11	1.18e-09
ZFHX3	-3.10807	4.76e-18	3.68e-16
DPP4	-3.10762	0.000813018	0.00601358
ICAM1	-3.10465	0.00364724	0.0221112
BEST1	-3.10279	0.00137903	0.00954965
KCNK13	-3.10194	0.039395	0.156854
KLF2	-3.10009	0.00573747	0.0325768
ADAT3	-3.09872	0.00162069	0.010999
SHROOM1	-3.09839	0.00832388	0.0442502
SNHG18	-3.09796	7.62e-10	2.04e-08
BHLHE41	-3.09773	3.48e-20	3.2e-18
BICC1	-3.09032	6.67e-06	8.51e-05
SLC41A3	-3.08815	6.96e-13	2.87e-11
GM973	-3.08434	4.05e-15	2.18e-13
SEPP1	-3.08295	2.6e-09	6.2e-08
AGTR2	-3.07966	0.0229238	0.101686
FOSB	-3.07876	9.8e-16	5.75e-14
WNT4	-3.07707	8.76e-06	0.000109046
BFSP1	-3.07702	0.0470846	0.181294
RASGEF1A	-3.07236	0.0133244	0.0655014
ZMYND12	-3.07114	0.0138677	0.0676467
RHPN1	-3.06943	1.08e-07	1.92e-06
DUSP5	-3.06668	0.00216276	0.0141342
9430021M05RIK	-3.06324	0.00124468	0.00876146
VWA1	-3.06285	0.00983856	0.0507013
MAGEL2	-3.06252	1.98e-06	2.8e-05
COL6A3	-3.06008	0.000620434	0.00476983
MARVELD2	-3.05999	0.0146666	0.0707908
NFKB2	-3.05949	6.47e-07	1.01e-05
KANK1	-3.05671	3.03e-17	2.13e-15
BRINP1	-3.05545	1.93e-19	1.7e-17
LRRC46	-3.05354	2.57e-05	0.000283399
PRDM1	-3.05343	0.00146017	0.0100433
FOS	-3.05331	1.33e-09	3.41e-08
LRTM2	-3.05037	7e-21	6.66e-19
EPHA10	-3.05012	0.00019852	0.00173809
JUNB	-3.05006	1.29e-07	2.28e-06
CREB3L1	-3.04948	4.44e-19	3.67e-17
ABI3	-3.04552	0.00986873	0.050814
WNK4	-3.04489	3.67e-09	8.5e-08
FMO4	-3.04392	0.0136609	0.0669045
PPARGC1B	-3.04391	0.00424486	0.0252095
LRRTM3	-3.04332	7.26e-19	5.9e-17
C1QL1	-3.04303	5.57e-06	7.2e-05
UNC5C	-3.04	6.16e-06	7.89e-05
RAB42	-3.03606	0.0476272	0.183038
ARHGDIG	-3.03501	0.00772943	0.0415816
CSF2RA	-3.03434	1.44e-13	6.51e-12
DES	-3.03262	0.0422257	0.166164
CYYR1	-3.03206	0.00855261	0.0451521
GSTT1	-3.03086	1.47e-06	2.14e-05
SCARF2	-3.03035	0.00068444	0.00519444
HIF3A	-3.02254	6.05e-08	1.14e-06
EPX	-3.0222	0.0139395	0.0679064
TRIM16	-3.02062	0.00112281	0.00798951
NEURL2	-3.02046	0.0326135	0.134674
TTLL13	-3.0183	0.011226	0.0567162
TXLNB	-3.01782	3.7e-08	7.21e-07
NGEF	-3.01717	3.57e-08	6.96e-07
LRFN2	-3.01557	0.000772725	0.00575966
CEBPB	-3.0146	0.0496412	0.189036
ADORA2B	-3.01454	5.73e-08	1.08e-06
CERCAM	-3.01378	4.88e-13	2.06e-11
MIRLET7G	-3.0133	0.0012518	0.00880147
PER1	-3.00662	2.99e-23	3.56e-21
PRKCG	-3.00308	6.09e-08	1.14e-06
GRID2	-3.00233	3.03e-16	1.89e-14
4932411E22RIK	-3.00043	7.53e-06	9.47e-05
LAMA1	-2.99788	6.53e-05	0.000646658
TOX	-2.99456	1.09e-24	1.49e-22
BC024139	-2.99153	0.0265976	0.114042
A230077H06RIK	-2.99032	0.0274224	0.117028
FOLR1	-2.98927	0.0483732	0.185207
PLXNB3	-2.98859	3.97e-09	9.13e-08
LPO	-2.98514	0.000377649	0.00310494
STAT6	-2.98299	3.42e-06	4.61e-05
MANBA	-2.98277	1.55e-07	2.69e-06
GPR88	-2.98026	0.00164942	0.0111733
CCDC114	-2.97659	1.99e-07	3.4e-06
CLDN11	-2.97571	0.000684284	0.00519444
ADGRE5	-2.97443	3.02e-07	4.99e-06
CX3CL1	-2.97431	9.61e-09	2.06e-07
D630039A03RIK	-2.97089	0.0113458	0.0571841
NEK5	-2.96975	5.61e-05	0.000565234
DRC1	-2.96955	2.3e-09	5.56e-08
TECTB	-2.96173	0.0395372	0.157277
CCDC65	-2.95863	2.33e-05	0.00025979
CCDC60	-2.95802	2.38e-08	4.8e-07
GRHPR	-2.95622	7.51e-08	1.39e-06
CDH13	-2.95585	5.23e-38	2e-35
COL5A1	-2.95453	1.57e-09	3.95e-08
BVES	-2.95424	9.08e-05	0.000868832
WDR63	-2.95352	0.026532	0.113865
MAN2B2	-2.95246	5.34e-16	3.2e-14
EMILIN1	-2.95128	0.000389044	0.00318579
GM1661	-2.94879	0.00395422	0.0237603
RARRES1	-2.94695	0.00172065	0.0115917
PITPNM1	-2.94646	3.7e-07	5.98e-06
CDH9	-2.94587	0.0109138	0.0554114
STRA6	-2.94545	0.00106235	0.00761829
AK7	-2.94517	2.76e-05	0.000301594
MS4A6B	-2.94399	0.0351023	0.142956
SYNE3	-2.9407	0.0032029	0.0197369
RNASE1	-2.94025	0.0292219	0.123106
ME3	-2.93968	1.22e-05	0.000145664
NBL1	-2.93821	2.73e-09	6.48e-08
TM4SF1	-2.9367	0.000508554	0.00401915
ZFP92	-2.9337	0.00833263	0.0442839
PYROXD2	-2.93312	5.89e-08	1.11e-06
DRD1	-2.93243	0.025865	0.111577
CHRNA4	-2.93037	8.11e-11	2.54e-09
TMEM232	-2.93012	0.00837877	0.0444518
VSTM5	-2.92975	0.00730549	0.0397224
PTPN14	-2.92533	3.83e-07	6.16e-06
SLC6A20B	-2.92379	0.000380837	0.00312975
MAN1C1	-2.92364	1.58e-21	1.57e-19
CD163	-2.92352	0.0023175	0.0149801
STEAP3	-2.92295	0.00124824	0.00877977
4930556M19RIK	-2.91957	0.0488313	0.186494
LMNA	-2.9193	5.75e-07	9.03e-06
ZBTB7B	-2.91837	0.00154872	0.0105731
KLF4	-2.91698	0.00014063	0.00128329
ROR1	-2.91678	0.00329958	0.0202782
FIBIN	-2.91625	0.0035552	0.0216461
CNTNAP5B	-2.91434	5.52e-14	2.64e-12
TIMP4	-2.90916	1.07e-29	2.29e-27
LFNG	-2.90751	1.6e-33	4.52e-31
MYLK	-2.90544	7.67e-05	0.000744923
NTSR2	-2.90481	7.19e-08	1.34e-06
AI464131	-2.90032	2.41e-27	4.2e-25
HIC1	-2.89895	0.00124438	0.00876146
PI15	-2.89749	3.39e-05	0.00036104
AGBL4	-2.89275	8.68e-05	0.000834113
ABCC9	-2.89174	0.0205191	0.0929972
CRISPLD2	-2.89169	0.00427786	0.0253726
RTL1	-2.8916	0.00211668	0.0138974
F930015N05RIK	-2.88854	0.00331295	0.0203535
MXRA8	-2.8853	1.56e-12	6.15e-11
ATP10B	-2.88504	0.00020982	0.00182311
MUC15	-2.88036	0.0103612	0.0529772
BCAT2	-2.87838	2.8e-05	0.000305634
HMOX1	-2.87518	9.65e-09	2.07e-07
TGFB1I1	-2.87436	3.72e-13	1.61e-11
CFH	-2.87419	0.0276367	0.117808
ALX4	-2.87302	0.002204	0.0143628
ADGRA1	-2.87197	2.76e-32	6.94e-30
CAPN11	-2.87173	0.0164033	0.0775019
MEG3	-2.86905	4.86e-09	1.1e-07
ISG20	-2.86851	0.0297332	0.124688
CCDC160	-2.86678	0.000934728	0.00680682
PRKCQ	-2.86467	3.19e-09	7.44e-08
FOXF2	-2.86117	0.032368	0.13375
CFAP44	-2.86105	0.00284779	0.0178788
ATP7B	-2.85811	3.7e-17	2.56e-15
TMEM132E	-2.85591	8.76e-07	1.33e-05
TTLL3	-2.85495	4.68e-11	1.5e-09
PDLIM3	-2.85234	4.17e-09	9.56e-08
TMEM176A	-2.85091	7.46e-07	1.15e-05
CCDC78	-2.84466	0.000312156	0.00261093
UCP2	-2.84408	1.68e-12	6.57e-11
PRELP	-2.84021	3.29e-05	0.000351726
FAM161A	-2.83982	0.000177215	0.00157105
TAS1R1	-2.83743	0.0133336	0.0655287
RASSF8	-2.83672	3.11e-06	4.23e-05
9530026P05RIK	-2.83422	0.0449308	0.174318
ACVRL1	-2.83358	0.0174854	0.0816061
CSPG4	-2.83299	3.02e-19	2.57e-17
ARHGEF5	-2.83086	1.7e-05	0.00019549
GM13498	-2.82914	0.0138517	0.0675865
CNN2	-2.82902	5.84e-06	7.52e-05
ZCCHC16	-2.82741	0.00436965	0.0258086
HIST2H2AB	-2.8266	3.54e-07	5.75e-06
SAMD9L	-2.82333	0.00159262	0.0108325
DCDC2A	-2.81907	5.8e-08	1.09e-06
MUSK	-2.81131	0.0352552	0.143516
MMP23	-2.81121	0.0142662	0.0692042
SLC39A12	-2.80921	4.17e-15	2.24e-13
1700012B09RIK	-2.80867	0.0179444	0.08343
B930041F14RIK	-2.80782	1.22e-10	3.69e-09
ARHGAP29	-2.80686	0.000566421	0.00441188
ANKRD55	-2.80458	0.0255359	0.110443
HIST1H3A	-2.79877	6.69e-05	0.000661214
TMEM141	-2.79455	0.0040931	0.0244586
SCUBE3	-2.79447	1.28e-06	1.88e-05
DNAJB13	-2.79436	0.000406208	0.00330715
ABI3BP	-2.79352	0.000114895	0.00107136
COL1A2	-2.79344	0.0139343	0.067899
SPAG17	-2.7931	0.00063288	0.00485737
KCNIP2	-2.79167	6.67e-06	8.51e-05
IFITM3	-2.78873	5.42e-09	1.21e-07
ADGRF5	-2.78644	0.0320212	0.132526
FAM19A2	-2.7846	0.000193247	0.0016976
TRPM5	-2.78243	0.00425828	0.0252727
NR4A1	-2.78144	1.22e-06	1.81e-05
KNDC1	-2.7762	1.38e-12	5.47e-11
SLC25A18	-2.77269	1.03e-23	1.28e-21
GRIK3	-2.76648	1.55e-06	2.24e-05
LRRC74B	-2.76429	0.000120721	0.00111773
FAM222A	-2.76292	5.26e-06	6.84e-05
UGT1A6A	-2.76249	0.000805865	0.00596789
SHISA9	-2.76157	3.92e-23	4.61e-21
CCDC151	-2.75953	1.96e-05	0.000221991
SPEER4B	-2.75871	0.00351254	0.0214148
RXRA	-2.75868	1.81e-23	2.2e-21
RIT2	-2.75821	0.000821514	0.00606909
PPP1R3B	-2.75791	0.043795	0.17087
ALDH1A2	-2.75708	0.036406	0.147318
FAM198A	-2.7552	8.7e-07	1.33e-05
RGS11	-2.75387	0.0471905	0.181626
SYNE1	-2.75384	7.87e-29	1.54e-26
COLEC12	-2.75163	0.0180681	0.0838986
MAP3K14	-2.75016	1.19e-06	1.77e-05
ADRA1A	-2.75004	6.15e-08	1.15e-06
OGN	-2.748	0.00633569	0.0353634
LTBR	-2.74773	4.52e-16	2.74e-14
NRROS	-2.746	0.00332992	0.0204372
CPNE6	-2.73542	1.1e-05	0.00013385
OTX2OS1	-2.73459	0.0337679	0.138505
HEPH	-2.7331	5.23e-08	9.97e-07
ALK	-2.73308	0.000338209	0.00281345
HIST1H3F	-2.73129	2.51e-09	6.03e-08
H60B	-2.73034	0.0367367	0.148296
SERPINB9	-2.72756	0.00773125	0.0415816
ANGPTL2	-2.72533	2.79e-05	0.000304423
MICALL2	-2.72485	1.43e-09	3.63e-08
PTPRB	-2.72462	0.0262579	0.1129
A330033J07RIK	-2.72089	0.0248512	0.108196
CNP	-2.72082	7.69e-19	6.21e-17
CCND3	-2.72034	1.47e-12	5.8e-11
KIRREL3	-2.71795	1.96e-25	2.83e-23
LEPR	-2.71639	0.0174563	0.081524
CACNA2D4	-2.71612	0.0206079	0.0933075
NRBP2	-2.7149	3.01e-33	8.01e-31
ADCY4	-2.71329	0.0363615	0.147235
VSTM4	-2.71322	9.98e-07	1.5e-05
MT2	-2.71066	4.59e-08	8.8e-07
LOXL2	-2.70824	1.73e-06	2.46e-05
HIST1H2BP	-2.70809	2.42e-11	7.98e-10
HIST1H4I	-2.7072	0.000123821	0.0011424
CLDN1	-2.70579	0.00341344	0.0208939
TEK	-2.70508	0.0379903	0.152322
UBTD1	-2.7046	0.0135417	0.0663737
ODF3B	-2.70298	0.00532355	0.0305289
ITPR3	-2.70272	0.00234319	0.0150983
CYP2J9	-2.70135	1.22e-18	9.8e-17
MYD88	-2.70086	0.0103131	0.0527813
ITGA8	-2.70055	8.15e-05	0.000787304
GM19897	-2.70045	0.0479688	0.184158
RDH5	-2.6992	3.12e-05	0.000335255
SDR42E1	-2.69822	0.00149969	0.0102891
COL23A1	-2.69507	2.05e-15	1.15e-13
HIST1H2BN	-2.69294	2.98e-08	5.93e-07
FOXJ1	-2.68796	2e-12	7.79e-11
COL5A3	-2.68332	3.79e-05	0.000399036
NFAM1	-2.68072	0.0080831	0.0431884
SPAG6	-2.67952	1.59e-07	2.76e-06
SORCS2	-2.67846	1.57e-26	2.49e-24
NPL	-2.67599	2.52e-12	9.67e-11
CACNA1G	-2.67484	1.57e-16	1.03e-14
PALD1	-2.67435	3.91e-12	1.46e-10
SNED1	-2.66952	4.01e-11	1.29e-09
1110006O24RIK	-2.66845	0.0127052	0.0629294
DOCK2	-2.66791	0.000231561	0.00199502
SELENBP1	-2.66578	5.3e-10	1.46e-08
COL22A1	-2.66561	3.51e-06	4.72e-05
PTRF	-2.66548	1.13e-05	0.000136607
PTCH1	-2.66439	1.19e-27	2.1e-25
ST5	-2.66391	1.68e-34	5.04e-32
SERPINA3N	-2.66264	2.78e-07	4.64e-06
ADGRL4	-2.66009	0.038235	0.152979
ANGPT2	-2.65114	1.32e-05	0.000156644
KCNH4	-2.64896	0.000906867	0.00661969
EPHA8	-2.64739	4.91e-05	0.000503769
TGFB1	-2.64528	0.00652467	0.0362282
BC064078	-2.64457	0.000180685	0.00159949
COL24A1	-2.64431	0.0105024	0.0535394
SLC16A12	-2.64418	0.0167291	0.0786766
ANXA3	-2.64334	0.00772697	0.0415816
RSPH4A	-2.64079	5.28e-06	6.85e-05
RHPN2	-2.63896	0.000399517	0.00326136
SPATA2L	-2.63869	0.000746456	0.00558199
CCDC141	-2.63809	6.58e-09	1.46e-07
LRRC9	-2.63799	1.49e-09	3.78e-08
MYH11	-2.63774	0.0233015	0.103013
CDH7	-2.63347	0.000108084	0.00101352
AQP9	-2.63338	0.0362535	0.14696
VMN2R46	-2.63104	0.0281166	0.119465
SPAG16	-2.62802	7.67e-05	0.000744923
TNFRSF11B	-2.62764	0.00348937	0.0212877
IRF8	-2.62659	0.00501984	0.0290413
9330188P03RIK	-2.62488	3.75e-05	0.000395863
BEST3	-2.62297	0.0174188	0.0813778
WFIKKN2	-2.62254	0.0142282	0.0690928
SLC13A3	-2.62248	1.94e-09	4.76e-08
LDB2	-2.62021	2.5e-14	1.26e-12
MIR378B	-2.61776	2.62e-07	4.39e-06
ALDH1L1	-2.61615	1.85e-33	5.07e-31
HIST1H4A	-2.61608	3.03e-09	7.13e-08
COL14A1	-2.61422	0.000741926	0.00555945
ADAMTSL3	-2.61297	0.000476997	0.0037992
MECOM	-2.61224	0.000810148	0.00599719
TLCD2	-2.612	0.0253276	0.109773
SLC5A7	-2.60995	0.0224467	0.100085
STARD13	-2.60816	2.22e-08	4.51e-07
SEMA4A	-2.60785	2.17e-10	6.34e-09
RTKN	-2.60463	8.45e-05	0.000813462
TGFBR3L	-2.6036	0.000376491	0.00309681
OXLD1	-2.60249	0.0331462	0.136505
ANKRD9	-2.60222	0.0316677	0.131253
ESAM	-2.60214	0.00313704	0.0194027
GM6225	-2.60124	0.00593089	0.0334885
EDNRA	-2.60071	2.94e-06	4.01e-05
CARD6	-2.60037	0.0120728	0.0602521
ARAP3	-2.59987	0.0114652	0.0577065
MPPE1	-2.59902	0.0202582	0.0920421
VAMP5	-2.59702	0.0159927	0.0759019
HTR5A	-2.59332	0.0129043	0.0637097
JDP2	-2.59207	6.82e-06	8.69e-05
EPHX1	-2.59093	2.36e-05	0.000262943
FAM189A2	-2.58997	6.66e-10	1.81e-08
ZBTB42	-2.58866	0.00935109	0.0486262
CGNL1	-2.58719	0.000175055	0.0015549
TEC	-2.58666	5.65e-08	1.07e-06
PRODH	-2.5851	2.9e-06	3.97e-05
PHEX	-2.57932	0.00361333	0.0219449
CREG2	-2.57471	3.74e-07	6.02e-06
FAM19A1	-2.57314	2.79e-05	0.000303983
CCDC102A	-2.57131	3.84e-05	0.00040356
TBC1D22BOS	-2.56969	0.0363815	0.147284
CSGALNACT1	-2.56955	1.29e-14	6.61e-13
CHRNB4	-2.56341	1.21e-05	0.000144449
FZD5	-2.56199	4.55e-06	6e-05
DNAH11	-2.55863	1.91e-06	2.71e-05
NQO1	-2.55756	2.99e-05	0.000322587
PGM2	-2.55694	2.1e-13	9.32e-12
EGFLAM	-2.55539	0.000195857	0.00171805
METRN	-2.55463	3.44e-17	2.4e-15
COX7A1	-2.55248	0.0445437	0.173072
EFNA5	-2.55215	2.3e-16	1.47e-14
SLC25A42	-2.55133	5e-09	1.13e-07
WISP1	-2.55098	0.00648998	0.0360902
KIF9	-2.55058	6.28e-10	1.71e-08
ANKRD23	-2.54971	2.35e-07	3.98e-06
PTCH2	-2.54801	0.00546724	0.0312358
SYT13	-2.54742	8.05e-05	0.000778464
EVPL	-2.54729	0.00202387	0.0133838
NKX2-2OS	-2.54611	0.0476802	0.183127
LACC1	-2.54208	3.19e-06	4.32e-05
FOXD1	-2.54162	0.013048	0.0642973
TYMP	-2.5364	0.0076831	0.0414075
EMCN	-2.53491	0.0411384	0.162526
MLF1	-2.53447	8.35e-06	0.000104205
TAF1C	-2.53265	0.000474851	0.00378559
RD3	-2.53179	0.0191038	0.087753
TNFAIP6	-2.53146	0.000174088	0.00154707
THSD4	-2.52988	4.07e-10	1.15e-08
CALML4	-2.52941	0.0366127	0.147958
ALOX5AP	-2.52873	0.0267075	0.114431
IL13RA1	-2.52724	6.55e-05	0.000648505
ATP5G1	-2.525	1.39e-24	1.89e-22
MAATS1	-2.52487	0.00135999	0.00944277
GM10560	-2.52346	0.0226047	0.100649
PVR	-2.52198	1.08e-05	0.00013184
AOX1	-2.52173	0.0016378	0.0110987
GJA1	-2.51746	1.26e-17	9.17e-16
SLC2A1	-2.51545	0.000642971	0.00492452
CMTM7	-2.51515	0.0278464	0.118563
PLAT	-2.51473	3.32e-24	4.33e-22
BAIAP3	-2.51105	0.0255342	0.110443
C130074G19RIK	-2.50718	0.0403368	0.160013
PISD-PS1	-2.50429	0.00213672	0.0139889
FBXO2	-2.50384	2.42e-08	4.88e-07
PLEKHA2	-2.50132	0.00198562	0.0131597
CMTM5	-2.50102	6.64e-11	2.08e-09
COL18A1	-2.49816	0.0189972	0.0873949
IL16	-2.48953	0.00251438	0.0160129
LRRC34	-2.48497	0.0203612	0.0924186
RYR2	-2.48384	1.5e-12	5.92e-11
SPEF2	-2.48326	1.01e-05	0.000123783
FAM166A	-2.48317	0.0316389	0.131181
ADORA1	-2.48126	9.36e-18	6.95e-16
LRRC36	-2.47998	0.00484636	0.0282246
UBC	-2.47725	2.05e-23	2.47e-21
ASIC4	-2.47621	0.000940652	0.00684168
TGFBR3	-2.4759	2.76e-05	0.000301314
SNCB	-2.47569	0.0172885	0.080893
NID1	-2.47261	0.000587994	0.00455286
CDKN1A	-2.472	0.00375427	0.0226851
CLASRP	-2.46659	7.95e-15	4.14e-13
SMAD3	-2.46601	7.01e-10	1.9e-08
KCTD8	-2.46461	0.024256	0.106183
STK10	-2.46267	1.6e-08	3.31e-07
D130043K22RIK	-2.45923	1.4e-05	0.000164881
PIEZO2	-2.45834	9.77e-07	1.47e-05
EGR2	-2.45814	2.47e-10	7.18e-09
FKBP11	-2.453	0.0251221	0.109116
SLC8A3	-2.45252	1.79e-09	4.44e-08
SLC1A5	-2.4524	0.000859573	0.00632225
PNKY	-2.4521	2.35e-05	0.000262223
PRR16	-2.45104	0.00150603	0.0103201
TOM1	-2.45023	1.79e-13	8.03e-12
TSHZ2	-2.44922	1.5e-10	4.52e-09
RAP1GAP	-2.44853	1e-20	9.48e-19
COL4A1	-2.44767	0.0041492	0.024732
HSPA1A	-2.44677	9.19e-05	0.000877437
PRKG2	-2.44643	0.00303733	0.0189068
FAM219AOS	-2.44597	0.00130308	0.00912705
LAMA4	-2.44483	0.000187766	0.00165579
FAM20A	-2.44056	0.000490982	0.0038937
HIST1H2AK	-2.44037	2.01e-08	4.09e-07
CKB	-2.43896	6.96e-36	2.28e-33
SFMBT2	-2.43649	1.17e-06	1.74e-05
ISLR	-2.43599	0.000860092	0.00632353
4930447C04RIK	-2.43596	0.0278571	0.118582
MMP2	-2.43271	3.9e-05	0.00040832
KCP	-2.43137	1.22e-05	0.000145415
DBX2	-2.43134	3.94e-10	1.11e-08
RNF144B	-2.43027	0.000701222	0.0052977
PIEZO1	-2.42969	1.13e-05	0.000136858
CLEC14A	-2.42947	0.0286513	0.121259
PDGFA	-2.42543	1.52e-06	2.2e-05
PTCHD1	-2.42374	0.00429904	0.0254654
BAG3	-2.42061	1.02e-07	1.83e-06
PPAPDC3	-2.41988	5.23e-05	0.000533022
SLC16A3	-2.41967	0.0351315	0.143044
ISOC2A	-2.41505	0.0118766	0.0594833
S100A1	-2.40975	0.000163353	0.00146371
PPAPDC1A	-2.40645	0.00208366	0.013719
PLA2G4A	-2.40508	0.0188069	0.0866933
DNAH1	-2.40482	6.07e-08	1.14e-06
KCNMA1	-2.40076	1.77e-10	5.25e-09
FHOD1	-2.40002	1.68e-06	2.4e-05
PID1	-2.39863	4.13e-16	2.52e-14
CCBE1	-2.39622	0.00734453	0.0398826
HIST1H1D	-2.39608	3.71e-10	1.05e-08
AKAP14	-2.3952	0.0241646	0.105834
APOE	-2.39516	1.83e-15	1.03e-13
LYZ2	-2.39496	0.00228812	0.014832
PTGS1	-2.39477	0.000366482	0.00302533
CHSY3	-2.39232	0.00438845	0.0259003
KCNV1	-2.39211	0.00045426	0.00364341
CASKIN2	-2.39069	9.91e-14	4.63e-12
DNAH7A	-2.38728	5.49e-07	8.68e-06
HSD11B1	-2.38688	0.0355299	0.144378
PRRG3	-2.38574	1.01e-12	4.07e-11
GM166	-2.38518	0.000567469	0.00441817
LGALS1	-2.38281	0.00064991	0.00496524
KCNA4	-2.38243	0.000118926	0.0011039
LYPD1	-2.3824	0.018256	0.0846211
PLEC	-2.38232	3.42e-13	1.49e-11
AHNAK	-2.3811	0.00211209	0.0138722
EPAS1	-2.3795	3.85e-09	8.89e-08
SKAP2	-2.37877	1.54e-05	0.00017959
STK33	-2.37733	0.000126871	0.00116878
GRIN2D	-2.3765	0.00234639	0.0151136
CAST	-2.37607	2.8e-07	4.66e-06
IER3	-2.37564	0.0168498	0.0791224
EPS8	-2.37513	2.57e-19	2.23e-17
CLEC2D	-2.37449	0.0226085	0.100649
GRM8	-2.37374	1.5e-05	0.000176145
GPC5	-2.37291	3.18e-07	5.22e-06
PLIN5	-2.37176	0.0303267	0.126859
GRM1	-2.36999	0.000158968	0.00143141
TXNIP	-2.3699	5.85e-07	9.18e-06
ITIH5	-2.36986	0.000786131	0.0058406
FIBP	-2.36759	3.34e-14	1.64e-12
NID2	-2.36671	0.00489783	0.0284791
A930005H10RIK	-2.36614	1.89e-07	3.24e-06
TRPC3	-2.36587	0.000459681	0.003682
DLEC1	-2.36322	0.00421184	0.0250377
APBA3	-2.36238	9.78e-08	1.77e-06
SLC25A35	-2.36183	0.000594689	0.00459611
COL9A2	-2.36176	0.00251924	0.0160356
DNAH9	-2.35945	7.75e-10	2.06e-08
PCED1B	-2.35795	0.00271659	0.017149
CTSH	-2.35657	7.95e-05	0.000769476
PTPRR	-2.35568	3.72e-05	0.000393083
FLI1	-2.3535	0.00392805	0.0236495
ACP6	-2.35298	1.31e-07	2.31e-06
PACRG	-2.35142	2.7e-10	7.79e-09
CCDC170	-2.3513	0.019636	0.0898603
TCN2	-2.35038	1.57e-08	3.25e-07
MAB21L1	-2.35032	0.00491348	0.028541
ALG1	-2.34991	0.00195829	0.0130111
H2-T10	-2.34955	0.0387118	0.154468
PLEKHH2	-2.34777	9.65e-08	1.75e-06
NBEAL2	-2.34762	9.69e-06	0.000119372
RGMA	-2.34638	2.68e-26	4.16e-24
SOCS3	-2.34344	7.13e-09	1.56e-07
ADAP2	-2.34252	0.00103595	0.00745224
ZDHHC2	-2.34011	2.11e-11	7.06e-10
NXPH1	-2.33929	9.48e-09	2.03e-07
LIPG	-2.33768	2.83e-05	0.000307098
GBP9	-2.337	0.00558185	0.0318212
PHKG1	-2.3352	0.00965533	0.0499113
BMP7	-2.33495	0.000112974	0.0010556
SPAG8	-2.33476	0.000285018	0.00240477
GREB1	-2.33451	0.000847603	0.00624422
RET	-2.33426	0.0161686	0.07659
ANK1	-2.33337	1.3e-06	1.91e-05
BCAN	-2.33208	1.09e-19	9.73e-18
EFCAB12	-2.33029	0.00153577	0.0105003
DNASE2A	-2.32926	0.00250244	0.0159563
GHR	-2.32835	5.58e-14	2.67e-12
ISYNA1	-2.32787	1.17e-09	3.05e-08
IRGM2	-2.32563	0.00653347	0.0362661
CNTFR	-2.32487	7.54e-14	3.55e-12
UNC80	-2.3233	4.52e-15	2.41e-13
DUSP7	-2.32322	5.18e-10	1.43e-08
PIFO	-2.32094	0.010906	0.0553933
HTRA3	-2.31745	0.000139857	0.00127751
ZFP804B	-2.31556	0.000575656	0.00447621
ZFP423	-2.31325	5.06e-18	3.87e-16
DNAH7B	-2.31028	5.44e-10	1.49e-08
NIPAL2	-2.30969	0.0185125	0.0856586
GAS6	-2.30961	2.41e-11	7.98e-10
ROR2	-2.30643	0.00304904	0.0189542
MOV10	-2.30506	1.11e-05	0.000134131
AMACR	-2.30439	0.00373738	0.0225905
GM17769	-2.30325	0.0338767	0.138828
ECM1	-2.30238	0.00166066	0.011237
IL6RA	-2.29873	0.00693368	0.038073
LHCGR	-2.29732	1.2e-05	0.000143809
FBN2	-2.29676	3.05e-09	7.16e-08
ABCB8	-2.29616	1.17e-13	5.36e-12
TCF7L1	-2.29605	1.45e-12	5.76e-11
IGFBP3	-2.29191	1.58e-05	0.0001835
PLK3	-2.2892	2.52e-07	4.25e-06
TRIM34A	-2.28915	0.000677656	0.00515148
ESRRG	-2.28851	6.84e-05	0.000673412
IFIT3	-2.28658	0.0488811	0.186645
DNAIC1	-2.28642	0.00184443	0.0123394
TUBA4A	-2.28458	4.4e-05	0.000455866
PDLIM1	-2.2833	0.0190737	0.0876368
COL16A1	-2.28325	3.78e-06	5.04e-05
LAMB2	-2.28291	1.32e-15	7.59e-14
SLC16A9	-2.28246	0.00420686	0.0250163
DNAAF1	-2.28186	0.032869	0.135576
CTH	-2.28151	1.81e-05	0.000206369
WLS	-2.27978	2.24e-06	3.12e-05
HIST2H3B	-2.27884	1.08e-06	1.62e-05
GATSL3	-2.27847	0.00617298	0.0346317
B230209E15RIK	-2.27825	0.0201695	0.0917071
PLEKHG3	-2.27666	0.000962855	0.00697841
GRIN3A	-2.27603	2.11e-14	1.06e-12
CRYBB1	-2.27411	0.0456059	0.17675
TNFRSF18	-2.27298	0.00131359	0.00918312
CRISPLD1	-2.2705	0.00717225	0.0391487
CPXM1	-2.27028	5.34e-11	1.7e-09
FMO1	-2.26839	1.96e-11	6.58e-10
SSH3	-2.26444	0.000937995	0.00682519
HIST1H3D	-2.26408	4.52e-05	0.000467252
PLCG2	-2.26383	0.00860308	0.0453664
OMG	-2.26273	2.01e-12	7.8e-11
EDNRB	-2.26252	3.11e-27	5.34e-25
GBP10	-2.26196	0.00517037	0.0298275
EBF1	-2.26027	4.33e-09	9.89e-08
BTBD11	-2.26021	1.22e-05	0.000145415
6330416G13RIK	-2.25909	0.000875756	0.00642326
TROAP	-2.25903	0.000611441	0.00471254
NOTCH3	-2.25823	3.48e-12	1.31e-10
CDS1	-2.25715	5.18e-06	6.74e-05
PLOD1	-2.25653	1.94e-08	3.96e-07
HIST1H2AG	-2.25415	2.59e-09	6.19e-08
SPI1	-2.24984	0.0294969	0.123923
ARHGEF15	-2.24869	0.00690468	0.0379605
ACER3	-2.24712	2.09e-06	2.94e-05
ATOH8	-2.24711	0.00150248	0.0103023
CHRM2	-2.24707	0.0087453	0.0459053
RASA4	-2.24581	0.0341131	0.139578
EGR3	-2.24273	1.41e-08	2.95e-07
DOCK5	-2.24146	0.00155102	0.0105812
CPM	-2.24115	0.00612282	0.0343924
TTYH2	-2.235	4.78e-14	2.3e-12
ESYT1	-2.23465	8.68e-05	0.000834113
4930447A16RIK	-2.2334	0.0226407	0.100722
GSTM3	-2.23314	0.00756281	0.0408432
FHL2	-2.23117	0.000609598	0.00470228
HIST1H3E	-2.23093	2.95e-07	4.88e-06
STK32C	-2.22898	0.0125011	0.0621365
ITIH3	-2.22826	2.54e-11	8.34e-10
NOSTRIN	-2.22547	0.0209552	0.0945998
SEPT4	-2.22395	2.87e-06	3.93e-05
ANO3	-2.22132	0.000450554	0.00362002
MITF	-2.2185	0.0178759	0.0831747
SEC14L2	-2.21382	6.14e-09	1.36e-07
HIST1H2BF	-2.21357	9.45e-07	1.43e-05
NIPAL3	-2.21348	1.18e-09	3.06e-08
TRAM2	-2.21289	8.52e-08	1.55e-06
CAPN5	-2.21281	4.86e-12	1.8e-10
PRSS12	-2.2113	0.00748995	0.0404974
SERPIND1	-2.21118	0.0284164	0.120543
ERBB2	-2.20982	6.15e-12	2.24e-10
TEKT1	-2.20946	0.000235403	0.00202336
KANK2	-2.20916	1.55e-06	2.24e-05
HIST1H2BG	-2.20882	1.41e-09	3.6e-08
GDPD2	-2.20699	4.02e-17	2.77e-15
ALDH2	-2.20688	5.84e-17	3.97e-15
EEF1A2	-2.20588	0.00304561	0.0189446
PCDH15	-2.20572	4.53e-13	1.93e-11
TMBIM1	-2.2056	9.14e-06	0.000113442
IGTP	-2.20536	0.00380354	0.0229677
MMP19	-2.20478	0.0225088	0.10033
DOCK10	-2.20367	3.62e-16	2.23e-14
SLC9A3R2	-2.2031	0.000112283	0.00104967
TRIM30A	-2.20241	0.0345199	0.14096
GLIS3	-2.20109	6.17e-23	7.08e-21
CUBN	-2.19961	0.000664379	0.00506313
1700007K13RIK	-2.19449	0.0299636	0.125625
ARHGDIB	-2.19318	0.00824405	0.0439148
CLDN19	-2.19278	0.00246591	0.0157618
TMEM119	-2.1906	0.0433466	0.169462
SMTN	-2.19027	5.37e-05	0.000545841
GSTK1	-2.18941	0.00027528	0.00232903
BAIAP2	-2.18625	1.88e-16	1.22e-14
SH3D21	-2.18585	0.0161524	0.0765527
AGER	-2.18365	0.0213283	0.0960247
DNAIC2	-2.18318	0.00240041	0.0153913
ADAM15	-2.18229	3.2e-07	5.25e-06
CFAP74	-2.18172	0.000603986	0.00466095
COL27A1	-2.17981	8.73e-06	0.000108715
GM5069	-2.17948	7.82e-06	9.79e-05
AS3MT	-2.17558	2.63e-05	0.000288788
HIST1H4B	-2.17515	0.00078309	0.00582745
TMEM176B	-2.1748	5.57e-15	2.96e-13
HIST1H2BM	-2.17399	2e-09	4.89e-08
ENPP3	-2.17301	0.00631119	0.035267
CCDC162	-2.17069	0.0125867	0.0625113
ITPKB	-2.16407	6.99e-06	8.86e-05
HSPG2	-2.1631	2.17e-09	5.28e-08
6430573F11RIK	-2.16131	7.15e-06	9.05e-05
IRF1	-2.16122	0.000694042	0.00525645
TEAD3	-2.15947	7.07e-05	0.000693482
AFAP1L1	-2.15923	0.000941552	0.00684191
SYTL2	-2.15824	0.00174309	0.0117299
ARXES2	-2.15743	6.44e-12	2.33e-10
CACNG4	-2.15667	2.44e-12	9.43e-11
AQP11	-2.15431	1.78e-07	3.06e-06
PLAG1	-2.14701	7.36e-09	1.61e-07
PDE7B	-2.14526	8.62e-07	1.31e-05
AMIGO3	-2.14218	0.000450141	0.00361829
CX3CR1	-2.14213	0.000483838	0.00384369
ARHGAP24	-2.1391	0.000193637	0.00170021
HIST1H1C	-2.13696	9.64e-06	0.000118876
FGD5	-2.13611	0.0162826	0.0770507
NRK	-2.136	0.0152915	0.0732099
NDST3	-2.13368	1.4e-07	2.46e-06
POU3F4	-2.13081	3.71e-11	1.2e-09
FBXO17	-2.12852	9.43e-05	0.00089809
GADD45B	-2.12833	0.0053114	0.0304688
RAPGEF3	-2.12701	2.77e-07	4.63e-06
4932443I19RIK	-2.12618	0.0257267	0.111067
SNTB2	-2.12494	0.000784348	0.00583445
TSPAN33	-2.12447	0.00123792	0.00872053
PLEKHG5	-2.12328	0.000852586	0.0062759
GBP6	-2.12296	0.00174852	0.0117622
CSF1R	-2.11902	1.61e-05	0.000186581
ARC	-2.11759	0.00134298	0.00935294
STAMBPL1	-2.11687	0.000546009	0.00427831
D130020L05RIK	-2.11475	5.9e-05	0.000591997
A230070E04RIK	-2.11444	0.00484284	0.028213
LRRC71	-2.11435	0.00656797	0.0363915
SERPINH1	-2.11343	8.93e-07	1.35e-05
USP2	-2.11265	7.05e-10	1.91e-08
PNPLA6	-2.11262	1.99e-09	4.89e-08
GABBR1	-2.11009	3.04e-32	7.54e-30
ERICH2	-2.10857	0.00952673	0.0493754
PKMYT1	-2.10728	0.00297322	0.0185773
KCNK3	-2.10704	0.0367244	0.148279
ACADS	-2.10617	1.62e-05	0.000188099
PLD2	-2.0992	6.48e-16	3.87e-14
PARVB	-2.09913	2.27e-10	6.62e-09
PPP1R32	-2.09691	0.0297042	0.124623
RANBP3L	-2.09455	0.00358028	0.0217772
NUAK2	-2.09378	7.82e-05	0.000757241
HIST1H2AC	-2.09197	2.7e-06	3.72e-05
JADE2	-2.09041	0.00309088	0.0191689
HIST1H1E	-2.09025	1.25e-11	4.34e-10
C030037D09RIK	-2.08953	0.000485388	0.00385433
CDK5R2	-2.08855	0.000731885	0.00548869
HIST1H3B	-2.08753	1.37e-06	2e-05
MYBPC1	-2.08678	0.0473736	0.182209
SFXN5	-2.08593	2.44e-16	1.55e-14
BAK1	-2.08466	9.72e-11	2.98e-09
ACOT8	-2.0846	0.00417741	0.0248734
AK5	-2.08338	0.00111804	0.00797365
LENG8	-2.08256	9.49e-14	4.44e-12
LRRC51	-2.08233	0.00157294	0.0107106
TMEM63A	-2.08031	0.00319292	0.019682
VANGL1	-2.0762	0.000207543	0.0018076
NME5	-2.07409	0.000476482	0.00379675
UBXN11	-2.07373	0.00637006	0.0355094
ST3GAL6	-2.07353	0.00471079	0.0275662
NTRK2	-2.07275	3.43e-18	2.69e-16
CDKL4	-2.07228	0.000483209	0.00384035
FAM101A	-2.07227	0.0191172	0.0877928
SHC4	-2.07167	1.58e-05	0.000184069
SFRP5	-2.07115	0.0257285	0.111067
OSTF1	-2.07031	2.58e-06	3.56e-05
NELL1	-2.06955	0.00408823	0.0244375
TONSL	-2.06939	7.64e-05	0.000743124
ELL2	-2.06857	1.99e-06	2.8e-05
RBPMS	-2.06796	0.00839887	0.0445327
GRIK1	-2.06689	4.31e-05	0.000447893
DAAM2	-2.06666	6.38e-08	1.19e-06
IVD	-2.06465	2.73e-19	2.35e-17
CD68	-2.06304	1.79e-05	0.00020506
TRIM12A	-2.06027	0.000734927	0.00550925
IFI27	-2.05953	0.0197991	0.0904265
ARAP1	-2.0592	3.87e-08	7.48e-07
HC	-2.05898	0.040084	0.159148
PLCD3	-2.05839	0.00808415	0.0431884
2610305D13RIK	-2.05726	0.0254155	0.110026
CXCL16	-2.05546	0.0230879	0.102315
STAT5A	-2.05436	0.00492231	0.0285672
CTSK	-2.05387	0.0499131	0.189875
RRBP1	-2.05365	2.27e-16	1.46e-14
FAM216B	-2.05328	0.0011362	0.00807845
NR1D1	-2.05253	1.21e-08	2.56e-07
CCDC85A	-2.05165	6.56e-07	1.02e-05
DAB2	-2.05164	0.0163971	0.0775013
ARHGEF19	-2.05159	0.0259649	0.111841
LRRC23	-2.05023	0.0013504	0.0093868
TMCC3	-2.04854	1.81e-11	6.09e-10
HIST1H3C	-2.04813	0.000508916	0.00402028
HIST2H2BB	-2.04806	0.00742483	0.0402401
DOCK9	-2.04763	1.08e-13	4.98e-12
GALNT10	-2.04665	2.68e-08	5.37e-07
DOCK6	-2.04661	0.000155133	0.00140308
SMPD2	-2.04395	2.16e-09	5.26e-08
RREB1	-2.04388	3.47e-09	8.06e-08
DHRS11	-2.04359	0.0170141	0.0797919
PLXND1	-2.04301	3.2e-07	5.25e-06
SLIT1	-2.04283	1.78e-09	4.42e-08
LZTS2	-2.04026	1.05e-05	0.000127894
MAF	-2.0388	6.88e-06	8.75e-05
PHYHIPL	-2.03837	4.29e-19	3.56e-17
TEP1	-2.0365	0.00114176	0.00811483
ARHGEF10	-2.0357	2.31e-09	5.58e-08
CCPG1OS	-2.03312	5.96e-05	0.000596986
SPOCK2	-2.03039	5.09e-12	1.87e-10
SCN9A	-2.02971	0.00314225	0.0194284
STAB1	-2.02945	0.00537678	0.0308053
COBLL1	-2.02859	0.000667623	0.00508362
ENPP2	-2.02742	0.000530948	0.00417456
SSBP4	-2.02677	1.75e-09	4.36e-08
ANKEF1	-2.02653	0.0294381	0.123818
ZIC4	-2.02632	0.0481519	0.184591
PLA2G6	-2.02595	8.92e-10	2.36e-08
LRRC73	-2.02561	0.000618581	0.00475958
GPR3	-2.02225	0.00288157	0.0180742
SUSD4	-2.02182	0.00100393	0.0072361
CSRNP1	-2.02016	0.00199976	0.0132386
SHISA5	-2.01595	0.00125538	0.00882323
SLC39A8	-2.01397	9.85e-05	0.000934681
RPUSD3	-2.01356	0.00842853	0.0446641
CDKL1	-2.01288	0.0407909	0.161361
SFRP2	-2.01268	6.76e-09	1.49e-07
CP	-2.01255	0.0152474	0.0730751
IL34	-2.01245	0.0273418	0.11674
ITGA10	-2.01214	0.00424958	0.0252294
SEZ6L	-2.01204	3.08e-14	1.52e-12
DMRTA1	-2.00951	0.000589661	0.00456385
HTRA2	-2.00933	2.43e-06	3.38e-05
ITM2A	-2.00756	0.0245211	0.107114
TRIM68	-2.00717	0.0159944	0.0759019
DAD1	-2.00502	2.34e-11	7.76e-10
FMN1	-2.0032	0.0275508	0.117489
HIST1H2AH	-2.00241	2.03e-06	2.86e-05
ALDH1A1	-2.0024	0.00137329	0.00951351
RHOJ	-2.00072	0.00288187	0.0180742
SCTR	-1.99988	0.0444527	0.172755
CRLF1	-1.99949	0.004449	0.0262183
GPR153	-1.99927	0.00011062	0.00103518
CDR1	-1.99845	9.3e-18	6.94e-16
P4HA3	-1.99721	1.8e-15	1.02e-13
ADCY2	-1.99657	4.21e-05	0.000437956
TFEB	-1.99589	0.000521072	0.00410924
NEURL1A	-1.99148	0.046967	0.180994
NDNF	-1.9869	0.0432936	0.169291
TOR2A	-1.98519	1.18e-07	2.09e-06
SV2C	-1.98488	2.31e-08	4.66e-07
ERBB4	-1.98468	6.39e-13	2.66e-11
NCKAP1L	-1.98366	0.00307873	0.0191182
PLA2G3	-1.98338	8e-06	0.000100038
HIST1H2BK	-1.98248	2.23e-08	4.52e-07
DDO	-1.98175	0.0127273	0.063005
CDH11	-1.98052	1.86e-17	1.33e-15
GAA	-1.98038	3.81e-13	1.64e-11
INPP5J	-1.97996	0.000799645	0.00592661
SLC24A3	-1.97985	6.5e-19	5.35e-17
DNAJC12	-1.97895	0.0282502	0.119977
ADAP1	-1.9778	0.00252289	0.0160532
DMPK	-1.97617	0.00350316	0.0213647
PTN	-1.97543	4.72e-21	4.56e-19
NDUFA13	-1.97457	1.95e-14	9.94e-13
TRP53I11	-1.97395	1.52e-12	5.98e-11
ACSF2	-1.97346	1.53e-06	2.22e-05
CIT	-1.97274	3.19e-10	9.09e-09
KCNJ16	-1.97056	5.35e-07	8.47e-06
AARS2	-1.97021	0.000394913	0.00322809
GMPPB	-1.97013	0.00740531	0.0401462
TGIF1	-1.96855	1.92e-05	0.000218126
SASH1	-1.96767	1.01e-12	4.07e-11
NKX2-2	-1.9676	0.0105554	0.0537616
TUNAR	-1.96647	0.0205244	0.0929986
OGDHL	-1.96602	0.00189174	0.0126146
OLFML3	-1.96558	0.00145002	0.00998846
LRIG1	-1.96348	3.47e-12	1.31e-10
EGF	-1.96167	0.0187896	0.086657
PLA2G7	-1.96109	3.01e-10	8.6e-09
P2RY1	-1.96082	0.00973243	0.0502391
EFNB3	-1.9599	4.37e-09	9.96e-08
HIST2H2AC	-1.9571	3.91e-06	5.2e-05
ABAT	-1.95681	2.3e-19	2e-17
EDF1	-1.95627	1.08e-10	3.3e-09
INO80B	-1.95561	4.39e-05	0.000455044
OSBPL3	-1.95421	5.59e-05	0.000564859
TMEM104	-1.95272	2.48e-10	7.18e-09
ENO4	-1.9516	0.00298883	0.0186494
MATN2	-1.9496	4.71e-07	7.49e-06
OBSL1	-1.94907	4.28e-07	6.83e-06
XRCC3	-1.94663	1.24e-06	1.83e-05
PCSK1N	-1.94632	2.74e-07	4.57e-06
IRAK2	-1.94586	0.0110443	0.0559407
SLC10A1	-1.9449	0.0151642	0.0727717
SLC14A2	-1.94011	2.41e-06	3.35e-05
MED25	-1.93945	2.01e-13	8.97e-12
TUBB6	-1.93924	0.00200616	0.0132762
BCHE	-1.93658	5.08e-05	0.000518505
NUDT22	-1.93629	0.00775506	0.041673
NPY1R	-1.93616	0.00191135	0.0127361
ARID5A	-1.93335	8.72e-07	1.33e-05
ITM2C	-1.93283	2.55e-09	6.12e-08
LRRN2	-1.93109	1.53e-10	4.59e-09
C2	-1.93094	0.0334434	0.137482
DNAAF3	-1.93074	0.0111481	0.0563731
ANXA2	-1.92573	0.00145469	0.0100131
WDR90	-1.92422	2.49e-05	0.00027526
EPHX2	-1.92376	0.00274567	0.0173207
ITGB4	-1.92226	0.0224484	0.100085
TRIL	-1.91977	2.44e-10	7.1e-09
FAM69C	-1.91813	5.97e-05	0.000597627
RGS9	-1.91598	1.17e-10	3.56e-09
DZIP1L	-1.91389	6.11e-06	7.84e-05
SLC41A1	-1.91288	1.76e-09	4.38e-08
AJAP1	-1.91052	0.000354831	0.00293973
KCND2	-1.90972	7.17e-09	1.57e-07
SELM	-1.90888	3.77e-06	5.04e-05
ARMC3	-1.90763	0.00594798	0.0335548
HYAL1	-1.90741	0.000186045	0.00164219
DNAAF5	-1.90665	1.68e-07	2.9e-06
ABCA9	-1.90451	0.0491888	0.187508
CRY2	-1.90252	1.7e-09	4.25e-08
GM16861	-1.90124	0.0237243	0.104385
HPCAL4	-1.9011	0.00222847	0.0145017
RASGRF2	-1.90101	0.00163328	0.0110722
CAPN1	-1.90082	0.00129283	0.00906216
CNTN4	-1.89855	0.000930994	0.00678232
TPM2	-1.89811	0.000190903	0.00167861
GGNBP1	-1.89797	0.017459	0.081524
CIART	-1.89677	0.00893852	0.0467991
6330403A02RIK	-1.8964	0.000547381	0.00428723
OAT	-1.89417	1.18e-17	8.58e-16
OCEL1	-1.89372	0.0309034	0.128625
SHC1	-1.89333	0.00109845	0.00785233
F3	-1.89173	2.87e-05	0.000311563
ZFP385A	-1.889	2.52e-06	3.48e-05
CXCL14	-1.88761	0.000766729	0.00572193
MOCS1	-1.88626	2.83e-11	9.22e-10
EDAR	-1.88603	0.0381989	0.152921
ADAMTS12	-1.8856	0.000101316	0.000959366
CXXC4	-1.88414	1.19e-09	3.09e-08
DBPHT2	-1.88414	3.03e-06	4.13e-05
ZFP641	-1.88406	1.16e-05	0.000139737
C4A	-1.88351	0.0234488	0.103514
PPP1R13L	-1.88331	0.0434159	0.16966
RSPH9	-1.88325	1.91e-05	0.000216715
ZIC1	-1.87945	0.00734583	0.0398826
CYP2D22	-1.87933	0.000217777	0.00188244
THBS3	-1.87786	1.44e-08	3.01e-07
ITFG3	-1.87751	1.68e-06	2.4e-05
ADAMTS10	-1.87696	2.27e-05	0.00025412
PLD3	-1.87386	1.08e-13	4.98e-12
SNX33	-1.87277	3.97e-07	6.35e-06
MTAP7D3	-1.8716	0.0212069	0.0955954
FGD3	-1.87135	0.0390265	0.155589
DGKA	-1.87036	7.28e-05	0.000713169
C130083M11RIK	-1.87032	0.041403	0.16343
EPHA1	-1.86966	0.00709248	0.0387647
C4B	-1.86771	0.0249452	0.108553
ABCD4	-1.86741	3.97e-05	0.000414794
SOWAHA	-1.86635	0.0393691	0.156818
AQP4	-1.86244	1.11e-11	3.87e-10
INCA1	-1.86214	0.0177361	0.0825869
ASTN2	-1.86122	7.76e-08	1.43e-06
MUTYH	-1.85924	0.029424	0.123816
GPR4	-1.85821	0.0189917	0.0873911
ABCC4	-1.8579	0.000497751	0.00394397
GUCY1A3	-1.85787	1.07e-07	1.92e-06
ARXES1	-1.85635	9.11e-08	1.65e-06
PAK6	-1.85452	0.00134555	0.00936726
KIF18B	-1.85433	0.000168199	0.00150128
TUBB4B	-1.85362	1.55e-09	3.91e-08
PAPSS2	-1.85307	5.32e-06	6.91e-05
BTG2	-1.85304	0.00643261	0.0357928
ARL2	-1.85248	0.000200338	0.00175067
SCRIB	-1.85243	2.29e-11	7.63e-10
CCDC30	-1.85096	9.16e-06	0.000113555
SLC32A1	-1.85072	0.0200482	0.0912689
SNTA1	-1.8502	0.000113127	0.00105648
HIST1H2AB	-1.84766	0.000128517	0.00118335
TMEM26	-1.84674	0.0121985	0.0607972
CXX1B	-1.84643	5.58e-08	1.06e-06
TNFAIP3	-1.84344	0.000707276	0.00533246
MYLIP	-1.84296	9.09e-05	0.000869179
MMP15	-1.84194	1.25e-09	3.23e-08
ALDH4A1	-1.84111	3.54e-08	6.91e-07
LMCD1	-1.8391	0.000767325	0.00572406
SLC26A6	-1.83875	0.0383546	0.15331
ABCC10	-1.83698	0.00785554	0.0421388
FREM1	-1.83423	1.41e-06	2.06e-05
PFKP	-1.83333	1.73e-05	0.000198171
PAQR6	-1.8297	0.0384906	0.153753
ANGPTL4	-1.82735	0.000280731	0.00237186
TCTE1	-1.8242	0.045408	0.176058
LSP1	-1.82414	0.0336164	0.138131
FN1	-1.823	0.036331	0.147209
PPARD	-1.821	8.09e-05	0.000782038
SMIM10L2A	-1.82075	0.0101692	0.0521854
TYRO3	-1.82017	4.69e-06	6.17e-05
AMT	-1.82004	0.00273877	0.0172831
THBS1	-1.81989	1.61e-05	0.000187146
VAMP1	-1.81951	0.0254406	0.110083
AI593442	-1.81907	0.00549549	0.0313776
GAPDHS	-1.81799	0.032687	0.134856
SLCO2B1	-1.81657	0.0131345	0.0646541
CCDC13	-1.8163	0.0193003	0.088523
BLVRB	-1.81339	0.00195002	0.0129655
SLC2A4	-1.8128	0.0141911	0.0689521
AGBL2	-1.81189	0.0147503	0.0711014
GRID2IP	-1.81149	0.0275555	0.117489
PHYHIP	-1.8098	0.0495374	0.18868
TXN1	-1.80924	1.61e-08	3.32e-07
TXNDC5	-1.80863	1.49e-07	2.6e-06
DIRAS2	-1.80813	2.22e-05	0.000248168
FOXP2	-1.80704	1.33e-08	2.8e-07
ITGA9	-1.80698	2.21e-05	0.000247697
SNX15	-1.80432	0.000167155	0.00149341
AF357359	-1.80364	0.0085597	0.0451636
REEP2	-1.80177	1.26e-07	2.23e-06
LINGO2	-1.80136	5.43e-05	0.000550689
APPL2	-1.80111	2.04e-09	4.98e-08
ARVCF	-1.80091	5.16e-18	3.93e-16
1700084C01RIK	-1.79948	9.48e-08	1.72e-06
MGST1	-1.79809	6.62e-09	1.46e-07
IQSEC1	-1.79763	3.65e-06	4.89e-05
EVA1C	-1.79699	0.0312512	0.129808
PLEKHB1	-1.79697	1.59e-06	2.28e-05
PQLC2	-1.79657	0.0369307	0.148981
SQRDL	-1.7959	0.0440118	0.171369
MYADM	-1.79508	0.00197593	0.0131093
SLC4A2	-1.79417	4.84e-05	0.000496602
LSR	-1.79291	0.0222011	0.0992718
TCF7L2	-1.79185	4.57e-07	7.27e-06
PYGL	-1.79137	0.000667899	0.00508362
MERTK	-1.79092	0.000142612	0.00130009
ARHGEF1	-1.79033	1.56e-11	5.29e-10
CYP4F17	-1.78668	0.0229421	0.101743
SUSD2	-1.78437	0.0217003	0.0974364
SLC31A2	-1.78332	1.85e-06	2.63e-05
PIGS	-1.7829	1.33e-11	4.58e-10
GM7173	-1.78036	0.0347385	0.141695
SRF	-1.78	5.92e-08	1.11e-06
STX2	-1.77955	9.06e-07	1.37e-05
ZFP691	-1.77916	0.00160931	0.0109339
MIR692-1	-1.77797	0.0437999	0.17087
HEPACAM	-1.77556	1.97e-12	7.68e-11
IQCG	-1.7742	2.31e-05	0.000257787
KLHL21	-1.77352	0.0146507	0.0707327
ROBO1	-1.77346	2.31e-15	1.28e-13
PTPRT	-1.77178	4.87e-13	2.06e-11
EBF4	-1.76964	9.47e-07	1.43e-05
GABRG3	-1.76963	0.00290447	0.0181849
SLC19A1	-1.76961	0.00232849	0.0150405
PRRG4	-1.76763	0.00449363	0.0264134
MSI1	-1.76711	1.96e-11	6.59e-10
TMEM216	-1.76618	0.000254477	0.00216902
RPS6KA4	-1.76562	0.0455775	0.176678
SEMA3D	-1.76521	0.0283467	0.120331
SMOX	-1.76499	1.56e-06	2.25e-05
ZFP467	-1.76425	2.21e-05	0.000247939
HIST1H2AE	-1.76365	0.00109884	0.00785233
ETS1	-1.76359	0.00743626	0.0402783
OLFM3	-1.76355	0.0238393	0.104734
1700030J22RIK	-1.76186	0.00803944	0.0429996
NPNT	-1.76081	0.000227778	0.00196334
TRIM62	-1.75782	4.6e-10	1.28e-08
ST6GAL2	-1.75714	3.93e-07	6.31e-06
SGK1	-1.75601	0.000329386	0.00274628
CAPN6	-1.755	0.00396579	0.0238064
AP2A1	-1.75451	8.84e-06	0.000109849
DNM1	-1.75433	1.33e-07	2.34e-06
C1QC	-1.75366	0.024405	0.106728
MFSD2A	-1.75364	0.000351654	0.00291736
GNAL	-1.75195	2.34e-06	3.27e-05
SCNN1A	-1.74989	0.028947	0.122257
MAN2B1	-1.74777	3.41e-07	5.55e-06
HIST1H2BH	-1.74668	0.0127988	0.0632906
SMARCA5-PS	-1.74624	1.18e-09	3.06e-08
UNC13C	-1.74581	0.00023805	0.00204134
NRM	-1.74268	0.00177384	0.0119237
MT1	-1.74231	3.12e-06	4.24e-05
2310039H08RIK	-1.74203	0.000711793	0.00536211
FBLN1	-1.74181	0.000190731	0.00167861
DUSP1	-1.74179	5.61e-07	8.85e-06
BEAN1	-1.74171	0.005559	0.0317107
OSCP1	-1.74167	0.000366995	0.0030282
CASKIN1	-1.74045	1.5e-15	8.56e-14
DTX4	-1.74045	3.41e-14	1.67e-12
ASIC2	-1.73865	0.00010599	0.000997445
PLBD2	-1.73797	2.91e-07	4.82e-06
UGT8A	-1.73683	0.000116487	0.00108455
ARHGEF4	-1.73539	9.12e-10	2.4e-08
AIG1	-1.73495	9.76e-06	0.000120044
PFN1	-1.73491	8.4e-12	2.99e-10
9430041J12RIK	-1.73444	0.000515497	0.00406702
DISP1	-1.73329	2.55e-06	3.52e-05
OMA1	-1.73274	0.000805266	0.00596586
FLNC	-1.73161	0.000209148	0.00181978
PHF19	-1.73123	0.000441293	0.00355807
KCTD11	-1.72966	0.020519	0.0929972
LRRIQ1	-1.72931	0.000698251	0.00527961
CYR61	-1.72921	0.0173024	0.0809369
GPAM	-1.72877	1.81e-13	8.08e-12
FILIP1L	-1.72801	0.00441555	0.0260462
CLPTM1	-1.72761	2.49e-12	9.58e-11
PARP3	-1.72691	0.0269274	0.115277
PTPRO	-1.72667	1.41e-09	3.6e-08
ILDR2	-1.72414	0.00429608	0.025456
COX6A1	-1.724	4.62e-08	8.85e-07
FAM196B	-1.72371	0.0279017	0.118716
SGSH	-1.72135	0.00910665	0.0475223
TUBB2A-PS2	-1.72045	0.0318135	0.131756
SLC14A1	-1.71914	6.71e-05	0.000662245
KIT	-1.71762	1.67e-05	0.000193066
GLYCTK	-1.71666	0.000924237	0.00673845
E230016M11RIK	-1.7147	0.0439991	0.171356
IQGAP3	-1.71305	0.0100821	0.051782
GAPDH	-1.7128	3.94e-09	9.09e-08
LPCAT3	-1.71272	1.97e-07	3.37e-06
ZFP628	-1.71209	0.000123284	0.00113802
SIPA1	-1.71136	0.00112282	0.00798951
PARM1	-1.70924	0.00518629	0.02991
COL5A2	-1.70897	5.25e-05	0.000534496
KIF2C	-1.70838	0.00216388	0.0141365
ANKLE1	-1.7083	0.0239183	0.104981
OSBPL7	-1.70465	5.97e-05	0.00059754
TYROBP	-1.69679	0.0371138	0.149555
PTPRE	-1.69661	1.17e-06	1.74e-05
TNS1	-1.69615	2.86e-06	3.92e-05
CDH6	-1.69604	1.67e-09	4.19e-08
CCDC40	-1.69457	3.12e-08	6.2e-07
MCAM	-1.69255	0.0137122	0.0670839
POC1A	-1.69205	0.00851511	0.045006
PDZRN4	-1.69166	7.9e-05	0.000764823
ESPL1	-1.69148	0.0119642	0.059808
TPCN2	-1.69148	0.0154425	0.0738173
CCDC74A	-1.69068	0.0221741	0.0992237
COL4A6	-1.69053	0.00113421	0.0080674
GALNT16	-1.69037	9.36e-10	2.46e-08
ZDHHC1	-1.69031	0.000718676	0.00540952
CPE	-1.69027	4.19e-09	9.59e-08
PROSER3	-1.6893	0.000706742	0.00533063
WSCD1	-1.68834	8.31e-07	1.27e-05
G6PC3	-1.68799	2.37e-05	0.00026394
TIMP3	-1.68758	1.58e-08	3.27e-07
LRP10	-1.68677	6.07e-07	9.5e-06
PROM1	-1.68628	1.71e-06	2.44e-05
KLHDC8B	-1.68566	0.00105469	0.00756923
PAMR1	-1.68456	0.0112041	0.0566333
TOM1L1	-1.68454	9.38e-09	2.02e-07
4932438H23RIK	-1.68413	0.00877991	0.0460683
PBX4	-1.68391	0.0208788	0.0943477
CD82	-1.68376	0.03874	0.154547
SORBS3	-1.6827	0.000104946	0.000988641
LRRC4B	-1.68078	2.26e-09	5.49e-08
AVPI1	-1.68013	0.0487991	0.18641
DHRS3	-1.67741	1.54e-05	0.000180175
PLK1	-1.67728	0.00121533	0.00858447
DPP7	-1.67707	0.00361096	0.0219449
MARVELD1	-1.67557	0.00883392	0.046291
NMB	-1.67305	0.00389386	0.0234591
HIST1H4J	-1.67294	0.0138101	0.067455
CAMK1	-1.67243	0.000130847	0.0012036
SERPING1	-1.67226	0.0330985	0.1364
CDC42EP1	-1.6705	0.000135942	0.00124609
CCDC3	-1.6701	8.3e-06	0.000103659
S1PR2	-1.6701	0.00401887	0.0241093
SPAG5	-1.67004	1.74e-07	2.99e-06
CYP4F15	-1.66907	0.0305536	0.127545
ANKS6	-1.6686	0.0204588	0.0927926
GM13152	-1.66796	0.0166719	0.078508
TTC30A1	-1.66677	0.00502428	0.0290579
GLMP	-1.66486	6.32e-06	8.09e-05
ARPP21	-1.6647	2.4e-06	3.34e-05
DSE	-1.6637	0.0264749	0.1137
MKS1	-1.66305	0.00544504	0.0311283
FBXO7	-1.6625	7.11e-05	0.000696584
SREBF1	-1.66246	3.04e-09	7.13e-08
GPR146	-1.66227	0.00238653	0.0153237
CLIC1	-1.66165	3.03e-05	0.000326073
FAM83D	-1.65766	0.0138215	0.067493
RGS10	-1.65663	0.0243654	0.106637
EHD4	-1.65613	0.0304987	0.127403
PDGFD	-1.6555	0.0245195	0.107114
HEXB	-1.65163	5.38e-06	6.97e-05
FAM173A	-1.64919	0.000111573	0.00104357
FAM184A	-1.64799	1.7e-10	5.06e-09
FDXR	-1.6462	0.000449964	0.00361829
PAQR7	-1.64576	4.92e-05	0.000503965
GSG1L	-1.64511	3.38e-08	6.64e-07
NDRG1	-1.64428	0.0145988	0.0705377
MRPL4	-1.64275	2.8e-08	5.6e-07
CYP2U1	-1.64234	0.0332081	0.136729
NT5DC3	-1.64227	8.43e-05	0.000811759
GPI1	-1.6418	1.62e-05	0.000187864
SLC25A24	-1.6402	0.0103141	0.0527813
AMY1	-1.63836	0.0407635	0.161287
C1QTNF1	-1.6367	0.00703711	0.0385256
LRRK1	-1.63667	0.0143919	0.0697424
PLEKHH3	-1.63599	0.00340238	0.0208402
ARMC5	-1.63347	0.000199688	0.00174582
AMPD3	-1.63263	1.54e-07	2.68e-06
DBNDD2	-1.63206	2.43e-05	0.000269436
PODN	-1.63181	0.00690698	0.0379605
PDZD7	-1.63151	0.0230993	0.102341
MAP7	-1.63105	0.00470105	0.027518
MALAT1	-1.62992	1.16e-05	0.000139665
GCNT4	-1.62871	0.002549	0.0161969
INPP4B	-1.62737	0.000824395	0.00608792
LMF1	-1.62682	6.82e-05	0.000672103
EFEMP2	-1.62613	0.0025554	0.0162207
RFX1	-1.62336	5.89e-05	0.000590768
CCDC96	-1.6231	0.00248304	0.0158491
AUP1	-1.62261	2.27e-07	3.85e-06
TMC4	-1.62115	0.0432744	0.169252
HS3ST4	-1.62082	0.00941158	0.0488853
DDT	-1.62052	6.84e-05	0.000673681
PAQR4	-1.61961	3.56e-07	5.76e-06
TNFAIP8	-1.61943	0.00149281	0.0102525
NELFCD	-1.61848	4.43e-07	7.06e-06
B2M	-1.61714	0.000160727	0.00144583
IGFBP4	-1.61704	0.0148765	0.0715851
NUDT6	-1.61691	0.00684303	0.0376654
BIRC5	-1.6157	0.00127098	0.00891919
CCDC157	-1.61448	1.27e-05	0.00015142
DNER	-1.61405	2.45e-09	5.9e-08
PTPRN2	-1.61389	1.4e-05	0.000164749
AGPAT4	-1.6137	2.43e-05	0.000269436
AURKB	-1.61342	0.00132262	0.00922847
GPAT2	-1.61322	0.0126485	0.0627162
SEMA5B	-1.6102	8.22e-05	0.000792657
LTA4H	-1.60925	1.64e-09	4.12e-08
PEX14	-1.60907	1.18e-05	0.000141863
PCDH11X	-1.60876	7.1e-09	1.56e-07
HIST1H2AD	-1.60872	0.000175315	0.00155646
B3GALT5	-1.60869	0.0218145	0.0978295
MUC1	-1.60806	0.00639491	0.0356155
CAPSL	-1.60768	0.0255709	0.110541
GLIPR2	-1.60687	0.0206858	0.0936139
FAM43A	-1.60625	0.0439939	0.171356
KCTD12B	-1.60618	8e-08	1.47e-06
PEX5L	-1.60541	0.00446185	0.0262771
CCDC67	-1.60434	0.0103361	0.052879
BHLHE40	-1.60089	0.000211179	0.00183318
HSPA2	-1.60042	0.00342672	0.0209613
FAM57A	-1.59823	0.000453959	0.00364259
SDC4	-1.59597	0.00106745	0.00764889
TRIP6	-1.59384	0.00865898	0.0455434
LRRC8A	-1.59282	7.54e-10	2.02e-08
RARB	-1.59128	0.0237257	0.104385
RNASEH2C	-1.59081	0.000688024	0.00521949
RNF215	-1.58983	8.6e-07	1.31e-05
CLCN2	-1.58927	1.16e-05	0.000139857
NEAT1	-1.58864	0.00199058	0.0131826
SLC16A13	-1.58648	0.0443071	0.172372
NFATC2	-1.58555	0.0155678	0.0743002
CYP4F13	-1.58433	0.004914	0.028541
ASAP3	-1.58314	0.00584384	0.0330683
SNPH	-1.58297	0.00267718	0.0169293
LRRC48	-1.58287	0.0126629	0.0627644
PCDH9	-1.58243	2.54e-13	1.11e-11
ARMC2	-1.58173	0.00804344	0.0430085
PPT2	-1.58127	0.00490186	0.0284935
TRIM26	-1.58063	2.99e-07	4.94e-06
HYI	-1.57942	0.0169652	0.0796032
VEGFB	-1.57894	2.18e-05	0.000245095
RBMS1	-1.57655	2.05e-05	0.000231127
TJAP1	-1.57607	0.00317628	0.0195992
RSU1	-1.57602	1.06e-06	1.58e-05
ALKBH6	-1.57584	1e-05	0.000123108
MAFF	-1.57465	0.00624679	0.0349816
LPCAT4	-1.57464	0.00324774	0.0199997
MTERF4	-1.57369	0.000121743	0.0011255
EPM2A	-1.57159	0.043195	0.169082
ZFP276	-1.57141	0.000198899	0.00173975
PLP1	-1.56922	0.0128808	0.0636446
FMO5	-1.56912	0.0431339	0.169008
APCDD1	-1.5691	2.05e-05	0.000231278
ZYX	-1.56887	2.16e-06	3.03e-05
TSPAN9	-1.56845	0.000108333	0.00101481
GYS1	-1.56758	0.000105632	0.000994592
ADCY7	-1.56739	0.0108162	0.0549983
AKR1B10	-1.56684	0.000309074	0.00258987
MAST4	-1.56639	2e-06	2.83e-05
GPR108	-1.56602	4.56e-05	0.00047138
TCTN2	-1.56601	5.89e-05	0.000590768
NETO1	-1.56417	4.72e-05	0.000486346
ADGRB1	-1.56307	8.54e-11	2.66e-09
ZFP941	-1.56257	0.0335664	0.137957
SLC7A11	-1.56156	0.000181558	0.00160644
SDK1	-1.56014	0.000640712	0.00491403
GRAMD3	-1.55919	3.37e-06	4.54e-05
PHKG2	-1.55801	0.000275789	0.00233226
ELMO1	-1.55689	1.67e-09	4.19e-08
FNDC5	-1.55662	0.000118514	0.00110063
HIST1H2BB	-1.55659	0.00446093	0.0262771
SVIL	-1.5564	9.96e-05	0.00094408
SPEG	-1.55542	0.00297654	0.0185854
TLN1	-1.55379	4.31e-06	5.7e-05
TBKBP1	-1.55268	0.000248341	0.00212066
PPAP2A	-1.55256	0.00351499	0.0214226
TCIRG1	-1.55226	0.00834244	0.0443103
NECAP2	-1.55194	4.99e-06	6.52e-05
GATM	-1.5514	1.05e-07	1.89e-06
SLC25A1	-1.55136	9.85e-06	0.000121099
UNC93B1	-1.55111	0.0342686	0.14014
ENKD1	-1.55092	0.0154529	0.0738309
NPEPL1	-1.55091	1.31e-06	1.92e-05
RHOT2	-1.55076	1.96e-05	0.00022247
PER2	-1.5504	2.3e-08	4.65e-07
NAB2	-1.54944	0.00365261	0.0221364
SLC25A10	-1.5477	0.00140441	0.00971443
RGS3	-1.54737	5.61e-05	0.000565199
1500009C09RIK	-1.5471	0.000692184	0.00524454
SLC6A1	-1.5471	3.76e-10	1.06e-08
CRYZ	-1.54621	0.0134918	0.0661467
TMEM150A	-1.54612	0.0060591	0.0340761
IER2	-1.54305	0.000560636	0.00437239
NKAIN4	-1.5424	4.99e-05	0.000510864
CD44	-1.54198	4.57e-06	6.03e-05
B4GALT2	-1.54136	1.24e-07	2.2e-06
CLGN	-1.5413	0.025222	0.109417
XYLT2	-1.54007	0.00945242	0.0490558
RTN4RL1	-1.53979	0.0129786	0.0640413
PIGT	-1.53911	7.49e-15	3.92e-13
TTC30A2	-1.53868	0.0378298	0.151774
NKD1	-1.53844	8.35e-05	0.000804104
ANXA5	-1.53779	0.00683287	0.0376208
THSD7A	-1.53686	5.53e-05	0.000559461
IKZF4	-1.53669	7e-05	0.000688531
SPPL2B	-1.53646	0.000286251	0.00241295
RPS29	-1.53612	2.52e-07	4.24e-06
NHS	-1.53587	0.000573919	0.0044646
MAMLD1	-1.53317	1.42e-07	2.49e-06
IRF7	-1.53305	0.0395194	0.157247
IL17RA	-1.53087	2.82e-05	0.000306368
[truncated: 2,828 more rows]

## Sheet: P1 OBvsCB
GeneSymbol	log2FoldChange	pvalue	padj
PAX3	-11.2066	8.14e-06	5.97e-05
IRX1	-9.70705	1.56e-13	3.28e-12
SPATA18	-9.56293	6.26e-10	8.51e-09
FAM216B	-9.55835	7.39e-13	1.43e-11
PAX2	-9.53811	0.0143276	0.0512917
PDLIM3	-9.44364	2.51e-22	1.15e-20
ATP13A4	-9.39593	5.05e-17	1.51e-15
IRX2	-9.26858	7.7e-13	1.48e-11
IRX5	-9.10327	4.23e-12	7.49e-11
SHISA3	-9.0085	1.2e-16	3.44e-15
FOXB1	-8.97225	1.37e-11	2.3e-10
TM4SF1	-8.84548	6.05e-10	8.26e-09
DRC7	-8.76277	9.62e-07	8.24e-06
1700003M02RIK	-8.74712	4.11e-10	5.74e-09
CYP26B1	-8.60055	7.16e-36	8.84e-34
LHX5	-8.55832	5.63e-06	4.24e-05
HAS2	-8.42056	6.54e-11	1.01e-09
CRNDE	-8.30554	4.23e-10	5.9e-09
TTLL6	-8.30047	9.23e-09	1.08e-07
IRX3	-8.25141	2.83e-09	3.51e-08
1700016K19RIK	-8.23811	3.03e-05	0.000200607
EN1	-8.15835	1.86e-08	2.07e-07
1700026D08RIK	-8.01045	1.66e-05	0.000114365
FOXA1	-7.99253	1.96e-08	2.18e-07
MYH8	-7.98677	1.27e-08	1.46e-07
CXCL2	-7.96271	0.0200864	0.0688927
FAM183B	-7.9349	5.15e-08	5.4e-07
TIMP4	-7.92906	4.76e-42	8.13e-40
ALDH1A1	-7.92446	3.38e-09	4.15e-08
CCDC108	-7.88928	8.54e-13	1.63e-11
CCL2	-7.88229	1.74e-08	1.96e-07
CFAP221	-7.84925	0.000124211	0.000726844
B130024G19RIK	-7.76625	1.36e-07	1.33e-06
CCL7	-7.64955	7.68e-05	0.0004691
MCIDAS	-7.63952	1.11e-07	1.1e-06
PLA2G3	-7.59307	2.91e-32	2.69e-30
EDN1	-7.58429	4.6e-07	4.16e-06
5930412G12RIK	-7.57562	5.91e-07	5.25e-06
9330188P03RIK	-7.55716	2.24e-08	2.47e-07
C130021I20RIK	-7.5558	4.44e-07	4.03e-06
TFAP2A	-7.53578	2.45e-08	2.69e-07
EN2	-7.47614	7.48e-14	1.63e-12
LHX1	-7.43999	1.61e-06	1.33e-05
SLC6A20A	-7.42289	4.29e-07	3.9e-06
FAT2	-7.40727	4.34e-07	3.95e-06
ECSCR	-7.3999	1.31e-05	9.28e-05
B230323A14RIK	-7.37493	7.67e-07	6.68e-06
PRELP	-7.32339	1.85e-26	1.11e-24
CPA3	-7.31165	0.0404915	0.126293
CFAP61	-7.25447	3.33e-06	2.62e-05
TMEM212	-7.25136	0.0396933	0.124147
AGT	-7.21054	2.39e-31	2.08e-29
THBS4	-7.20761	0.000334357	0.00178813
PAX7	-7.20678	2.71e-07	2.53e-06
EPHA10	-7.19429	4.25e-07	3.87e-06
NKX6-1	-7.1878	1.46e-06	1.22e-05
WDR63	-7.17808	1.68e-06	1.39e-05
TEKT4	-7.17086	1.57e-06	1.3e-05
DLEC1	-7.16946	4.43e-07	4.03e-06
CCDC60	-7.12923	1.13e-09	1.49e-08
DHRS3	-7.12032	2.47e-14	5.64e-13
MYOM3	-7.11772	6.77e-08	6.97e-07
NPHS1	-7.10386	1.06e-05	7.6e-05
ADRA1B	-7.08066	2.34e-06	1.88e-05
DNAH6	-7.07013	1.05e-15	2.74e-14
ACVRL1	-7.04477	8.31e-06	6.08e-05
CFAP52	-7.03832	2.04e-06	1.66e-05
CCDC153	-7.01956	4.37e-05	0.00028071
ICAM1	-6.99858	3.22e-06	2.53e-05
ADGB	-6.95266	2.76e-09	3.44e-08
SIX3OS1	-6.94526	0.000149853	0.000862644
UCMA	-6.9052	4.27e-05	0.000274831
LY6C1	-6.8872	7.61e-05	0.00046575
FZD10	-6.87673	6.28e-12	1.1e-10
SERPINB6B	-6.87304	1.85e-05	0.000126881
ALS2CL	-6.85877	3.92e-12	6.98e-11
ANXA1	-6.81956	3.8e-05	0.000246683
MSX2	-6.81378	4.7e-06	3.59e-05
ZFP474	-6.80865	0.0250618	0.0832421
1810020O05RIK	-6.79508	3.65e-05	0.000237987
SLC47A1	-6.79506	0.0269445	0.0888018
CDC20B	-6.78984	3.05e-05	0.000201394
PTGS2	-6.76942	0.00487281	0.0198978
PMEL	-6.76432	3.26e-05	0.000214375
PIFO	-6.76419	3.29e-06	2.59e-05
CCDC180	-6.75284	1.82e-07	1.75e-06
PLAC9B	-6.72556	1.27e-10	1.89e-09
DMKN	-6.70925	2.76e-05	0.00018333
ATP13A5	-6.70533	1.53e-05	0.000106713
SNAI2	-6.69251	5.54e-05	0.000348624
GALR1	-6.68944	1.11e-05	7.93e-05
CDH1	-6.68726	0.000506141	0.00261474
KCNJ5	-6.66967	1.61e-05	0.000111164
1700001C02RIK	-6.62958	8.41e-05	0.00050898
EFCC1	-6.62703	3.58e-09	4.38e-08
FERD3L	-6.60846	0.0369116	0.11659
4833427G06RIK	-6.57572	4.09e-05	0.000264433
CCDC67	-6.56538	1.44e-15	3.72e-14
EGR2	-6.55717	2.35e-29	1.81e-27
GSX1	-6.55357	3.66e-05	0.000238461
GM1661	-6.54369	1.55e-05	0.000107863
CFAP57	-6.54016	4.71e-10	6.54e-09
CLEC3B	-6.53575	2.6e-07	2.44e-06
TTC21A	-6.51441	8.54e-15	2.06e-13
FAM187A	-6.51006	3.47e-05	0.000227274
RND1	-6.50356	1.49e-06	1.24e-05
GM20554	-6.50202	1.97e-05	0.000134348
ABI3	-6.50001	2.57e-05	0.000171897
GM867	-6.49366	0.000120751	0.000708778
BIN2	-6.47594	8.37e-06	6.12e-05
ODF3B	-6.47056	1.31e-05	9.25e-05
STPG1	-6.46326	0.00834332	0.0319427
PLTP	-6.46048	1.62e-16	4.6e-15
DPT	-6.441	0.000457282	0.00239204
TMEM82	-6.44005	1.63e-05	0.000112429
FOLR1	-6.4093	0.000275285	0.00149562
ZBTB7B	-6.39246	1.15e-05	8.22e-05
FAM71A	-6.39155	0.0372504	0.117525
1700012B09RIK	-6.37876	3.79e-05	0.000246103
TNNI3	-6.37729	5.38e-07	4.81e-06
CRYM	-6.3741	6.81e-11	1.05e-09
AKR1B8	-6.36487	7.58e-05	0.00046413
ASPG	-6.36392	0.000434924	0.00228759
1700101E01RIK	-6.33827	0.000206658	0.00115529
GJA4	-6.32354	0.000181664	0.00102936
SLC25A34	-6.32222	7e-10	9.49e-09
SKOR1	-6.30009	0.00121005	0.00575549
RARRES1	-6.29872	3.2e-06	2.52e-05
SPAG17	-6.29483	2.27e-08	2.5e-07
LILR4B	-6.29325	0.000500147	0.00258937
FA2H	-6.2901	4.86e-05	0.000309726
DNAAF3	-6.26367	5.23e-07	4.69e-06
MORN5	-6.26225	0.000248159	0.00136334
TNXB	-6.25806	7.83e-06	5.76e-05
COL15A1	-6.25797	2.59e-06	2.08e-05
GABBR2	-6.25309	1.94e-113	6.18e-110
GATSL3	-6.25239	9.73e-06	7.03e-05
GM6484	-6.24239	0.000301524	0.00162709
CHIA1	-6.22931	0.000191678	0.00107812
GFAP	-6.22749	9.07e-20	3.41e-18
LILRB4A	-6.22671	0.000183274	0.00103695
SSPO	-6.22608	4.45e-05	0.000285536
ENG	-6.21736	9.55e-08	9.61e-07
MAB21L2	-6.20371	0.000835598	0.0041337
TACR3	-6.20276	0.000180871	0.00102562
LRP2	-6.19683	1.35e-28	9.84e-27
LRRC32	-6.18887	1.14e-07	1.13e-06
CLIC5	-6.18823	0.000198499	0.00111517
MIR92B	-6.18595	0.000807074	0.00400606
DNAH9	-6.18192	5.91e-28	4.07e-26
WNT8B	-6.18146	0.00340697	0.0145584
TREM2	-6.17998	3.04e-05	0.000200875
NLRP3	-6.17321	0.000509364	0.00262784
VWA5B1	-6.16945	5.66e-15	1.39e-13
GDF7	-6.1683	0.000336396	0.00179802
CLRN1	-6.1653	9.76e-05	0.000583172
PRPH	-6.16413	0.000284912	0.00154354
KIRREL2	-6.16367	1.05e-07	1.05e-06
MERTK	-6.15528	9.7e-35	1.11e-32
WFDC1	-6.14829	0.000460378	0.00240561
ENPP6	-6.13497	8.3e-05	0.000502964
DLX4	-6.12432	0.00114604	0.00549612
ADM	-6.12004	0.00026523	0.0014455
LPO	-6.1106	3e-06	2.37e-05
CASQ2	-6.09725	0.000327971	0.00175545
SLC39A12	-6.09396	9.45e-39	1.35e-36
FGFR3	-6.08518	2.34e-86	2.8e-83
CNPY1	-6.08435	6.8e-12	1.18e-10
DBX2	-6.08089	8.05e-27	5.02e-25
ADAMTS14	-6.08073	8.37e-05	0.000506971
CCNO	-6.07217	7.65e-05	0.000467889
APLNR	-6.06562	0.000180896	0.00102562
INPP5J	-6.05445	1.13e-14	2.68e-13
MAMDC2	-6.05037	1.62e-23	8.08e-22
ARID5A	-6.03855	4.58e-22	2.07e-20
MMRN1	-6.03559	0.000759546	0.00378981
HTRA1	-6.03335	2.18e-26	1.3e-24
FOXN4	-6.03126	0.00113713	0.0054575
MRVI1	-6.02859	0.000247656	0.00136097
CDH13	-6.00915	3.94e-77	3.43e-74
CLEC1A	-5.98024	0.00142452	0.00668256
ARMC4	-5.97884	0.000159371	0.000912496
C1QTNF3	-5.97668	0.000322229	0.00172906
CRISPLD2	-5.97562	1.94e-05	0.000132435
6430531B16RIK	-5.97261	0.00112601	0.0054109
SHH	-5.96843	0.000583877	0.00297299
CCDC81	-5.96811	1.04e-09	1.38e-08
GBX2	-5.9625	0.000223307	0.00123783
PLEKHF1	-5.96009	0.000368016	0.00195611
IL4RA	-5.9554	2.12e-10	3.05e-09
KCNE4	-5.94688	0.00242762	0.0107479
CRYBB1	-5.94449	7.59e-05	0.000464561
GBP2	-5.94097	0.000444879	0.00233226
PDGFB	-5.93729	0.000264609	0.00144295
BARHL1	-5.92212	0.000158995	0.000910618
OASL1	-5.91649	0.00343371	0.0146693
CFAP126	-5.91182	2.86e-13	5.85e-12
TTC29	-5.90352	0.000114448	0.000675705
APOC1	-5.89775	2.5e-05	0.000167411
2410004P03RIK	-5.89632	9.7e-15	2.33e-13
PLXDC1	-5.89137	0.000388742	0.00205656
ANKRD9	-5.8876	0.000127262	0.000742959
CCL3	-5.88472	1.79e-08	2.01e-07
SLC22A3	-5.88179	5.97e-06	4.47e-05
ADRB2	-5.86584	1.85e-07	1.78e-06
BATF3	-5.85824	0.000180381	0.0010236
ABCC3	-5.8388	0.000808998	0.00401457
NTSR2	-5.83854	5.46e-14	1.21e-12
CXCL1	-5.83771	0.00193361	0.00875524
SCARF2	-5.83709	1.05e-05	7.55e-05
PAMR1	-5.83506	9.98e-12	1.71e-10
TPPP3	-5.8331	8.28e-24	4.25e-22
PRDM6	-5.82036	0.00225209	0.0100522
FOXF2	-5.81182	0.000551167	0.00282296
SLC14A1	-5.80147	2.68e-29	2.05e-27
ZFP366	-5.79864	0.00122733	0.00582319
TIE1	-5.79713	0.0129445	0.0468917
EGR1	-5.78531	4.91e-99	1.04e-95
TMEM255B	-5.76996	0.00224526	0.0100241
FOXL2OS	-5.75626	0.00228269	0.0101722
MDH1B	-5.74149	0.00568039	0.0227537
COL5A3	-5.73808	3e-08	3.25e-07
PADI2	-5.72999	3.15e-11	5.1e-10
1700040L02RIK	-5.72949	0.00172511	0.00792366
RAMP1	-5.72443	3.91e-15	9.76e-14
HSD11B1	-5.71155	0.000235037	0.00129796
CORIN	-5.70869	8.98e-09	1.05e-07
BEST3	-5.70521	0.000205345	0.00114925
ETNK2	-5.70465	0.000385829	0.00204398
IGF2OS	-5.69949	0.000690855	0.00347333
TBX3	-5.6992	6.33e-05	0.000393297
CTLA2A	-5.69687	0.000271886	0.00147925
ACSM5	-5.68519	0.00527817	0.0213797
RSPH4A	-5.68062	1.8e-18	6.01e-17
LDLRAP1	-5.66394	0.000673466	0.00339215
CYP27A1	-5.65692	0.0012982	0.00612903
MGP	-5.6449	0.0078669	0.0302945
LRRC74B	-5.64387	3.75e-11	6e-10
MAPK15	-5.64112	1.29e-08	1.47e-07
GOT1L1	-5.63295	0.00113922	0.00546614
FMOD	-5.62602	0.000135009	0.000784036
ATF3	-5.62587	2.01e-15	5.13e-14
GMNC	-5.6241	0.00431775	0.0179025
HP	-5.62296	0.00841666	0.0321848
SERPINA3N	-5.6181	1.31e-16	3.76e-15
NIPAL1	-5.61577	0.00034775	0.00185405
FOS	-5.60143	1.21e-32	1.17e-30
CPZ	-5.59525	0.000806394	0.00400372
CHST8	-5.5943	0.000436314	0.00229318
CFAP45	-5.59155	7.4e-05	0.00045419
TMEM184A	-5.58876	0.00623225	0.024624
IFITM1	-5.58466	0.00619746	0.0245186
CHAD	-5.58293	0.00054425	0.00278977
LIMS2	-5.56942	1.14e-07	1.13e-06
NOS3	-5.56939	0.000423034	0.00222996
SLC6A12	-5.55152	0.000243701	0.00134193
CFAP70	-5.54113	1.37e-11	2.3e-10
LDLRAD2	-5.53552	0.00912919	0.0345641
EPPK1	-5.53265	7.98e-05	0.000485223
MFAP5	-5.52339	0.00404378	0.0168836
ZFP488	-5.52173	7.75e-14	1.69e-12
ROBO4	-5.51559	1.62e-06	1.34e-05
CD34	-5.50231	0.000198886	0.00111702
SHOX2	-5.5021	0.000938464	0.00458919
4930412O13RIK	-5.49405	0.00582837	0.0232734
GATA2	-5.49014	0.000875712	0.00431319
FERMT1	-5.48933	0.0252774	0.0838091
MIR143HG	-5.48872	0.00511506	0.020785
F5	-5.48387	0.000120898	0.000709411
FAM179A	-5.48258	0.00034262	0.00182823
SERPINA3G	-5.4729	0.00404647	0.0168912
OLFR287	-5.47206	0.00055146	0.00282371
AR	-5.4654	3.76e-05	0.000244324
PLSCR2	-5.46319	0.000143445	0.000828498
FAM20A	-5.4554	2.92e-10	4.14e-09
ICOS	-5.45355	0.0137478	0.0494575
GPR17	-5.44752	6.13e-38	8.09e-36
EPHA2	-5.43922	3.44e-11	5.54e-10
GATA3	-5.42963	0.00946631	0.0356711
LGALS2	-5.42734	0.0014699	0.00687184
AU021092	-5.4233	0.00289325	0.012611
RNASE1	-5.42178	0.00119679	0.005708
LY6C2	-5.42011	0.0074306	0.0288407
ARC	-5.40587	1.25e-11	2.11e-10
PSTPIP2	-5.39048	2.68e-10	3.82e-09
IL33	-5.3877	5e-18	1.62e-16
PGLYRP1	-5.37774	0.000124511	0.000728377
ANKUB1	-5.37257	0.00604438	0.0240057
BBOX1	-5.35723	2.59e-10	3.71e-09
MEIG1	-5.35702	0.0025143	0.0110855
THEGL	-5.3523	0.00443774	0.0183365
CALN1	-5.34737	0.000166057	0.000948226
BDKRB2	-5.34575	0.00375675	0.0158512
COL6A2	-5.32813	4.84e-06	3.69e-05
CCDC3	-5.32345	7.74e-47	1.7e-44
SLC5A7	-5.32068	0.000574226	0.00292852
MAG	-5.31832	0.0157951	0.055805
LAMC3	-5.31698	0.00173317	0.00795305
NR2F1	-5.31557	4.81e-50	1.26e-47
PCOLCE	-5.31368	9.67e-05	0.000579063
GALNT12	-5.31367	0.00394336	0.0165257
ADCY8	-5.312	5.19e-26	3.03e-24
ZFP185	-5.31175	0.00265343	0.0116506
GADL1	-5.3078	0.0118304	0.0432922
FAM163A	-5.30292	7.17e-06	5.3e-05
1700096J18RIK	-5.30166	0.0196299	0.0675209
FAM129A	-5.29766	0.000189829	0.00106929
MAP3K19	-5.29221	4.19e-30	3.37e-28
CAPN1	-5.28834	2.43e-10	3.48e-09
MYCBPAP	-5.28492	0.000132131	0.000768721
OLFR1512	-5.28451	0.0131535	0.0475874
LRRC36	-5.28365	3.55e-06	2.77e-05
TEK	-5.28294	6.69e-05	0.000413773
SPARCL1	-5.28283	2.94e-113	8.03e-110
IL1B	-5.28024	0.00335055	0.0143558
ZFP503	-5.27955	1.11e-18	3.8e-17
CXCL10	-5.27174	0.00319591	0.0137703
VTN	-5.25743	0.000703885	0.00353235
TLL2	-5.24818	0.010184	0.0380161
3110079O15RIK	-5.2464	0.00216603	0.00970883
TCEA3	-5.24248	0.00202737	0.00914085
CPNE7	-5.24108	0.00891235	0.0338302
CCDC170	-5.23554	6.19e-06	4.62e-05
SLC6A13	-5.23461	0.000120002	0.000705452
RAPSN	-5.23182	0.00686615	0.0268678
CAPG	-5.23128	0.00156019	0.00724794
CAR13	-5.23081	4.21e-08	4.45e-07
IFITM3	-5.229	8.05e-25	4.42e-23
ERG	-5.22518	7.02e-05	0.000433542
PARP10	-5.22417	0.00352827	0.015027
PPAPDC1A	-5.219	2.09e-06	1.7e-05
HSPB1	-5.2172	7.5e-05	0.000460169
APBB1IP	-5.21562	0.000283419	0.00153702
GM10471	-5.21339	0.000557894	0.00285131
TNFSF10	-5.21015	0.00709825	0.0276798
ADGRA1	-5.21003	4.07e-65	2.29e-62
SLC22A8	-5.2087	5.92e-06	4.44e-05
FAM180A	-5.20805	0.000923093	0.00452559
IYD	-5.20339	0.00550474	0.0221474
H2-AB1	-5.19895	0.000488341	0.0025358
MECOM	-5.19582	5.06e-08	5.31e-07
ITIH3	-5.18987	4.84e-28	3.35e-26
VWF	-5.17905	2.22e-07	2.11e-06
CTGF	-5.17755	3.88e-12	6.92e-11
TRPV3	-5.17693	0.0230647	0.0775374
DES	-5.16883	0.00327382	0.0140616
GM5523	-5.16757	1.04e-05	7.46e-05
GRID1	-5.16501	6.78e-22	3.01e-20
LECT1	-5.158	3.79e-10	5.32e-09
CCL4	-5.15771	0.00296284	0.0128791
SELM	-5.15269	1.52e-32	1.44e-30
CSL	-5.14845	0.000183151	0.00103687
DNAJB13	-5.14552	4.54e-07	4.11e-06
GRB7	-5.142	0.00993035	0.0371563
OLFR1033	-5.13359	0.00513409	0.0208579
HOTAIRM1	-5.1325	0.0239222	0.0800824
RASD1	-5.12439	0.00104287	0.00505711
CYR61	-5.12388	1.97e-17	6.05e-16
LRIG3	-5.1227	4.03e-24	2.12e-22
RMRP	-5.1098	9.43e-64	5.01e-61
ABCC6	-5.10891	0.0109001	0.0403194
SLC7A10	-5.10849	1.67e-33	1.73e-31
CP	-5.10157	1.68e-12	3.1e-11
IFLTD1	-5.09607	0.00575554	0.023021
GM13807	-5.09181	0.0171919	0.0600197
AK8	-5.08519	0.000221942	0.00123133
SRPX2	-5.08419	0.00120282	0.0057282
CLU	-5.08071	2.69e-52	7.91e-50
HAS2OS	-5.07718	0.0033305	0.0142762
FAM83B	-5.07581	0.0016991	0.00782674
FOSB	-5.07212	1.21e-38	1.71e-36
GDPD2	-5.06703	1.79e-73	1.43e-70
TDGF1	-5.06578	0.0496163	0.150342
NHLH2	-5.06387	3.25e-08	3.5e-07
D630013N20RIK	-5.06189	0.00185979	0.00846705
FIBIN	-5.05936	5.83e-06	4.38e-05
PPP1R32	-5.05554	1.62e-05	0.0001124
ACPP	-5.053	0.00525844	0.0213043
PPP1R36	-5.04547	5.08e-07	4.57e-06
SCARNA2	-5.03897	0.0131338	0.0475254
CX3CR1	-5.03782	3.32e-09	4.08e-08
SPEF2	-5.03575	2.52e-17	7.64e-16
SPARC	-5.03534	1.79e-66	1.11e-63
KLF4	-5.0349	5.34e-12	9.39e-11
NPR1	-5.02603	0.00117134	0.00560199
ZFP36	-5.02552	2.06e-18	6.86e-17
CSRNP1	-5.0203	1.56e-11	2.61e-10
GM1979	-5.01989	0.0045721	0.0188063
SOD3	-5.01518	7.04e-06	5.22e-05
SPEER4A	-5.01462	0.00645086	0.0254143
EGR4	-5.00882	0.0205436	0.0701967
NKX2-9	-5.00437	0.0432143	0.13348
MPL	-5.0021	0.0121499	0.0443171
GRM7	-4.99676	1.48e-26	8.93e-25
HLX	-4.99294	0.00981301	0.0368036
GM266	-4.98895	2.83e-06	2.25e-05
COL1A1	-4.98445	0.000166895	0.000951874
NEK5	-4.98423	2.07e-08	2.29e-07
MOBP	-4.98085	0.00151896	0.00707703
RP1	-4.9763	0.00469201	0.0192375
C1QL2	-4.97298	0.0471789	0.144005
TRPM5	-4.97006	4.29e-05	0.000276257
C530044C16RIK	-4.9687	0.0018448	0.00840082
LRRC6	-4.96574	3.05e-05	0.000201416
SIX3	-4.96486	0.0210863	0.0717027
LFNG	-4.95994	3.18e-82	3.2e-79
TAL1	-4.9568	0.00102474	0.00497673
HTRA3	-4.95589	3.92e-11	6.25e-10
1700013F07RIK	-4.95418	0.00335865	0.0143853
GRID2	-4.95195	1.64e-31	1.45e-29
BPIFB5	-4.94828	0.0192456	0.0663692
SCARNA9	-4.94569	0.00056016	0.0028606
SCUBE2	-4.94559	6.72e-12	1.17e-10
BC024139	-4.94071	0.00259176	0.0114039
CFAP43	-4.93989	3.74e-27	2.41e-25
MIR3109	-4.93844	0.0293225	0.0957157
SMTN	-4.93812	6.02e-14	1.32e-12
GM11992	-4.93789	3.96e-07	3.63e-06
SCN7A	-4.93572	0.00100866	0.00490364
WNT9B	-4.93476	0.0159412	0.0562542
PTRF	-4.9318	8.31e-13	1.59e-11
1810011O10RIK	-4.93123	0.000119916	0.000705159
HMGA2	-4.93048	5.35e-13	1.05e-11
NT5C1A	-4.92956	0.00460873	0.0189489
1700112E06RIK	-4.92946	0.0250336	0.083163
GPR179	-4.92674	1.46e-09	1.9e-08
DCDC2A	-4.92021	2.41e-20	9.42e-19
IL10RA	-4.91918	0.00496787	0.0202385
CCDC114	-4.91707	4.75e-11	7.53e-10
ESR1	-4.90804	0.00423585	0.0176125
VWA3A	-4.90018	2.08e-17	6.38e-16
AEBP1	-4.89853	5.1e-06	3.87e-05
SOSTDC1	-4.89584	0.00266754	0.0117045
LY6A	-4.89498	0.00337214	0.014431
FAM212A	-4.88623	0.00434134	0.0179809
IGFBP7	-4.87795	5.56e-07	4.96e-06
CASP12	-4.87626	0.0198341	0.0681741
NKX6-2	-4.87435	0.00167587	0.00774025
CAR4	-4.87428	0.0148405	0.0528518
MRAP	-4.87411	0.0474922	0.144777
FXYD5	-4.87048	0.000494482	0.00256282
9930111J21RIK1	-4.8666	0.00568448	0.0227653
KL	-4.86584	0.000185406	0.00104684
ADAMTS13	-4.8637	0.0203989	0.0697896
KCNJ8	-4.86304	0.00560081	0.0224819
1700125H03RIK	-4.86237	0.0199062	0.0683727
TFAP2B	-4.86029	0.000851601	0.00420582
CCDC103	-4.85279	3.33e-05	0.000218363
LCP2	-4.8522	1.19e-08	1.37e-07
ADAP2	-4.85071	1.01e-07	1.01e-06
RXRG	-4.84974	1.31e-14	3.07e-13
JUNB	-4.84804	4.89e-15	1.21e-13
GSTT3	-4.84624	0.00121722	0.00578525
THBS1	-4.84592	2.05e-29	1.58e-27
SLC52A3	-4.84455	0.0344628	0.110036
RN4.5S	-4.83888	4.13e-11	6.56e-10
IER3	-4.83844	2.68e-07	2.51e-06
E030003E18RIK	-4.83605	0.00578472	0.0231089
A930009A15RIK	-4.83602	0.00154132	0.00717218
ZBBX	-4.83535	8.37e-06	6.12e-05
UBXN10	-4.8329	1.47e-08	1.66e-07
EMP3	-4.8284	2.03e-07	1.94e-06
FMO1	-4.82795	7.75e-52	2.25e-49
AGBL2	-4.82685	4.49e-07	4.07e-06
GPRC5C	-4.81967	1.55e-05	0.000108099
TMPRSS2	-4.8149	0.00496494	0.0202309
HHEX	-4.81209	0.00554157	0.0222862
PLAU	-4.81045	0.0174629	0.0608878
CDKN2B	-4.81028	0.00831876	0.0318747
CDH26	-4.80943	0.035901	0.113925
CD109	-4.80832	2.33e-09	2.93e-08
HIGD1B	-4.80253	0.00556278	0.0223575
TMEM173	-4.80095	0.00168931	0.00778913
GJC3	-4.79775	2.09e-14	4.79e-13
DBX1	-4.79517	7.54e-05	0.000462167
CTSH	-4.79335	1.09e-12	2.05e-11
ABCA4	-4.79297	5.57e-08	5.81e-07
1700007K13RIK	-4.79199	8.46e-05	0.000511745
OTOF	-4.78991	2.04e-07	1.95e-06
XCR1	-4.78893	0.0380795	0.119883
OSMR	-4.77937	7.3e-13	1.41e-11
UGT1A6B	-4.77715	2.01e-07	1.92e-06
9530053A07RIK	-4.77683	0.0132708	0.0479759
C1QL3	-4.77431	5.08e-07	4.57e-06
4930578C19RIK	-4.77049	0.0207641	0.0708007
DNALI1	-4.77035	6.1e-07	5.39e-06
GM10220	-4.76873	0.00601341	0.0238975
MUSTN1	-4.76747	0.0100254	0.0374899
KLF2	-4.76737	0.000237027	0.00130782
MAATS1	-4.76416	9.48e-08	9.56e-07
PAX5	-4.76392	0.0497362	0.150562
SLC16A12	-4.75655	0.000106896	0.000634447
ATP2A3	-4.75504	0.00842251	0.0322007
GSTM6	-4.75223	0.000393483	0.00208049
PSMB8	-4.75214	0.00673928	0.0264146
EMP1	-4.75129	1.42e-32	1.36e-30
SLC38A11	-4.74545	0.0417919	0.129735
SH3TC1	-4.74299	0.032936	0.105903
ATP7B	-4.74292	5.42e-27	3.44e-25
ADGRE5	-4.74059	4.28e-14	9.53e-13
ADAMTSL3	-4.73936	3.56e-09	4.35e-08
SPATA33	-4.73284	0.00771048	0.029764
METTL24	-4.73243	0.0135332	0.0488046
PRSS50	-4.73148	0.040477	0.126268
CIDEA	-4.72783	0.00970965	0.0364517
LINCPINT	-4.72464	0.00807314	0.0310324
TMEM204	-4.71954	0.000859085	0.00424003
A4GALT	-4.71554	0.000111797	0.000662097
CAR10	-4.71278	1.18e-12	2.2e-11
RDH5	-4.71273	1.26e-09	1.65e-08
ANXA2	-4.70614	1.33e-16	3.8e-15
ANGPTL4	-4.69555	1.71e-21	7.33e-20
IQCA	-4.69515	0.00013898	0.000804654
FCGRT	-4.69365	9.01e-06	6.54e-05
PLCB2	-4.69141	0.00385784	0.0162312
A230050P20RIK	-4.67844	0.00268116	0.0117589
EGFL6	-4.672	1.16e-10	1.74e-09
IL34	-4.66996	8.21e-07	7.1e-06
FIGF	-4.66761	0.00413988	0.0172548
EPHX1	-4.66608	5.86e-09	7.04e-08
WIF1	-4.66101	1.37e-05	9.63e-05
NKX2-2OS	-4.65629	0.00352477	0.0150215
COL4A6	-4.65475	1.87e-19	6.86e-18
SGCZ	-4.6489	0.00081654	0.00404885
ITPR2	-4.64842	1.59e-86	2.18e-83
LRRC43	-4.6468	0.00332158	0.0142412
NID1	-4.64321	7.18e-13	1.39e-11
MAL	-4.64302	4.08e-08	4.33e-07
FMO4	-4.63819	0.00188877	0.00857451
SCARA5	-4.62655	0.00269061	0.0117949
MGAT4C	-4.62601	0.000217434	0.00120948
CDK18	-4.62119	0.0213454	0.0724963
MYOCD	-4.6143	0.0249139	0.0828226
FOXL2	-4.61356	0.0366719	0.116005
SV2C	-4.61317	7.5e-29	5.54e-27
RSPO1	-4.60811	1.39e-06	1.16e-05
OSBPL3	-4.6038	6.71e-15	1.64e-13
MILL2	-4.60315	0.0216152	0.0732371
8430408G22RIK	-4.60185	0.0224127	0.0756381
CSF2RB	-4.6013	0.00118378	0.00565021
DLK1	-4.60093	4.37e-10	6.09e-09
PLD2	-4.60039	2.89e-55	9.38e-53
TGM2	-4.6002	9.89e-07	8.46e-06
GM5069	-4.59414	4.26e-15	1.06e-13
ADAMTS2	-4.59037	2.25e-15	5.7e-14
SMAGP	-4.58779	0.0158291	0.0559044
CRACR2A	-4.5871	0.0423416	0.131144
CCRL2	-4.58447	0.01295	0.0468958
NPAS1	-4.57905	7.26e-05	0.000447146
BCAS1	-4.577	2.2e-22	1.02e-20
BANK1	-4.57659	0.00606213	0.0240665
ZFP385C	-4.57056	0.00524683	0.0212618
DNAH10	-4.56697	3.01e-12	5.42e-11
CCDC146	-4.55264	9.53e-08	9.59e-07
SLC6A9	-4.5525	9.82e-42	1.65e-39
GRIK4	-4.55163	8.86e-13	1.68e-11
HSPG2	-4.548	2.16e-37	2.8e-35
S100A11	-4.54441	2.54e-24	1.34e-22
FOXQ1	-4.53794	0.00977536	0.0366696
CCDC37	-4.537	1.88e-23	9.26e-22
GLIS1	-4.53601	0.00392488	0.016459
FAM181A	-4.52996	0.000104307	0.000619747
PTGDS	-4.52882	0.000578496	0.00294716
4833411C07RIK	-4.52853	0.0422181	0.130804
TMIE	-4.52744	3.37e-10	4.76e-09
FAM124B	-4.52537	0.0301318	0.0980065
PMFBP1	-4.52409	0.0204276	0.0698752
VILL	-4.52398	0.0201705	0.0691317
COL24A1	-4.52365	0.00024677	0.00135688
SLC22A6	-4.51553	0.00174683	0.00801186
STAT6	-4.51461	9.3e-09	1.08e-07
BIRC7	-4.51451	0.0214296	0.0727695
C1QL1	-4.51166	1.14e-09	1.5e-08
ACTA2	-4.51153	5.3e-07	4.75e-06
A230009B12RIK	-4.50216	0.0134101	0.0484064
GIMAP6	-4.48975	0.00178816	0.00817987
TNF	-4.48895	0.00213498	0.00958537
PRR5	-4.48665	2.07e-07	1.98e-06
IGF2	-4.48509	0.000136718	0.000792996
DAW1	-4.48198	8.29e-05	0.000502462
GBP8	-4.48104	0.0243763	0.0813181
ZDHHC22	-4.47572	0.0426257	0.131917
TRP73	-4.46934	0.000365007	0.00194119
SERPINE1	-4.46886	0.0167637	0.0587068
CDHR3	-4.46871	0.000532758	0.002736
KDR	-4.46779	1.16e-05	8.26e-05
MAP3K8	-4.46748	0.000676536	0.00340492
GSTT1	-4.46578	1.92e-10	2.78e-09
GGT1	-4.46223	0.0211123	0.0717684
CCDC68	-4.45965	0.0176476	0.0614311
ABCB1A	-4.45911	0.00270214	0.0118373
FOXD1	-4.45397	4.29e-05	0.000276321
FNDC1	-4.45346	1.31e-06	1.1e-05
TMEM88	-4.45016	0.000132478	0.000770274
ST3GAL6	-4.45003	7.28e-09	8.6e-08
SCARNA13	-4.44743	3.69e-36	4.59e-34
AI464131	-4.44368	1.17e-61	5.2e-59
OSR1	-4.44278	0.00541686	0.0218536
OCLN	-4.44227	0.00418011	0.0173997
MORN3	-4.43997	0.00658719	0.0258927
KCNK6	-4.43993	0.0192465	0.0663692
FOXJ1	-4.43966	5.2e-29	3.89e-27
DSC2	-4.4392	2.63e-15	6.62e-14
MLPH	-4.43828	0.0195583	0.0672988
ITGA11	-4.43277	4.73e-06	3.61e-05
FAM46C	-4.42729	0.000448198	0.00234838
ENPP1	-4.42712	1e-07	1e-06
CSPG4	-4.4264	4.43e-35	5.23e-33
CSF2RB2	-4.42615	0.00370006	0.0156465
NPSR1	-4.42482	0.00894956	0.0339512
COL6A1	-4.42217	4.89e-05	0.000311155
TFPI	-4.4211	0.00229361	0.0102137
ITGA7	-4.41936	7.69e-09	9.07e-08
ISG20	-4.41483	0.0041452	0.0172732
TGFB1	-4.41115	8.8e-05	0.000530456
NDUFA4L2	-4.4102	0.00352275	0.0150162
COL4A2	-4.40981	1.73e-11	2.88e-10
ADAMTSL5	-4.40949	0.025455	0.0842992
NPPC	-4.40839	0.0146043	0.0521264
1700028P14RIK	-4.40593	0.00394693	0.016537
COL27A1	-4.396	1.95e-17	6.02e-16
B430212C06RIK	-4.3939	0.0147109	0.0524488
TMEM132C	-4.38506	4.23e-17	1.27e-15
SIDT1	-4.37816	6.51e-11	1.01e-09
DOCK6	-4.37783	2.26e-17	6.9e-16
BC035044	-4.37525	0.043726	0.134777
CCDC113	-4.37188	8.19e-05	0.00049685
NLRC5	-4.36468	0.01545	0.0547304
LAO1	-4.36399	0.00640029	0.0252255
RARRES2	-4.3638	0.000644392	0.00325857
RNF43	-4.36373	4.83e-05	0.000308005
KANK1	-4.36322	1.32e-30	1.09e-28
COL16A1	-4.36162	5.01e-17	1.5e-15
HRH1	-4.3593	0.00433535	0.0179642
MIR6390	-4.35888	0.0030928	0.0133742
VAMP5	-4.35534	0.000188053	0.00106095
ALPL	-4.35208	1.57e-41	2.59e-39
GSTM1	-4.35164	1.56e-115	5.98e-112
CCDC152	-4.34697	0.00391983	0.0164487
RASAL3	-4.34498	0.0367649	0.116223
AF251705	-4.34021	0.0160691	0.0566161
COL5A1	-4.3392	4.58e-19	1.62e-17
GM2115	-4.32586	6.07e-05	0.00037875
IL16	-4.32462	8.84e-06	6.43e-05
GPC3	-4.3203	1.59e-05	0.000110542
ADGRF5	-4.32021	0.000459155	0.00240119
LLGL2	-4.31932	0.0331219	0.106447
SULF1	-4.31883	1.2e-62	6.06e-60
NOV	-4.31677	1.45e-05	0.000102072
TMEM119	-4.31659	0.000310907	0.00167348
ABCC9	-4.31253	0.00027258	0.00148219
BMP4	-4.30801	0.0201237	0.0690086
CFAP44	-4.30369	2.02e-06	1.65e-05
KYNU	-4.30005	0.0428077	0.132395
GM12216	-4.29812	0.0185257	0.0641609
GPR149	-4.29536	0.00576218	0.0230427
NFAM1	-4.29318	0.000473664	0.00246896
SNED1	-4.2922	5.89e-28	4.07e-26
GM17455	-4.2916	9.77e-10	1.3e-08
TBX18	-4.29071	0.00190966	0.00865747
ZFP600	-4.2847	0.02335	0.0784022
FANK1	-4.28462	1.63e-05	0.000112907
NLRP6	-4.28171	0.0375549	0.118368
CCDC33	-4.27759	0.0354886	0.112859
CALML4	-4.27565	0.000984635	0.00479293
DTHD1	-4.2751	0.00400466	0.0167403
S100B	-4.27384	4.37e-14	9.7e-13
GADD45B	-4.26929	5.87e-08	6.11e-07
PTGER3	-4.26839	0.014267	0.0511138
GM5089	-4.26593	8.03e-14	1.74e-12
MYH14	-4.26363	1.45e-07	1.42e-06
CCDC65	-4.2611	3.11e-08	3.36e-07
GPSM3	-4.26053	0.0137694	0.0495258
CD33	-4.25907	0.000101331	0.000603663
TMOD1	-4.2552	0.00291148	0.0126732
EPHX2	-4.24231	5.92e-09	7.1e-08
CLDN5	-4.24187	0.00403962	0.01687
SELENBP2	-4.2406	8.93e-09	1.05e-07
IL6RA	-4.24032	9.37e-06	6.78e-05
TRABD2B	-4.23623	0.00233395	0.0103716
BC049762	-4.23594	0.00754258	0.0292237
SSC5D	-4.23338	1.55e-17	4.83e-16
IL17RC	-4.23216	0.00247051	0.0109151
CALR4	-4.23155	0.00165657	0.00766032
LXN	-4.23091	1.91e-86	2.43e-83
SOCS3	-4.23082	6.01e-26	3.49e-24
QPRT	-4.23053	0.0413712	0.128513
LIF	-4.22693	0.0347844	0.110933
AOAH	-4.22651	0.00820418	0.0314666
FLT1	-4.22119	0.000755075	0.00377538
HIST2H2AB	-4.22095	4.74e-11	7.52e-10
FOXC1	-4.21573	0.00323882	0.0139332
AHNAK	-4.21304	1.6e-09	2.06e-08
C1QTNF2	-4.21134	5.79e-05	0.000362592
TLR12	-4.20994	0.0385206	0.121053
CDH5	-4.20256	0.000136566	0.000792358
NGFR	-4.20153	5.76e-07	5.13e-06
BCAN	-4.20037	5.67e-70	4.17e-67
FADS6	-4.19951	0.022235	0.0751442
TNFRSF11A	-4.19603	0.00507277	0.0206263
CCKBR	-4.19442	6.67e-05	0.000412837
GM8994	-4.19254	0.0219574	0.0742924
PDYN	-4.18829	1.81e-08	2.03e-07
CCDC102A	-4.18508	1.63e-09	2.11e-08
ITIH5	-4.18236	5.29e-11	8.28e-10
LAMA3	-4.18065	1.05e-05	7.53e-05
TSSK4	-4.17957	0.00429609	0.0178321
AK7	-4.17943	6.18e-09	7.39e-08
ZMYND10	-4.17899	4.89e-05	0.000310858
DLL4	-4.17399	9.51e-07	8.14e-06
ACAN	-4.173	0.000181231	0.00102721
IGFBP6	-4.16602	0.0150868	0.0536393
TCTEX1D1	-4.16551	0.0166706	0.0584127
SLC9A2	-4.16054	0.029847	0.0971793
A2M	-4.15775	2.33e-11	3.81e-10
SNHG18	-4.15728	3.9e-16	1.07e-14
NR3C2	-4.15537	1.19e-07	1.18e-06
FAM189A2	-4.15516	3.07e-18	1.01e-16
TRIL	-4.1533	3.82e-54	1.16e-51
BVES	-4.15228	1.25e-06	1.05e-05
NAIP5	-4.14958	0.0437179	0.134777
COL18A1	-4.14936	3.1e-05	0.000204496
LAMA1	-4.14913	8.53e-09	1e-07
SGMS2	-4.14764	7.45e-05	0.000457289
5031410I06RIK	-4.1471	0.000602604	0.00306062
TDRD5	-4.14667	0.0322628	0.103983
PPP1R3C	-4.14635	9.29e-39	1.34e-36
GM973	-4.14483	8.73e-23	4.07e-21
FBXO2	-4.14457	8.95e-16	2.38e-14
SLC13A4	-4.13883	0.000319885	0.00171793
SULT1A1	-4.13454	6.69e-11	1.03e-09
HDC	-4.13188	0.00244814	0.0108337
UCP2	-4.13171	7.26e-23	3.42e-21
MRC2	-4.12921	9.19e-19	3.18e-17
HTR5B	-4.12889	0.028991	0.0948439
NOTUM	-4.12794	0.0096257	0.0361862
AU022754	-4.12538	7e-06	5.19e-05
MYRIP	-4.12394	4.53e-12	8e-11
3930402G23RIK	-4.12314	2.57e-05	0.000171792
CCDC162	-4.12175	2.84e-06	2.26e-05
NR2F2	-4.12075	5.57e-24	2.89e-22
IFIT3	-4.11662	0.000765497	0.00381651
WNT7B	-4.11351	6.07e-29	4.52e-27
LHX6	-4.11321	0.00368573	0.0155894
TWIST1	-4.11307	0.00112035	0.00538506
AQP4	-4.11233	3.06e-69	2.09e-66
OPTC	-4.11115	1.09e-08	1.26e-07
ERICH3	-4.10912	1.02e-06	8.68e-06
CALCRL	-4.10248	3.24e-32	2.97e-30
HSPA2	-4.10187	9.65e-16	2.54e-14
ITPKB	-4.10141	1.64e-18	5.51e-17
CRYBA4	-4.10117	0.0498524	0.150818
GM20743	-4.10017	0.00833598	0.031921
TIFAB	-4.09615	0.0392551	0.12303
ABLIM2	-4.08915	1.5e-09	1.95e-08
A330074K22RIK	-4.08765	0.00658646	0.0258927
AFAP1L2	-4.08443	4.66e-53	1.39e-50
SSTR3	-4.08257	0.0311638	0.100883
DNAIC1	-4.08155	1.69e-07	1.63e-06
FGFR4	-4.08018	0.014801	0.0527211
CREB3L1	-4.07648	8.56e-30	6.8e-28
1700001L05RIK	-4.07538	0.00152495	0.00710318
KNDC1	-4.075	7.03e-23	3.32e-21
RGMA	-4.07322	1.12e-88	1.79e-85
MUC15	-4.07284	0.00138781	0.00652155
LMX1A	-4.07266	0.0357641	0.113566
NTN1	-4.07244	1.2e-60	4.99e-58
CD86	-4.07154	0.00144746	0.00678095
RAB7B	-4.06788	0.0110979	0.0409482
RGS22	-4.06527	9.67e-10	1.29e-08
BCAS1OS2	-4.06214	0.0310793	0.10066
NCKAP1L	-4.06067	2.19e-08	2.42e-07
4930447A16RIK	-4.05777	0.000139322	0.000806391
TMEM198B	-4.05675	9.45e-24	4.83e-22
GBP4	-4.05627	0.00212872	0.00956191
BGN	-4.05626	7.75e-10	1.05e-08
CNN2	-4.05442	6.18e-11	9.59e-10
AADAT	-4.05439	0.0248514	0.0826436
DYNLRB2	-4.05433	2.23e-05	0.00015096
BCHE	-4.05333	2.57e-19	9.3e-18
KCNC4	-4.04873	0.000493805	0.00256069
GRM3	-4.04659	3.93e-95	7.52e-92
HES1	-4.04513	1.81e-17	5.59e-16
SSC4D	-4.04104	0.0333558	0.107073
MCAM	-4.03647	6.65e-11	1.02e-09
PCOLCE2	-4.03006	0.00460653	0.0189439
MFSD2A	-4.02897	5.63e-20	2.14e-18
IQCD	-4.02642	0.000926946	0.00454099
FRMPD1	-4.02487	3.65e-27	2.36e-25
LRRC10B	-4.0228	0.00116587	0.00558143
RSPH1	-4.0227	0.0013811	0.00649482
GJB2	-4.02227	0.000157979	0.000905338
ICOSL	-4.02216	4.89e-08	5.15e-07
NOTCH3	-4.02142	4.82e-37	6.19e-35
LRRK1	-4.02079	6.97e-11	1.07e-09
B3GNT7	-4.01933	0.0455827	0.139712
ENKUR	-4.01823	3.37e-10	4.76e-09
FAM166A	-4.0126	0.00218348	0.0097779
MAP3K6	-4.01223	0.000220644	0.00122484
MIR669N	-4.00686	0.0398462	0.124564
CATSPERG2	-4.00674	0.0246569	0.0821397
THBD	-4.00436	3.91e-06	3.03e-05
FGFBP1	-4.00139	0.000517536	0.00266354
APOE	-3.99746	8.61e-48	2.01e-45
TUBA4A	-3.9948	8.46e-10	1.14e-08
EDNRA	-3.99164	8.72e-13	1.66e-11
XLR	-3.98804	0.0411086	0.127884
PRTG	-3.98628	4.99e-08	5.24e-07
TNFRSF1B	-3.98574	0.00844997	0.0322864
WNT11	-3.98382	0.0487936	0.148265
RAB42	-3.98241	0.0178759	0.0621469
CCDC80	-3.98063	1.58e-29	1.23e-27
TAS1R1	-3.97671	0.00222078	0.00992866
4931429I11RIK	-3.9752	0.00161339	0.00747691
TRIM6	-3.975	0.0145494	0.0519505
CERCAM	-3.97487	8.46e-21	3.44e-19
LEF1	-3.97364	2.76e-13	5.65e-12
MICALL2	-3.97214	9.1e-16	2.41e-14
FCGR1	-3.97207	0.0166463	0.0583381
GM17660	-3.96711	0.0216091	0.0732358
PIK3R5	-3.96401	0.00958737	0.0360775
C4B	-3.96361	8.71e-06	6.34e-05
1700071M16RIK	-3.96307	2.64e-07	2.47e-06
USP43	-3.96299	0.0151427	0.0538079
HIST1H1D	-3.96156	5.35e-22	2.4e-20
PTH1R	-3.96085	5.99e-14	1.32e-12
ADORA1	-3.9556	1.38e-37	1.79e-35
PLAT	-3.95348	5.52e-63	2.85e-60
DSC3	-3.95265	0.0154059	0.0546214
A830082K12RIK	-3.95224	8.69e-23	4.07e-21
KCNS1	-3.95101	0.0336471	0.107809
GPR182	-3.95069	1.14e-05	8.14e-05
SLC6A3	-3.94621	0.0391634	0.122811
ARHGAP25	-3.94397	0.00755916	0.0292625
GM10790	-3.94298	0.0446927	0.137359
MAN2B2	-3.93951	4.1e-25	2.29e-23
SNHG11	-3.93759	2.71e-12	4.9e-11
BACE2	-3.9371	5.11e-06	3.87e-05
MLXIPL	-3.93682	1.88e-05	0.000128827
LGALS9	-3.92764	0.000576267	0.00293815
CSF1R	-3.92395	7.46e-17	2.17e-15
IFI203	-3.92337	0.00842672	0.0322104
LGI3	-3.92083	5.04e-13	9.97e-12
SLC10A6	-3.92042	0.0171788	0.0599848
CD82	-3.92011	1.88e-06	1.54e-05
PROCR	-3.91997	0.0224541	0.0757242
PRODH	-3.91854	9.76e-11	1.47e-09
JAK3	-3.91723	0.000430053	0.00226381
IRS4	-3.91307	0.000387787	0.00205264
OTX2OS1	-3.91256	0.00559861	0.0224778
MIR466O	-3.91207	0.0124714	0.0453687
H19	-3.9089	6.09e-09	7.29e-08
6430503K07RIK	-3.90743	0.0011329	0.00543992
CHL1	-3.90487	5.7e-64	3.12e-61
TSNAXIP1	-3.90461	1e-06	8.57e-06
GM13247	-3.90394	0.022467	0.0757412
TTYH2	-3.90119	8.31e-42	1.41e-39
BICC1	-3.89975	6.19e-09	7.39e-08
EDN3	-3.89518	0.00109215	0.00525873
EPHB1	-3.8943	3.88e-57	1.37e-54
PRRG4	-3.89412	6.07e-10	8.28e-09
HRH2	-3.89166	0.0328115	0.105521
TRIM12A	-3.88941	4.12e-10	5.76e-09
EMCN	-3.88552	0.00218534	0.0097839
2010300C02RIK	-3.88335	6.2e-05	0.000385922
SOX10	-3.88316	1.22e-13	2.59e-12
RASSF3	-3.88221	1.27e-10	1.89e-09
LRIG1	-3.88154	3.44e-54	1.06e-51
CD44	-3.87787	9.85e-34	1.05e-31
VWC2L	-3.87638	0.0272087	0.0896415
NRBP2	-3.87566	6.24e-70	4.42e-67
ANXA11	-3.87144	5.56e-05	0.000349283
FCER1G	-3.86883	6.42e-05	0.000398339
CXCL12	-3.86726	0.000186234	0.00105121
COL13A1	-3.86311	0.0227204	0.0765279
RAB38	-3.8612	0.00591547	0.023572
MIR153	-3.86007	0.00317449	0.0136934
KANK4	-3.85891	0.000190831	0.00107462
GBP6	-3.8552	1.55e-09	2.01e-08
BCL2A1B	-3.85308	0.0487413	0.14816
LRTM2	-3.85124	9.48e-31	8.03e-29
AIRN	-3.85079	6.66e-05	0.000412469
HIST1H4H	-3.85075	7.26e-16	1.95e-14
SMOC2	-3.84921	0.000906079	0.00444902
CCNA1	-3.84664	0.00137214	0.00645583
MLF1	-3.84621	6.87e-11	1.06e-09
TRIM30D	-3.84315	1.57e-05	0.000109289
CHRNE	-3.84055	0.0151261	0.053759
CAST	-3.83657	6.02e-17	1.77e-15
LAYN	-3.83435	4.27e-05	0.000274849
PRR5L	-3.83237	1.03e-05	7.4e-05
C1QA	-3.82211	0.0013797	0.00648982
PTPN14	-3.82151	4.52e-11	7.17e-10
PAQR6	-3.81922	1.37e-05	9.65e-05
DNAH7A	-3.81649	3.98e-13	7.96e-12
MYLK	-3.81602	4.94e-07	4.45e-06
RIMBP2	-3.81541	9.58e-09	1.11e-07
4930539N22RIK	-3.81479	0.0239878	0.0802461
PLEKHG3	-3.81422	2.86e-07	2.66e-06
PAX8	-3.81318	0.0128355	0.0465606
IRF1	-3.81098	2.76e-09	3.44e-08
ATP8B1	-3.80994	0.00540847	0.0218243
TCAF2	-3.80937	1.54e-05	0.000107663
CRYAB	-3.80847	1.7e-06	1.4e-05
CML5	-3.80761	0.0133636	0.0482568
ALDH1A2	-3.805	0.00239194	0.010612
SH3D21	-3.80433	3.77e-05	0.000245245
IGFBP5	-3.80112	2.22e-34	2.49e-32
CAPN12	-3.80078	0.00431663	0.0179018
OLIG2	-3.79813	9.6e-47	2.05e-44
PTPRB	-3.79142	0.00117565	0.00561838
LUM	-3.78769	0.00136624	0.00642966
ANPEP	-3.78677	0.00910371	0.0344813
TNFRSF12A	-3.78096	0.0207647	0.0708007
GLIS3	-3.77856	7.7e-62	3.59e-59
TEX40	-3.77825	0.0498609	0.15082
COL4A5	-3.77186	2.88e-32	2.68e-30
VAV1	-3.77179	0.0205528	0.0702156
SLCO1A4	-3.76476	0.00585058	0.0233523
PLEC	-3.76469	2.63e-32	2.46e-30
CCL9	-3.76424	0.0252807	0.0838091
LGALS1	-3.76366	6.75e-08	6.95e-07
FBLN5	-3.76228	9.04e-09	1.06e-07
SIGLECH	-3.75727	0.00461808	0.0189792
CCDC64B	-3.75482	0.0481971	0.146738
MMP28	-3.75477	0.0387455	0.12166
PLXND1	-3.75466	3.82e-21	1.6e-19
SOX7	-3.75403	0.00141475	0.00663998
HES5	-3.75387	2.95e-19	1.06e-17
6820408C15RIK	-3.75269	0.00101456	0.00492854
CYP2D22	-3.75242	7.97e-13	1.53e-11
MXRA8	-3.7476	4.41e-20	1.7e-18
4930444F02RIK	-3.74438	0.0390827	0.122598
SMAD3	-3.74369	4.5e-21	1.87e-19
FKBP11	-3.74044	0.00188487	0.00856351
CHRNA4	-3.7398	3.3e-16	9.13e-15
TLR1	-3.73674	0.0284904	0.0934459
SMAD6	-3.73322	0.000381901	0.00202372
TLCD2	-3.73083	0.00303278	0.0131443
IL1R1	-3.72795	0.000261874	0.0014317
TRAF5	-3.72784	0.000659775	0.00333108
MAPKAPK3	-3.7276	0.000131106	0.000763225
GM21284	-3.72478	0.0362022	0.11469
SKAP2	-3.7235	1.36e-09	1.78e-08
RHBDF1	-3.72269	5.41e-18	1.74e-16
RCSD1	-3.72194	0.015609	0.0552188
APOD	-3.71877	0.00286981	0.0125146
ARHGEF5	-3.71723	1.68e-07	1.63e-06
NID2	-3.71452	1.48e-06	1.23e-05
D930048N14RIK	-3.71165	0.0479939	0.14619
NFKBIZ	-3.71118	1.09e-18	3.74e-17
TGFBR3L	-3.70857	2.43e-06	1.95e-05
ISOC2A	-3.70681	0.000476897	0.00248311
CHRM3	-3.70529	0.00808353	0.0310662
GPR37L1	-3.70456	4.78e-09	5.77e-08
CCL12	-3.70384	0.0384646	0.120917
EPX	-3.70149	0.00543116	0.0219021
PLA1A	-3.69999	0.0455361	0.139614
COL4A1	-3.69978	2.78e-06	2.21e-05
DAAM2	-3.69955	5.6e-27	3.54e-25
GM15941	-3.69861	0.0244495	0.081548
4932438H23RIK	-3.69637	4.81e-09	5.81e-08
BHLHE40	-3.69563	2.44e-23	1.19e-21
PIEZO1	-3.69186	5.67e-11	8.85e-10
RGS11	-3.68993	0.0186493	0.0645119
TEX12	-3.68969	0.000489418	0.00254001
CFAP46	-3.68867	1.47e-14	3.44e-13
ADAMTSL4	-3.68622	6.84e-09	8.12e-08
SEPT4	-3.68438	6.21e-14	1.36e-12
CDH9	-3.6837	0.00386243	0.016247
D930015M05RIK	-3.68165	7.17e-06	5.3e-05
DUSP2	-3.67881	0.0364054	0.115239
CHRNA3	-3.67706	3.22e-32	2.96e-30
HIST1H2BA	-3.67538	0.00451408	0.0186077
BMP6	-3.6748	6.61e-05	0.000409669
GPR3	-3.6711	6.1e-07	5.39e-06
PER1	-3.67089	4.11e-34	4.57e-32
GBP9	-3.67075	1.73e-05	0.000119316
RERG	-3.66873	0.000664772	0.00335365
COL28A1	-3.6666	0.00119858	0.00571227
BHLHE41	-3.66515	8.75e-25	4.79e-23
SLC41A3	-3.66396	1.31e-15	3.4e-14
FAS	-3.66299	0.000960827	0.00468777
KIF9	-3.66237	5.66e-17	1.67e-15
PLIN5	-3.66227	0.00120466	0.00573556
USP2	-3.6608	7.08e-28	4.85e-26
SRGN	-3.65762	0.0107757	0.0398982
ADAMTS16	-3.65409	2.62e-07	2.46e-06
SAMSN1	-3.65202	0.0423826	0.13125
GATM	-3.65016	4.64e-45	9.34e-43
GBP10	-3.64665	4.04e-06	3.12e-05
THBS3	-3.64567	8.21e-33	8.06e-31
ERF	-3.64543	2.22e-21	9.46e-20
3200001D21RIK	-3.63589	0.00998936	0.0373625
PIEZO2	-3.63256	1.95e-12	3.58e-11
IER2	-3.63117	1.26e-18	4.3e-17
IFI44	-3.63071	0.00813618	0.0312497
SMIM5	-3.62947	0.0402846	0.12577
ANXA3	-3.62816	0.000338588	0.00180823
NPR3	-3.62765	4.53e-05	0.000290343
LOXL2	-3.62401	9.36e-11	1.42e-09
PM20D1	-3.62327	0.0105587	0.039216
SLC19A3	-3.62204	0.0125392	0.0455982
P2RY1	-3.61846	3.09e-07	2.86e-06
SDK1	-3.61575	2.77e-19	1e-17
AQP11	-3.61566	5.53e-17	1.64e-15
PYGL	-3.61516	1.97e-14	4.52e-13
CXCR6	-3.61498	0.039259	0.12303
ANKRD66	-3.61193	0.0055681	0.0223741
WNT9A	-3.60939	0.00292621	0.0127315
CFH	-3.60617	0.00401301	0.0167698
D630039A03RIK	-3.60603	0.00492128	0.0200806
PECAM1	-3.60596	0.000508401	0.002625
TIMP1	-3.60438	0.000440189	0.00231021
1700007G11RIK	-3.60249	0.00719541	0.0280188
SST	-3.60088	6.59e-07	5.79e-06
ARHGAP29	-3.59965	4.2e-06	3.23e-05
ERBB2	-3.59877	2.65e-31	2.3e-29
ITGAM	-3.59876	2.33e-05	0.000156713
XPNPEP2	-3.59811	0.00539551	0.0217904
OLIG1	-3.59802	1.89e-39	2.8e-37
2610305D13RIK	-3.59666	0.000168286	0.000958378
DNAH7B	-3.5962	2.22e-24	1.18e-22
PARP3	-3.59246	8.57e-06	6.25e-05
RREB1	-3.58925	7.72e-28	5.27e-26
CXCR4	-3.58474	5.36e-16	1.45e-14
HEPACAM	-3.57914	4.71e-62	2.25e-59
THY1	-3.57778	3.08e-09	3.8e-08
TMEM252	-3.57519	0.0438502	0.135096
PDGFRA	-3.57298	1.44e-26	8.74e-25
RPH3AL	-3.56974	0.0168858	0.0590801
SLC17A8	-3.56758	0.00262614	0.0115334
SLC8B1	-3.56561	1.59e-05	0.000110232
CCDC87	-3.5634	0.0119297	0.0436139
PHKG1	-3.56231	0.000179457	0.00101866
9430041J12RIK	-3.55954	2.29e-14	5.23e-13
COL9A2	-3.55894	1.7e-05	0.000117105
COL25A1	-3.5579	2.22e-08	2.45e-07
TTC34	-3.55567	0.000271291	0.00147686
SP5	-3.55446	0.005179	0.0210092
SLC6A7	-3.55213	0.00616858	0.024427
NR4A1	-3.55051	1.28e-10	1.9e-09
VSTM4	-3.54994	1.87e-10	2.72e-09
STAP2	-3.54982	0.0137898	0.0495852
TAP1	-3.54533	7.12e-05	0.00043855
GSTK1	-3.54487	3.61e-09	4.41e-08
COL3A1	-3.54382	0.0110222	0.0407399
ANTXR1	-3.54131	4.24e-58	1.62e-55
SLCO2A1	-3.54031	2.43e-06	1.95e-05
IGF2BP1	-3.54019	2.34e-21	9.95e-20
MZB1	-3.53974	0.0248112	0.0825529
CALCA	-3.53508	0.0397992	0.124458
6330403A02RIK	-3.53362	2.25e-09	2.83e-08
D930020B18RIK	-3.53216	0.0432486	0.133499
IGSF1	-3.53117	1.27e-10	1.88e-09
FBXO36	-3.53061	0.000970288	0.0047291
SAMD9L	-3.52933	7.99e-05	0.000485786
CYYR1	-3.52715	0.00289477	0.0126139
COL8A1	-3.52278	0.00149021	0.00695323
MIR378B	-3.52268	1.07e-10	1.61e-09
ARHGAP6	-3.5196	0.0001678	0.000956178
LMNA	-3.51952	2.63e-09	3.29e-08
ADGRD1	-3.51899	0.00588549	0.0234671
RAP1GAP	-3.51492	6.07e-37	7.74e-35
TNNT3	-3.51485	0.0405935	0.126528
9530026P05RIK	-3.51427	0.0186471	0.0645119
ARAP3	-3.51151	0.000862399	0.00425419
LRP1B	-3.50535	3.83e-47	8.53e-45
MIA	-3.50409	4.85e-06	3.7e-05
PLCE1	-3.50256	6.58e-43	1.19e-40
VDR	-3.50243	0.0157864	0.0557949
ADGRL4	-3.5012	0.004489	0.0185175
ACSS3	-3.50114	4.96e-05	0.000315165
SLC30A3	-3.49973	0.00400194	0.0167403
PLEKHA4	-3.49919	0.0385245	0.121053
PALM3	-3.49918	0.0209223	0.0712998
FREM2	-3.49573	9.85e-37	1.23e-34
EPS8	-3.49489	7.6e-40	1.16e-37
LYL1	-3.49195	0.00121321	0.00576811
IFI27L2A	-3.49041	0.0181417	0.0629793
CBR3	-3.48761	9.31e-07	7.98e-06
RUFY4	-3.48333	0.0297363	0.0968682
PTGS1	-3.47945	5.84e-07	5.18e-06
SVEP1	-3.47798	4.58e-13	9.09e-12
ATP1A4	-3.47772	0.0226778	0.0764113
LBP	-3.47744	0.000184919	0.00104471
VWA1	-3.47632	0.00318841	0.0137472
RSPO3	-3.47535	4.24e-07	3.86e-06
COLEC12	-3.47471	0.00188415	0.00856351
GM15645	-3.47302	0.00622084	0.0245993
CUBN	-3.47005	1.18e-07	1.16e-06
COL6A3	-3.46901	7.62e-05	0.000466059
STEAP3	-3.46506	0.000250508	0.00137427
ESYT1	-3.46383	1.22e-09	1.6e-08
FLT3L	-3.46254	0.0016585	0.00766742
PRDM12	-3.46232	0.0113898	0.0418961
CDC42EP1	-3.46218	7.23e-16	1.94e-14
FZD9	-3.46071	1.95e-09	2.48e-08
IFITM2	-3.4595	1.78e-14	4.09e-13
ABCA9	-3.45731	4.64e-05	0.000296479
HIST1H2BP	-3.45394	5.65e-16	1.53e-14
APOBR	-3.45335	0.0409541	0.127507
FCGR3	-3.45272	0.000116273	0.000685634
ISM1	-3.45219	0.0024853	0.0109754
EGR3	-3.45186	2.54e-19	9.21e-18
SMIM6	-3.44913	0.0286708	0.0939411
MANBA	-3.44757	4.26e-09	5.17e-08
SLC6A20B	-3.44634	5.49e-05	0.000345993
PDGFD	-3.44465	6.24e-07	5.51e-06
CCDC74A	-3.44428	9.04e-07	7.78e-06
FGF23	-3.44416	0.0201603	0.0691092
MYADM	-3.44311	2e-11	3.31e-10
HSPB8	-3.44311	3.41e-06	2.68e-05
CFHR2	-3.44107	0.0439341	0.135288
GALNT18	-3.43916	2.53e-09	3.17e-08
4632428N05RIK	-3.43898	0.0030182	0.0130871
FHAD1	-3.43826	4.58e-09	5.55e-08
PRKG1	-3.43721	1.38e-20	5.51e-19
TECTB	-3.43685	0.0267481	0.0882303
FAM149A	-3.43227	4.5e-34	4.94e-32
1700019D03RIK	-3.43042	0.000636314	0.00322284
BTG2	-3.42935	6e-09	7.19e-08
COL1A2	-3.42704	0.00171373	0.00787579
FGL2	-3.42487	7.65e-07	6.66e-06
FLI1	-3.42325	2.72e-05	0.000181308
FAM26E	-3.42164	0.00463395	0.0190321
TTLL8	-3.42085	6.78e-05	0.000419042
SERPINE2	-3.42052	3.7e-28	2.59e-26
MFGE8	-3.4203	1.67e-30	1.38e-28
IRAK4	-3.41731	7.7e-05	0.000470246
ANGPT2	-3.41676	9.69e-09	1.12e-07
PTPN6	-3.41578	0.0027049	0.0118467
SASH1	-3.41547	2.28e-43	4.2e-41
EFEMP1	-3.41216	0.0101892	0.038028
FIGNL2	-3.41125	0.0282551	0.0927695
UBTD1	-3.40986	0.00307151	0.0132911
GJA1	-3.40578	8.13e-34	8.78e-32
THBS2	-3.4027	2.71e-07	2.53e-06
PPP1R13L	-3.40116	0.000211209	0.0011769
ARHGEF28	-3.39978	6.21e-22	2.77e-20
FLT4	-3.39874	0.00467515	0.0191766
GM13498	-3.3983	0.00544816	0.0219564
HIC1	-3.3975	0.000211496	0.00117816
PPP2R2C	-3.39518	4.35e-09	5.28e-08
RAMP2	-3.39393	1.05e-09	1.39e-08
AARD	-3.39387	5.37e-06	4.05e-05
LHX9	-3.39355	8.82e-08	8.92e-07
APPL2	-3.39172	2.49e-38	3.4e-36
PRKCQ	-3.38962	1.33e-11	2.24e-10
F730043M19RIK	-3.38775	5.13e-07	4.61e-06
LAMB2	-3.38558	4.15e-34	4.59e-32
RXRA	-3.38432	2.16e-33	2.21e-31
HEY2	-3.38431	5.59e-20	2.13e-18
GPR4	-3.37844	1.64e-05	0.000113124
SLIT3	-3.37837	2.33e-08	2.56e-07
SAXO2	-3.37737	7.33e-05	0.000450594
SPI1	-3.37737	0.00323992	0.0139348
DCN	-3.37726	0.0412846	0.128306
LCP1	-3.37702	0.0110841	0.0409132
ADORA2B	-3.37607	1.56e-09	2.02e-08
C1QTNF7	-3.37336	0.0293161	0.0957113
4932418E24RIK	-3.37308	0.0313459	0.101352
LYNX1	-3.37009	3.18e-21	1.34e-19
SPATA3	-3.36595	0.00587452	0.0234332
FGD2	-3.36501	0.012672	0.0460288
SLC38A3	-3.36203	2.26e-28	1.61e-26
TULP2	-3.36168	0.0126529	0.0459853
CD151	-3.36125	7.17e-16	1.93e-14
GAMT	-3.35681	8.04e-12	1.39e-10
DNAAF1	-3.35666	0.00236845	0.01052
TMEM100	-3.35365	1.32e-15	3.42e-14
CX3CL1	-3.34923	5.37e-10	7.39e-09
MNDAL	-3.34582	0.00337383	0.0144329
DPY19L2	-3.34464	0.00789648	0.0304022
F3	-3.34425	3.58e-16	9.86e-15
INPPL1	-3.34	4.67e-20	1.8e-18
ADAM5	-3.33707	0.0496649	0.150441
PDLIM2	-3.33439	0.0147288	0.0524833
IKZF1	-3.33242	0.00159991	0.00741986
UPP1	-3.33159	0.00312653	0.0135048
EGFLAM	-3.33043	8.73e-07	7.52e-06
AKAP14	-3.3287	0.00178706	0.00817681
EPHA8	-3.32862	7.92e-07	6.87e-06
HCAR1	-3.32622	0.00953947	0.0359185
ARMC3	-3.32579	2.47e-06	1.98e-05
1700084C01RIK	-3.32333	2.55e-25	1.44e-23
TRIM34B	-3.32275	0.0342097	0.109374
LRRIQ1	-3.32008	2.37e-12	4.32e-11
C230072F16RIK	-3.31977	1.79e-07	1.73e-06
TEC	-3.31938	9.42e-11	1.43e-09
ITGA9	-3.31919	2.06e-15	5.23e-14
NR4A3	-3.31895	8.65e-27	5.36e-25
RRBP1	-3.3177	7.89e-47	1.72e-44
CELRR	-3.31735	5.94e-05	0.000370973
MMP23	-3.31656	0.00546244	0.0220004
TIMP3	-3.31621	9.48e-40	1.43e-37
CASKIN2	-3.31201	6.42e-26	3.71e-24
CCDC13	-3.30799	4.1e-05	0.000264857
PLXNB3	-3.3071	1.05e-10	1.58e-09
AQP9	-3.30607	0.0142156	0.0509583
TLR6	-3.30308	0.0389393	0.122228
MCHR1	-3.30238	0.0295704	0.0964264
4930447K03RIK	-3.30037	0.00501783	0.0204203
NFKB2	-3.29885	1.51e-07	1.47e-06
ADGRE1	-3.2969	8.63e-05	0.00052107
METRNL	-3.28964	6.9e-08	7.09e-07
ACOT12	-3.28284	0.0039735	0.0166337
ECM2	-3.28225	2.89e-07	2.68e-06
TST	-3.28071	1.64e-23	8.13e-22
RHPN1	-3.27964	2.09e-08	2.32e-07
EVPL	-3.27697	0.000148384	0.000854705
NFATC4	-3.27691	2.22e-12	4.05e-11
CYP1B1	-3.27593	1.24e-07	1.22e-06
TNFRSF18	-3.27431	3.3e-06	2.6e-05
ABHD3	-3.27381	1.11e-15	2.9e-14
SLC25A42	-3.27295	1.12e-12	2.09e-11
2310040G24RIK	-3.27287	0.012667	0.0460281
SHROOM3	-3.27254	7.1e-15	1.73e-13
USHBP1	-3.26801	0.0164318	0.0577151
SLC2A1	-3.26726	3.04e-06	2.4e-05
NPAS3	-3.26712	6.57e-56	2.21e-53
COL2A1	-3.26564	7.92e-25	4.36e-23
SPAG8	-3.26537	1.25e-06	1.05e-05
PRKCG	-3.26377	3.97e-08	4.23e-07
MUC2	-3.26353	0.0210519	0.0716267
PLEKHA2	-3.26207	5.5e-05	0.000346424
SPATA17	-3.26091	0.0482309	0.146818
TGFBR3	-3.2572	1.13e-08	1.31e-07
MAL2	-3.25632	0.00471573	0.0193182
CALB1	-3.25541	5.08e-05	0.000321601
CYP4F17	-3.25524	1.35e-05	9.55e-05
TCN2	-3.25476	5.77e-16	1.56e-14
SPATA2L	-3.25283	4.92e-05	0.000312402
GM6225	-3.25172	0.000689684	0.00346836
EMILIN1	-3.24892	0.000119649	0.000703821
PTGES3L	-3.24687	0.00306665	0.0132761
NXPE2	-3.24063	0.000309405	0.00166727
SYNE3	-3.24001	0.00175179	0.00803077
ADCY4	-3.23876	0.014368	0.0513987
COL8A2	-3.23762	0.0153015	0.0542816
NAB2	-3.23614	2.91e-12	5.26e-11
APCDD1	-3.22783	4.91e-26	2.88e-24
AGPAT2	-3.22691	0.00532459	0.0215541
LHFPL3	-3.22691	4.35e-33	4.39e-31
COL6A5	-3.22578	0.0352375	0.112173
OGN	-3.22419	0.000984292	0.00479247
ABCC4	-3.22142	1.44e-09	1.88e-08
ALOXE3	-3.22104	0.000492357	0.00255388
P2RX7	-3.21956	7.04e-20	2.66e-18
GPR55	-3.21573	0.00144762	0.00678095
EDNRB	-3.21482	1.72e-61	7.49e-59
RYR3	-3.214	2.05e-23	1.01e-21
TRAM2	-3.20969	4.51e-15	1.12e-13
ITGA5	-3.20686	6.2e-12	1.08e-10
C1QB	-3.20636	0.00330573	0.0141891
IGFBP3	-3.20634	2.34e-10	3.36e-09
ABCA6	-3.20218	1.16e-06	9.81e-06
DOCK8	-3.20118	0.00162624	0.00753281
BC064078	-3.20105	2.07e-05	0.000140689
ACSF2	-3.20098	2.5e-16	7.04e-15
HIST1H1E	-3.20071	5.21e-29	3.89e-27
CYP2J9	-3.19843	4.8e-26	2.82e-24
SLC41A1	-3.19816	3.01e-29	2.27e-27
PXDC1	-3.19743	4.16e-07	3.8e-06
C1QC	-3.19471	2.07e-05	0.000141197
LINGO1	-3.1921	9.64e-47	2.05e-44
4921506M07RIK	-3.19036	0.0420123	0.130272
DENND3	-3.18985	4.95e-05	0.000314215
PLSCR4	-3.18591	1.73e-13	3.62e-12
TRIM34A	-3.18519	2.24e-06	1.81e-05
CLEC2D	-3.18448	0.00186393	0.00848204
MIR3471-1	-3.18184	0.0304581	0.0989165
F420014N23RIK	-3.18062	9.19e-05	0.000552147
CRIP1	-3.1774	1.25e-06	1.05e-05
TJP2	-3.17491	3.03e-30	2.45e-28
ST5	-3.17202	2.3e-47	5.18e-45
CAV1	-3.17059	0.000749485	0.00375233
DOCK2	-3.16843	2.72e-05	0.000181069
TMEM51	-3.16702	0.00215005	0.00964342
EMILIN3	-3.1669	0.00335896	0.0143853
ETS1	-3.16643	2.09e-07	1.99e-06
BAG3	-3.1662	6.37e-13	1.24e-11
SPP1	-3.16425	0.000202281	0.00113475
PTER	-3.16423	8.69e-12	1.5e-10
LONRF3	-3.16293	1.28e-23	6.48e-22
FCRLS	-3.16241	9.16e-06	6.64e-05
TEAD3	-3.16172	9.47e-09	1.1e-07
HIST1H2BM	-3.16128	1.47e-18	4.98e-17
DHRS11	-3.16055	0.00033693	0.00180038
COL23A1	-3.16051	5.71e-21	2.36e-19
OMG	-3.16046	1.71e-23	8.45e-22
DNAIC2	-3.16044	1.54e-05	0.000107695
TMPRSS6	-3.15444	0.00321989	0.0138571
CHRNB4	-3.15217	8.08e-08	8.2e-07
ERICH2	-3.14731	0.000116637	0.000687566
XKR5	-3.14702	0.0198957	0.0683492
SCNN1A	-3.14554	4.62e-05	0.000295688
TROAP	-3.14528	3.61e-06	2.82e-05
PAQR4	-3.14515	4.42e-25	2.46e-23
NGEF	-3.14356	1.38e-08	1.57e-07
ISG15	-3.14183	0.00592434	0.0236024
SYTL3	-3.13894	0.00606221	0.0240665
SERPINF1	-3.13679	6.18e-05	0.000384827
GRM5	-3.13628	2.91e-35	3.45e-33
PLEKHA7	-3.13531	1.75e-15	4.48e-14
LRRC2	-3.13495	0.0165242	0.0580272
PLEKHG5	-3.1342	8.19e-07	7.09e-06
H2-T10	-3.13372	0.00686917	0.0268742
COL26A1	-3.13327	4.75e-06	3.63e-05
HIST1H3A	-3.13325	1.32e-05	9.35e-05
FERMT3	-3.13298	0.011113	0.0409883
ITGB4	-3.13031	8.15e-05	0.000494869
SNTA1	-3.12935	1.1e-10	1.65e-09
SLC25A18	-3.1292	1.47e-29	1.15e-27
D030047H15RIK	-3.12584	2.95e-08	3.2e-07
ASPA	-3.12486	0.00179894	0.00822135
DNAH2	-3.12478	2.51e-14	5.69e-13
TYROBP	-3.12249	8.85e-05	0.000532961
ARSJ	-3.11781	0.00936214	0.0353273
PLA2G7	-3.1173	2.9e-28	2.06e-26
MTL5	-3.1171	0.0021045	0.00945964
RASSF4	-3.11676	4.07e-12	7.23e-11
EMILIN2	-3.11666	0.000308736	0.00166413
C430049B03RIK	-3.11425	0.000926504	0.00453999
LRRC48	-3.11413	1.03e-07	1.03e-06
ATHL1	-3.11278	4.29e-14	9.55e-13
SLFN8	-3.11008	0.00154163	0.00717218
IRGM2	-3.10542	0.000284765	0.00154318
ACKR4	-3.10315	0.0217037	0.0735043
TOX2	-3.10266	3.77e-08	4.03e-07
SEC14L2	-3.10256	3.2e-16	8.85e-15
CEBPA	-3.10183	0.0111121	0.0409883
4933406I18RIK	-3.10181	0.0274873	0.0904662
PLOD1	-3.1014	1.52e-15	3.9e-14
CATIP	-3.0983	0.000259825	0.00142091
CDKL4	-3.09757	1.6e-07	1.55e-06
2610203C22RIK	-3.09394	0.00241197	0.0106811
CSF1	-3.09141	5.91e-20	2.24e-18
FYB	-3.09109	9.71e-05	0.000580947
VSNL1	-3.0895	6.41e-06	4.78e-05
CCND3	-3.08747	1.17e-15	3.06e-14
PRSS35	-3.08715	1.87e-11	3.1e-10
MAGEL2	-3.08644	2.06e-06	1.68e-05
TCF7L1	-3.08601	1.28e-21	5.54e-20
PALD1	-3.08538	6.21e-15	1.52e-13
TMEM45A	-3.08439	0.0135387	0.0488152
GRHL1	-3.08254	3.26e-05	0.000214218
PRKCDBP	-3.08162	1.8e-11	2.98e-10
PLEKHG1	-3.08069	1.22e-47	2.77e-45
CPQ	-3.07965	5.86e-06	4.4e-05
KCNJ16	-3.07783	7.78e-16	2.08e-14
TBX15	-3.07531	0.0230452	0.0774856
LEPR	-3.07508	0.00595001	0.02368
SPRY1	-3.07424	1e-12	1.89e-11
4930412C18RIK	-3.07341	0.0380422	0.119805
RAC2	-3.07302	0.0219786	0.0743301
IFIT1	-3.07253	0.0209284	0.0713078
RHOJ	-3.07226	7.9e-07	6.86e-06
SLC24A3	-3.07202	8.97e-44	1.68e-41
TFEB	-3.07151	1.79e-07	1.73e-06
SERPINH1	-3.07151	1.68e-14	3.88e-13
HIST1H2BN	-3.06937	3.97e-10	5.55e-09
GBP3	-3.06815	5.95e-05	0.00037173
FNDC5	-3.06366	1.9e-16	5.39e-15
NPAS2	-3.06321	3.82e-08	4.08e-07
PTPRK	-3.0624	1.3e-24	6.99e-23
ARHGAP27	-3.06046	0.00260945	0.011476
LRRC34	-3.05646	0.00373866	0.0157833
MMP2	-3.05249	1.31e-07	1.29e-06
LAIR1	-3.04975	1.12e-10	1.67e-09
MFSD7C	-3.04808	0.000451077	0.00236088
SYDE1	-3.04371	1.57e-10	2.29e-09
MX2	-3.04368	0.00757232	0.0293016
MIR22HG	-3.04248	6.65e-06	4.95e-05
VIM	-3.04161	1.28e-51	3.65e-49
ANXA5	-3.04013	2.66e-10	3.8e-09
UNC93B1	-3.0377	1.14e-05	8.11e-05
C4A	-3.03666	0.000222085	0.00123141
RHOG	-3.03539	1.91e-10	2.77e-09
LRRC46	-3.02892	3.32e-05	0.00021762
HIST1H3F	-3.02767	5.65e-11	8.83e-10
GBGT1	-3.02658	0.0484217	0.147313
CARD6	-3.02541	0.0036415	0.0154467
MOV10	-3.02518	6.26e-09	7.48e-08
TOM1	-3.02518	1.07e-19	3.96e-18
ZBTB42	-3.02442	0.00296746	0.0128846
A330033J07RIK	-3.02365	0.0144492	0.0516409
MYLIP	-3.02358	2.03e-10	2.93e-09
GRAMD3	-3.02323	1.4e-23	7.04e-22
KIF19A	-3.02102	1.57e-05	0.000109006
DDX60	-3.02034	0.00462783	0.019011
SMIM3	-3.01988	0.0241195	0.0805878
BIRC3	-3.01975	0.00250011	0.011028
KCNQ4	-3.01559	0.000147848	0.000852133
CEBPD	-3.01417	0.000141041	0.000815353
CCDC89	-3.01378	0.0112753	0.0414909
FAM46A	-3.01154	8.46e-09	9.94e-08
MT2	-3.0111	5.84e-10	7.99e-09
MUSK	-3.00764	0.0261392	0.0863857
ITGB5	-3.00573	4.31e-23	2.07e-21
CHCHD10	-3.00509	3.5e-08	3.76e-07
CCDC151	-3.00414	4.35e-06	3.34e-05
ADAM15	-3.00333	6.73e-13	1.31e-11
VSIG10	-3.00304	0.00108374	0.00522219
GPR146	-3.00231	3.3e-09	4.06e-08
ORAI1	-3.00175	4.69e-14	1.04e-12
ADAMTS15	-3.00071	0.000218185	0.00121266
LCT	-2.99828	0.00825533	0.0316501
TMEM232	-2.99514	0.00757985	0.0293248
CD36	-2.99364	7.94e-05	0.000483275
OSTF1	-2.99346	5.63e-12	9.87e-11
PYROXD2	-2.99204	3.38e-08	3.63e-07
CD83	-2.98872	2.32e-05	0.000156446
PAPPA2	-2.98792	3.55e-11	5.71e-10
KCNE1L	-2.98426	1.02e-29	8.09e-28
ANGPTL2	-2.98387	3.68e-06	2.86e-05
SOX15	-2.98227	0.0301432	0.0980269
TTLL3	-2.98221	6.34e-12	1.11e-10
PODNL1	-2.98218	0.0496908	0.150482
HYMAI	-2.98208	2.53e-05	0.00016953
TMBIM1	-2.98078	1.24e-09	1.62e-08
TCHH	-2.97941	0.00373444	0.0157713
LY86	-2.97934	0.000160561	0.000918762
ETV4	-2.97778	2.43e-13	5e-12
2210416O15RIK	-2.97735	0.0399915	0.124937
BC049715	-2.97666	0.0167756	0.0587377
STAB1	-2.97648	1.45e-05	0.000102207
E130215H24RIK	-2.97578	0.00331424	0.0142129
PI15	-2.97483	2.33e-05	0.000157241
MYH6	-2.97349	8.62e-07	7.43e-06
TRIM15	-2.97191	0.00431955	0.0179061
MAP3K14	-2.96819	2.01e-07	1.93e-06
FGF2	-2.96604	0.00167671	0.00774225
STOM	-2.964	1.09e-13	2.33e-12
HMOX1	-2.96084	4.18e-09	5.09e-08
CLDN10	-2.9605	4.83e-08	5.09e-07
ARHGEF39	-2.95655	0.0110286	0.0407555
JUN	-2.95478	2.03e-25	1.15e-23
ATP1B2	-2.95233	1.22e-35	1.48e-33
HIST2H2AC	-2.95057	6.83e-13	1.33e-11
GRHPR	-2.94747	9.06e-08	9.15e-07
BC030499	-2.94587	0.00518882	0.0210407
SSH3	-2.9427	2.03e-05	0.000138332
SYTL2	-2.94202	2.36e-05	0.000158945
A330041J22RIK	-2.93922	0.0216012	0.0732351
LINGO3	-2.93823	3.92e-05	0.000254354
ECM1	-2.93474	5.87e-05	0.000367134
ADAMTS12	-2.93156	2.64e-11	4.3e-10
DAB2	-2.93115	0.000180872	0.00102562
ECHDC2	-2.93031	1.05e-05	7.58e-05
TNS2	-2.92916	3.22e-07	2.98e-06
HIST1H2AG	-2.92773	1.14e-14	2.7e-13
P3H2	-2.92611	5.45e-06	4.12e-05
SYT12	-2.92472	0.0165826	0.0581788
EPHB3	-2.92375	4.82e-23	2.29e-21
HIST1H2AC	-2.92146	4.99e-11	7.86e-10
INF2	-2.91881	5.58e-07	4.97e-06
9430020K01RIK	-2.91822	2.67e-07	2.5e-06
SULF2	-2.91806	1.81e-24	9.64e-23
MYO1F	-2.91616	0.0166151	0.0582608
NKX2-2	-2.91475	0.000160174	0.00091682
MSRB3	-2.91367	0.000232934	0.00128746
FBLN1	-2.91278	4.02e-12	7.16e-11
NDRG2	-2.9121	1.37e-54	4.35e-52
DBP	-2.91133	0.0197765	0.0679883
ATP1A1	-2.91109	2.4e-39	3.53e-37
TRPM3	-2.91099	7.52e-12	1.31e-10
ESAM	-2.91054	0.000940438	0.0045965
CDO1	-2.9099	1.83e-31	1.6e-29
DNASE2A	-2.90953	0.000167042	0.00095243
AW011738	-2.90614	1.44e-21	6.19e-20
MRGPRF	-2.90476	0.0497945	0.150691
GPRIN3	-2.90414	0.000247495	0.00136048
NMB	-2.90143	5.06e-08	5.31e-07
RANBP3L	-2.9013	1.41e-05	9.94e-05
SDPR	-2.90112	0.000822328	0.00407649
PERP	-2.90047	0.000482953	0.00250918
GSG1L	-2.8989	1.16e-23	5.94e-22
OPLAH	-2.89779	3.55e-07	3.26e-06
SLCO2B1	-2.89555	4.42e-05	0.000283802
SHC1	-2.89506	5.99e-08	6.22e-07
9930111J21RIK2	-2.89447	0.0111644	0.0411565
ACE	-2.89438	0.00116783	0.0055866
BEAN1	-2.89356	6.02e-06	4.51e-05
TCF7L2	-2.89256	4.78e-20	1.83e-18
TMEM144	-2.88826	2.34e-09	2.94e-08
SLC1A5	-2.88771	7.48e-05	0.000458812
HRC	-2.88731	0.00848922	0.0324105
ARAP1	-2.88489	4.93e-15	1.22e-13
ADGRA3	-2.88204	8.13e-05	0.00049391
TXLNB	-2.88107	1.56e-07	1.52e-06
NME5	-2.88099	4.06e-07	3.71e-06
BEST1	-2.88092	0.00300591	0.0130367
PTTG1	-2.87966	1.81e-10	2.63e-09
TPCN2	-2.87772	2.45e-05	0.000164055
EVA1B	-2.87765	0.039353	0.123284
PLCD1	-2.8774	1.43e-09	1.87e-08
VCAM1	-2.87733	9.15e-35	1.05e-32
VAMP8	-2.87725	0.00698528	0.0272671
NEAT1	-2.87663	5.48e-11	8.56e-10
CBS	-2.87225	3.59e-32	3.27e-30
SMPD2	-2.87205	3.47e-18	1.13e-16
ASAH2	-2.87092	4.92e-06	3.74e-05
MAMSTR	-2.86819	0.032423	0.104408
STK10	-2.86788	3.75e-11	6e-10
GM11128	-2.86699	0.0299471	0.0974555
PVR	-2.86596	5.51e-07	4.92e-06
HMGCS2	-2.86546	1.61e-14	3.72e-13
TEP1	-2.86186	2.76e-06	2.2e-05
GGN	-2.86179	0.00608655	0.0241431
P2RX4	-2.85876	5.9e-09	7.08e-08
ITM2A	-2.85719	0.000510609	0.00263356
MTERF4	-2.85467	3.84e-16	1.05e-14
DSP	-2.84269	0.0356823	0.113362
RGS9	-2.84129	4.85e-25	2.7e-23
MAK	-2.84018	0.000210526	0.00117344
CYB5R1	-2.83875	0.00127179	0.00601477
RIBC2	-2.83734	0.021016	0.0715426
LSAMP	-2.83653	3.55e-49	9.07e-47
GDF10	-2.83617	5.85e-05	0.000366159
PPP1R14C	-2.83573	6.74e-15	1.64e-13
SYNGR2	-2.83411	4.56e-06	3.49e-05
CPT1A	-2.83351	9.22e-31	7.84e-29
SPAG5	-2.83279	1.41e-22	6.54e-21
LAMA4	-2.8322	8.11e-06	5.95e-05
RTKN	-2.83122	1.76e-05	0.000120932
RMST	-2.82947	9.5e-08	9.57e-07
GM10560	-2.82851	0.0116897	0.0428673
LSR	-2.82812	0.000113847	0.000672364
S100A1	-2.82711	8.48e-06	6.19e-05
PTPRC	-2.82669	0.00943283	0.0355536
UGT1A6A	-2.82643	0.000642522	0.00324998
NXPE4	-2.82235	1.04e-21	4.52e-20
RASSF9	-2.82126	0.00319555	0.0137703
P2RY14	-2.82121	0.000184388	0.00104232
CMTM7	-2.8212	0.0147271	0.0524833
RFX4	-2.82022	2.08e-31	1.82e-29
ABCA8B	-2.81872	3.04e-08	3.29e-07
RELB	-2.81729	0.0173164	0.0604211
ROBO3	-2.81328	0.00710652	0.0277037
TLCD1	-2.81193	8.6e-22	3.78e-20
RASGRP3	-2.80932	0.00116669	0.00558253
TLN1	-2.80829	3.37e-22	1.53e-20
SPAG6	-2.8072	4.16e-08	4.4e-07
B2M	-2.80669	2.77e-14	6.27e-13
XRCC3	-2.8016	1.01e-12	1.91e-11
BNC2	-2.80046	1.17e-06	9.89e-06
RPH3A	-2.79986	1.7e-13	3.57e-12
FBXW10	-2.79798	0.0279565	0.091884
CTRL	-2.79112	0.0324262	0.104408
SDC3	-2.79099	1.2e-32	1.16e-30
PLEKHH2	-2.79007	1.02e-10	1.54e-09
ECE1	-2.78909	3.6e-33	3.65e-31
CMBL	-2.78818	0.00122044	0.0057971
IMPA2	-2.78741	0.0335519	0.107558
TTLL13	-2.78479	0.0190165	0.0656352
IL13RA1	-2.78198	1.03e-05	7.39e-05
PBXIP1	-2.78084	2.8e-27	1.82e-25
SLC16A3	-2.7804	0.014343	0.0513285
HIST1H1C	-2.77949	2.78e-09	3.46e-08
ASAP3	-2.77858	5.62e-08	5.86e-07
MIRLET7G	-2.77742	0.00298033	0.0129317
DISC1	-2.7773	0.000511069	0.00263522
ALOX5AP	-2.77642	0.0159184	0.0561989
FKBP10	-2.77386	3.1e-11	5.02e-10
THSD1	-2.77365	0.000656805	0.00331871
3110082J24RIK	-2.77196	0.000272288	0.00148102
CD248	-2.77158	0.0116425	0.0427516
EPB4.1L4B	-2.77153	5.61e-06	4.23e-05
PCP4L1	-2.77058	5.31e-10	7.31e-09
SAPCD2	-2.76944	1.21e-06	1.02e-05
IQSEC1	-2.76769	9.84e-16	2.59e-14
PCSK4	-2.76573	0.00139898	0.00656921
BCAT2	-2.7633	6.24e-05	0.000387994
ADAMTS9	-2.76299	5.15e-11	8.09e-10
SNX33	-2.76242	1.6e-14	3.7e-13
GRP	-2.76123	0.0184085	0.0638011
CTH	-2.76108	2.3e-07	2.18e-06
PLXDC2	-2.75975	2.76e-23	1.34e-21
OSBPL10	-2.75875	0.000631145	0.0031992
SLC26A5	-2.75866	0.00648435	0.0255357
HFE	-2.75778	0.0223109	0.0753607
PLCD3	-2.75775	0.000547066	0.00280345
WISP1	-2.75645	0.00309849	0.0133957
GLP2R	-2.75267	0.0177503	0.0617436
CD93	-2.75169	0.0196735	0.0676586
SLC10A1	-2.75008	0.000320655	0.0017211
ACOT1	-2.74856	1.04e-50	2.84e-48
B230209E15RIK	-2.74777	0.00926175	0.0349898
EPHB4	-2.74734	5.13e-10	7.09e-09
SLCO4A1	-2.74732	0.0117651	0.0430861
MXRA7	-2.74673	3.73e-06	2.9e-05
TGFB1I1	-2.74637	5.58e-12	9.8e-11
SOX13	-2.74499	7.58e-10	1.02e-08
PLCG2	-2.74359	0.00180969	0.00826454
SCTR	-2.74127	0.00537795	0.0217333
AGMO	-2.73868	0.000731495	0.00366802
SLC39A8	-2.73838	3.16e-08	3.41e-07
SGSH	-2.73794	7.2e-06	5.32e-05
TRIM68	-2.73789	0.000661649	0.00333966
BMP2	-2.73744	0.0156669	0.0554134
HIST2H3B	-2.73626	6.76e-09	8.03e-08
SDC4	-2.73465	7.93e-10	1.07e-08
MUC1	-2.73365	2.44e-07	2.3e-06
DCTD	-2.73311	3.4e-07	3.14e-06
TMEM63A	-2.7328	8.78e-05	0.000529738
SULT6B1	-2.73254	0.0284186	0.0932424
SEZ6L	-2.73168	4.19e-28	2.93e-26
CIART	-2.73106	0.000174423	0.000991265
TMEM141	-2.73082	0.005299	0.021455
MMP19	-2.72983	0.00465094	0.0190937
HIST1H3C	-2.7283	3.61e-06	2.81e-05
GM1604B	-2.72621	0.000748197	0.00374686
CLYBL	-2.72489	6.12e-07	5.41e-06
CXCL14	-2.72389	4.95e-07	4.46e-06
ABI3BP	-2.7226	0.000184451	0.00104237
CKB	-2.72154	2.01e-46	4.23e-44
PTN	-2.71601	2.96e-45	6.04e-43
SLC27A6	-2.71542	0.00959694	0.0361065
GSTM2	-2.7145	0.0054963	0.0221181
NTRK3	-2.714	1.14e-41	1.89e-39
NDST4	-2.71334	0.00953546	0.0359104
KCNJ10	-2.71312	3.74e-38	5.04e-36
USP18	-2.71286	0.0316873	0.102318
LYZ2	-2.71237	0.000723196	0.00362735
ITFG3	-2.71067	3.8e-13	7.64e-12
CSF2RA	-2.71025	5.27e-11	8.27e-10
SLC12A4	-2.70883	1.14e-12	2.13e-11
COL22A1	-2.70581	2.95e-06	2.34e-05
HSPA1A	-2.70556	1.49e-05	0.000104147
LAMA5	-2.70477	2.18e-14	4.97e-13
UBXN11	-2.7037	0.000358909	0.00191088
GM7173	-2.69969	0.000697404	0.0035035
GMPR	-2.69918	0.0017561	0.00804476
EFHB	-2.69894	8.28e-05	0.000501793
SLC16A9	-2.69811	0.000515867	0.0026571
CD55	-2.69767	0.000283468	0.00153702
CAPSL	-2.69265	6.11e-05	0.00038092
PLCH2	-2.6923	0.000120753	0.000708778
EBF3	-2.69228	0.0134715	0.048619
PPIL6	-2.69134	0.0106385	0.0394895
CCPG1OS	-2.68862	2.81e-08	3.06e-07
VANGL1	-2.68687	6.75e-07	5.93e-06
MTSS1L	-2.68496	7.32e-26	4.22e-24
NUDT6	-2.68473	1.33e-06	1.12e-05
STARD13	-2.6847	8.21e-09	9.66e-08
GPX3	-2.68459	1.77e-09	2.26e-08
SLC26A6	-2.68458	0.00169403	0.00780715
WFIKKN2	-2.68385	0.0123935	0.0451369
EFHC1	-2.68141	1.49e-07	1.45e-06
9330182L06RIK	-2.68113	2.36e-55	7.79e-53
VWC2	-2.67907	0.0110777	0.0408976
SEMA3B	-2.67885	0.000588574	0.00299611
VEPH1	-2.67608	9.67e-20	3.61e-18
AK4	-2.67537	2.29e-13	4.71e-12
NPTX1	-2.67401	0.000758549	0.0037878
APBA3	-2.67374	2.81e-09	3.49e-08
ATP1A2	-2.67105	3.02e-42	5.3e-40
KCNA6	-2.67039	2e-09	2.54e-08
TRIM47	-2.67018	5.33e-06	4.03e-05
AKR1B10	-2.66931	2.39e-10	3.43e-09
PON3	-2.66766	0.0010482	0.0050791
FADS2	-2.66555	5.46e-32	4.96e-30
SYT15	-2.66358	0.00652343	0.0256685
SLITRK6	-2.6625	2.27e-05	0.000152991
ACAA2	-2.6615	2.9e-16	8.09e-15
TOM1L1	-2.65991	1.78e-23	8.79e-22
NAPRT	-2.65809	0.00106999	0.00516242
EPAS1	-2.65719	2.12e-11	3.49e-10
CACNA2D4	-2.65685	0.0243657	0.0812969
SFRP5	-2.6567	0.00462635	0.019009
CFAP74	-2.65499	2.07e-05	0.000140915
KANK2	-2.65467	2.38e-09	2.99e-08
NELL1	-2.65348	0.000239617	0.00132135
PLBD2	-2.64665	5.63e-17	1.66e-15
UST	-2.64553	2.29e-08	2.52e-07
TGFBR2	-2.64489	0.000127723	0.000745113
SERPINB9	-2.64329	0.0102684	0.0382863
MCC	-2.64178	7.28e-21	2.98e-19
MANSC4	-2.63958	0.0235028	0.0788165
SERHL	-2.63764	0.000117906	0.000694835
MDFI	-2.63612	0.00276202	0.0120775
HIST2H2BB	-2.63589	0.000472206	0.00246203
CGREF1	-2.63574	0.00430775	0.0178742
KIF17	-2.63523	0.018766	0.0648759
ARHGEF26	-2.63385	1.03e-24	5.59e-23
CSMD2OS	-2.63346	0.0170291	0.0595382
IVD	-2.63306	1.96e-32	1.84e-30
1700003M07RIK	-2.6318	9.76e-11	1.47e-09
TCIRG1	-2.62919	8.41e-07	7.27e-06
STRA6	-2.62807	0.00403366	0.0168487
SPSB1	-2.62571	1.51e-05	0.000105722
LOX	-2.6253	0.0215095	0.0729889
POSTN	-2.62442	0.0218133	0.0738366
WIPI1	-2.62391	4.15e-19	1.47e-17
CDC42EP2	-2.62377	0.000101638	0.000605304
D130043K22RIK	-2.6222	4.82e-06	3.67e-05
SLC7A2	-2.62208	3.19e-21	1.34e-19
RSPH9	-2.62181	2.72e-10	3.88e-09
CREB3L2	-2.62179	5.96e-11	9.26e-10
FOSL2	-2.62134	2.43e-07	2.29e-06
MAB21L1	-2.61959	0.00148989	0.00695323
SLC9A9	-2.61801	2.46e-12	4.47e-11
SERTAD3	-2.61492	0.0349257	0.111273
ANKRD23	-2.61384	1.32e-07	1.3e-06
ALG1	-2.61337	0.00059074	0.00300473
PPFIBP1	-2.61288	7.5e-12	1.3e-10
GPR68	-2.61221	0.030748	0.0997226
HIST1H2BK	-2.61183	2.16e-14	4.93e-13
FOLR2	-2.61002	0.0354878	0.112859
IL15RA	-2.60982	0.0325862	0.104849
CXCL16	-2.60854	0.00352841	0.015027
NAALADL1	-2.60841	0.0117394	0.0430001
GPER1	-2.60811	4.09e-07	3.74e-06
ACP6	-2.60539	4.46e-09	5.4e-08
HEYL	-2.60499	3.52e-07	3.24e-06
CCBL2	-2.6042	4.45e-12	7.87e-11
LRRK2	-2.60248	4.23e-13	8.43e-12
AI607873	-2.60148	0.0122426	0.0446383
LAPTM5	-2.60096	0.000164627	0.000940623
EYA4	-2.60014	2.16e-07	2.05e-06
MTAG2	-2.59658	0.0438507	0.135096
ANXA6	-2.59351	4.11e-18	1.34e-16
SLC2A4	-2.59173	0.000243169	0.00133978
MFAP4	-2.59098	3.51e-13	7.11e-12
MAVS	-2.59002	1.69e-07	1.63e-06
GJB6	-2.58873	0.0176079	0.0613152
ADAM12	-2.58547	9.89e-12	1.69e-10
3110035E14RIK	-2.585	4.9e-16	1.33e-14
KCNIP3	-2.58425	2.66e-25	1.5e-23
SLFN10-PS	-2.58019	0.0340522	0.108925
PDLIM5	-2.57922	2.44e-19	8.9e-18
KIF18B	-2.57791	4.69e-08	4.95e-07
GNG11	-2.57684	0.00368212	0.015585
CHADL	-2.57621	6.33e-07	5.58e-06
CD81	-2.57615	1.13e-31	9.99e-30
TPD52L1	-2.57612	0.00774874	0.0298936
DRC1	-2.57509	1.9e-07	1.82e-06
PRELID2	-2.57486	0.0103503	0.0385544
MOXD1	-2.57413	0.00245764	0.0108657
EVA1C	-2.57412	0.00118512	0.00565518
CAPN11	-2.57357	0.0332211	0.106729
AJUBA	-2.5725	0.000218196	0.00121266
BRINP3	-2.57	1.16e-09	1.53e-08
AGBL4	-2.56955	0.000479995	0.00249584
CNP	-2.56818	1.12e-16	3.22e-15
P2RY6	-2.56699	0.0447423	0.137445
KIF6	-2.56557	0.000395186	0.00208892
LZTS2	-2.56548	2.09e-08	2.32e-07
ELN	-2.5639	2.48e-06	1.99e-05
P4HA3	-2.5629	2.34e-26	1.39e-24
KLHL21	-2.56288	0.000210526	0.00117344
GM16159	-2.56234	0.0237209	0.0794781
PLK1	-2.56192	6.72e-08	6.93e-07
ZCCHC24	-2.56	1.05e-30	8.85e-29
IQGAP3	-2.55965	3.33e-05	0.000218182
HIST1H3D	-2.55927	3.79e-06	2.94e-05
ALDH1L1	-2.55667	1.06e-31	9.47e-30
PPFIBP2	-2.55445	3.05e-05	0.000201505
PKMYT1	-2.5541	0.000325412	0.00174468
SELENBP1	-2.55311	3.36e-09	4.13e-08
SLC6A11	-2.55293	9.62e-21	3.88e-19
SHISA6	-2.5501	1.16e-19	4.31e-18
BAIAP3	-2.55007	0.0241611	0.0807129
PDE4B	-2.54931	1.87e-30	1.54e-28
SLC9A3R1	-2.54917	9.33e-20	3.49e-18
RNASE4	-2.54911	7.02e-05	0.000433484
ACADS	-2.54808	1.35e-07	1.33e-06
TMEM104	-2.54769	9.3e-18	2.93e-16
ADAT3	-2.54593	0.00845805	0.0323108
HIST1H2AB	-2.54563	2.7e-08	2.95e-07
PLA2G4A	-2.54414	0.0140736	0.0504872
SEPP1	-2.54041	2.47e-06	1.98e-05
TLR4	-2.53924	0.0249851	0.0830311
ADAP1	-2.5379	0.000138475	0.000802402
SDC2	-2.53601	2.09e-19	7.64e-18
TUBB2A-PS2	-2.53567	0.00108756	0.00523798
NRK	-2.53564	0.00326845	0.0140417
PHKA1	-2.53549	2.07e-22	9.59e-21
CNKSR3	-2.5352	0.000134707	0.000782519
MAP3K15	-2.53463	0.00158732	0.00736682
PTPN3	-2.53412	0.000317602	0.00170711
CAR14	-2.53391	0.00868372	0.0330804
TNS1	-2.53369	7.96e-15	1.92e-13
TDRP	-2.53319	0.0029636	0.0128795
TPCN1	-2.5318	4.55e-28	3.16e-26
DNAAF5	-2.53019	1.98e-13	4.13e-12
HIST1H2BF	-2.52923	2.25e-08	2.48e-07
TUBB4B	-2.52882	4.57e-19	1.62e-17
SERPIND1	-2.52874	0.0107189	0.0397337
ZMYND12	-2.52765	0.0421237	0.130575
SYNJ2	-2.52639	0.000687193	0.00345674
MGST1	-2.52498	2.1e-17	6.4e-16
RFX2	-2.52343	1.95e-10	2.83e-09
ARHGDIB	-2.52307	0.00235104	0.0104451
MOCS1	-2.52246	4.39e-20	1.7e-18
HELZ2	-2.52105	0.0314918	0.101756
LY75	-2.51961	0.0203472	0.069625
1110017D15RIK	-2.51843	0.0114136	0.0419755
TNFSF12	-2.51575	0.0210797	0.0716957
IQCG	-2.51424	1.3e-10	1.91e-09
0610040J01RIK	-2.51396	0.036883	0.116557
S1PR2	-2.51319	5.23e-06	3.96e-05
TTLL9	-2.51156	0.0167588	0.0587003
TRIM12C	-2.51151	1.36e-07	1.33e-06
PYGB	-2.51079	5.64e-31	4.86e-29
FAAH	-2.51059	0.000289683	0.00156629
CCDC159	-2.50929	0.000449114	0.00235189
SORCS2	-2.50899	6.27e-23	2.97e-21
KIF13A	-2.50759	1.91e-20	7.52e-19
IRF8	-2.50711	0.00771673	0.0297761
DLC1	-2.50544	6.36e-08	6.59e-07
PAQR7	-2.50381	3.14e-11	5.08e-10
SIX4	-2.50371	0.00393974	0.0165177
BMPR1B	-2.50128	4.58e-23	2.19e-21
CYP4V3	-2.50009	1.82e-08	2.03e-07
PTCH1	-2.50002	5.95e-24	3.08e-22
ZFP36L1	-2.49969	2.32e-22	1.07e-20
LTBR	-2.49849	2.01e-13	4.18e-12
RAB29	-2.49582	0.00232522	0.0103424
RELN	-2.4957	1.22e-19	4.5e-18
DAGLA	-2.49419	6.59e-11	1.02e-09
FST	-2.4912	0.000254996	0.00139689
MICAL2	-2.49103	1.61e-17	4.99e-16
LRRC19	-2.49081	0.0201914	0.0691909
MPEG1	-2.49069	3.07e-10	4.35e-09
FZD5	-2.48938	9.6e-06	6.94e-05
GHR	-2.48931	7.3e-16	1.95e-14
1110032F04RIK	-2.48924	4.72e-05	0.000301175
CD180	-2.48402	0.000470608	0.00245437
RBPMS	-2.48381	0.00104673	0.00507322
TRIM30A	-2.48338	0.0158904	0.0561104
OLFML2A	-2.48193	0.000663785	0.00334956
CYBA	-2.48171	0.0140395	0.0503838
ARHGEF4	-2.47814	1.66e-20	6.59e-19
TMEM151A	-2.4754	0.040576	0.126508
KCNJ2	-2.47518	0.00154716	0.00719615
CFAP53	-2.47455	0.00112775	0.00541789
IRAK2	-2.47339	0.000881549	0.00433971
INPP5D	-2.47312	0.00891443	0.0338314
PRDM5	-2.4723	3.99e-09	4.86e-08
TSPAN18	-2.47163	2.2e-10	3.16e-09
CRLF1	-2.47084	0.000379647	0.00201402
DUSP5	-2.47074	0.0124939	0.0454422
CITED1	-2.47046	0.00751507	0.029139
PHGDH	-2.47032	1.16e-28	8.44e-27
SLC27A1	-2.47017	1.01e-28	7.41e-27
HEPH	-2.46997	1.13e-06	9.58e-06
PNPLA6	-2.46523	1.42e-12	2.65e-11
CD84	-2.46484	0.0102911	0.0383634
AGFG2	-2.46248	2.64e-07	2.48e-06
FAP	-2.46232	0.0471348	0.143915
GRIK1	-2.46147	1.01e-06	8.65e-06
GNG12	-2.45953	1.92e-38	2.69e-36
ENKD1	-2.45947	3.38e-05	0.000221329
SERTAD1	-2.45898	0.00354305	0.0150826
DNASE1L1	-2.45843	0.00596901	0.0237359
ACYP2	-2.45788	8.77e-06	6.38e-05
SCARA3	-2.45672	2.86e-10	4.06e-09
ARHGAP24	-2.45629	1.49e-05	0.000104144
DAP	-2.45583	1.84e-11	3.05e-10
ATP10B	-2.45565	0.0017118	0.00787293
ARPC1B	-2.45552	2.21e-07	2.1e-06
SLC9A3R2	-2.45495	1.58e-05	0.000109905
RAB11FIP1	-2.45417	0.0336834	0.107889
MT1	-2.45173	5.39e-13	1.06e-11
FRMD6	-2.44955	1.66e-10	2.42e-09
SMOX	-2.44818	2.7e-12	4.89e-11
PLCD4	-2.44727	5.07e-15	1.25e-13
PDLIM1	-2.44658	0.0116582	0.0427931
MYO5B	-2.44476	0.00435292	0.018021
PRRT2	-2.44439	9.56e-11	1.44e-09
KIF27	-2.44439	1.27e-10	1.89e-09
RTP4	-2.44437	0.0127898	0.0464292
CLMN	-2.44347	9.95e-07	8.5e-06
COBL	-2.44311	5.79e-07	5.15e-06
KCP	-2.44003	1.37e-05	9.65e-05
KIF1C	-2.43942	1.39e-15	3.61e-14
FN1	-2.43862	0.0021825	0.00977578
GUCY2F	-2.43784	8.93e-05	0.000537896
AZIN2	-2.43612	0.00147969	0.00691087
IL11RA1	-2.43489	1.11e-05	7.96e-05
GM2A	-2.43433	1.16e-20	4.64e-19
PIGS	-2.4322	1.22e-23	6.18e-22
PLD3	-2.43219	5.36e-24	2.79e-22
SH3BP1	-2.43074	0.00320051	0.0137839
TRNP1	-2.43007	0.00429578	0.0178321
CYP4F13	-2.42865	5.34e-06	4.03e-05
CCDC157	-2.42737	2.04e-12	3.74e-11
UBC	-2.42726	2.51e-22	1.15e-20
EFCAB12	-2.42725	0.00100094	0.00486983
B930041F14RIK	-2.42701	3.15e-08	3.41e-07
BMP7	-2.42574	5.18e-05	0.00032748
CASP8	-2.4247	2.03e-06	1.66e-05
AMACR	-2.42336	0.00230828	0.0102742
CAV2	-2.42179	7.54e-06	5.56e-05
SNTB1	-2.41975	0.00140181	0.00658087
KLHL35	-2.41964	0.0246087	0.0819933
CTSS	-2.41938	0.00430812	0.0178742
PSAT1	-2.41772	4.93e-26	2.88e-24
RARG	-2.41745	0.0032936	0.0141402
PDGFRL	-2.41729	0.000210125	0.00117188
RGL3	-2.41592	0.0160422	0.0565421
IGTP	-2.41295	0.00143416	0.0067245
DDT	-2.41289	9.37e-11	1.42e-09
PON2	-2.41233	4.72e-17	1.42e-15
ETS2	-2.40842	6.48e-08	6.7e-07
ALDH2	-2.40667	3.46e-20	1.34e-18
TEKT1	-2.40408	5.42e-05	0.000341917
HSPA12B	-2.404	0.00513675	0.0208643
AURKB	-2.40321	1.34e-07	1.31e-06
ABHD14B	-2.40055	0.00754837	0.0292325
ARHGEF10	-2.39954	3.26e-13	6.62e-12
TBC1D4	-2.39818	8.94e-10	1.2e-08
CGNL1	-2.39816	0.000606663	0.00307918
SLC13A5	-2.39784	2.19e-13	4.53e-12
STAT5A	-2.39701	0.000764452	0.0038123
CPEB1	-2.39055	0.00537322	0.0217187
ABCD4	-2.38886	8.43e-08	8.54e-07
TSPAN17	-2.38822	0.0189622	0.0654714
PTGES	-2.38741	0.000173311	0.000986116
ARXES2	-2.38672	1.08e-14	2.57e-13
SLC31A2	-2.38621	4.99e-11	7.86e-10
SYNM	-2.38581	2.34e-07	2.21e-06
ARHGDIG	-2.38553	0.030451	0.0989102
AFAP1L1	-2.38529	0.000231132	0.00127842
ITM2C	-2.38493	1.36e-14	3.19e-13
LAMA2	-2.38366	6.67e-14	1.46e-12
PRKCD	-2.38111	3.72e-06	2.9e-05
ATP4A	-2.38029	0.0431418	0.133299
HIST1H1B	-2.38005	1.19e-11	2.02e-10
EEPD1	-2.37975	2.59e-08	2.84e-07
CREG2	-2.37912	3.58e-06	2.79e-05
TXNDC5	-2.37621	1.2e-13	2.55e-12
TRIP6	-2.37275	3.45e-05	0.000225891
SUCLG2	-2.36951	3.55e-20	1.38e-18
LRP10	-2.36862	1.59e-14	3.69e-13
GFRA2	-2.36806	1.02e-13	2.2e-12
SHISA4	-2.36775	1.06e-12	1.99e-11
PDGFRB	-2.36672	1.15e-07	1.14e-06
HIST1H4A	-2.36602	9.23e-08	9.32e-07
MED25	-2.36586	1.75e-20	6.91e-19
FAM19A1	-2.36554	0.000121378	0.000712005
SLC26A11	-2.36519	4.71e-05	0.000300745
TSC22D4	-2.3651	1.78e-16	5.07e-15
PPARA	-2.36454	2.45e-08	2.69e-07
ULK4	-2.36335	4.19e-07	3.82e-06
GALNT10	-2.36294	9.43e-11	1.43e-09
EMB	-2.36263	0.000601401	0.00305571
PHYHIPL	-2.36128	5.78e-27	3.63e-25
MC5R	-2.36055	0.0228555	0.0768882
PRKG2	-2.36048	0.00452757	0.0186432
ABCG2	-2.36008	2.09e-06	1.7e-05
TONSL	-2.35713	5.96e-06	4.47e-05
FAM84B	-2.35376	1.82e-09	2.32e-08
LOXL3	-2.35249	1.64e-08	1.85e-07
TYMP	-2.35246	0.0144346	0.0515984
AVPI1	-2.35042	0.00405458	0.0169213
EFNA1	-2.35038	0.0348089	0.110974
ZSWIM7	-2.34848	0.00754437	0.0292237
RSU1	-2.34765	1.34e-16	3.84e-15
FAM117A	-2.34754	0.000167871	0.000956302
PIK3CG	-2.34457	0.0068245	0.0267251
ADCY2	-2.34123	7.21e-07	6.32e-06
BAIAP2	-2.34104	1.22e-18	4.17e-17
PLCB3	-2.34084	7.48e-13	1.44e-11
CNTNAP5B	-2.33848	2.22e-09	2.8e-08
ABCB1B	-2.33838	0.00619441	0.024515
IL18	-2.33652	4e-11	6.37e-10
ID1	-2.33467	3.03e-05	0.000200384
COL14A1	-2.3322	0.00286835	0.012511
TMEM106A	-2.33179	0.002829	0.0123563
NPL	-2.33135	1.55e-09	2.01e-08
SRF	-2.32975	7.23e-14	1.58e-12
ROR1	-2.32907	0.0219596	0.0742924
HIST1H2AH	-2.32833	2.98e-08	3.23e-07
VEGFA	-2.32772	6.68e-11	1.03e-09
TMEM117	-2.32721	0.00146279	0.00684196
PDLIM4	-2.32693	6.65e-09	7.91e-08
PDIA5	-2.3261	0.00106434	0.00514166
KCNA1	-2.32451	9.95e-05	0.000593646
STBD1	-2.32417	0.0234977	0.0788132
ENO3	-2.32144	0.000135741	0.000787809
CMYA5	-2.32125	1.23e-07	1.21e-06
FXYD1	-2.32085	0.000897339	0.00441063
ADAMTS8	-2.31929	0.0192225	0.0663101
STON1	-2.31889	1.73e-06	1.43e-05
PROX1	-2.31883	3.42e-09	4.19e-08
H2-T23	-2.318	0.0192699	0.0664379
VAMP1	-2.31697	0.0040959	0.0170901
ABTB2	-2.31549	5.78e-14	1.27e-12
MAN2B1	-2.3137	9.04e-13	1.72e-11
ZIC5	-2.31323	1.97e-06	1.61e-05
BCAM	-2.31263	0.00816163	0.0313348
EHD4	-2.31153	0.00105935	0.00512533
SGMS1	-2.31099	3.84e-11	6.14e-10
NEFL	-2.3089	7.99e-05	0.000485773
TTC25	-2.30875	0.00222995	0.00996731
AP5B1	-2.30858	0.00339261	0.0145035
[truncated: 4,330 more rows]

## Sheet: P7 CTXvsCB
GeneSymbol	log2FoldChange	pvalue	padj
Pax2	-12.0869	8.04685e-05	0.000624613
Pax3	-10.9714	1.05492e-17	4.49328e-16
Skor1	-10.8362	4.80523e-17	1.935e-15
Lhx5	-10.661	1.41981e-16	5.41024e-15
Nhlh1	-10.3591	1.78797e-16	6.77117e-15
Prdm13	-9.9267	7.05743e-14	1.94559e-12
Slc6a5	-9.31966	0.0378412	0.13908
Barhl1	-9.11328	6.84514e-12	1.51919e-10
Mobp	-8.89741	1.50744e-26	1.42573e-24
En2	-8.7779	1.18303e-11	2.52822e-10
Uncx	-8.58703	9.37057e-14	2.54149e-12
Nhlh2	-8.30319	1.75638e-44	6.35157e-42
Pdlim3	-8.29303	1.54571e-25	1.33838e-23
Rn4.5s	-7.91277	2.55837e-11	5.21369e-10
Nxph4	-7.80064	4.38021e-09	6.74325e-08
Lhx1	-7.74811	9.37798e-17	3.67996e-15
Lhx1os	-7.74085	1.07218e-08	1.58067e-07
Insc	-7.72164	9.21353e-09	1.36486e-07
Cxcl2	-7.61997	1.45808e-08	2.09597e-07
Tfap2a	-7.52343	1.40999e-43	4.56219e-41
Cnpy1	-7.48166	1.55076e-14	4.61301e-13
Barhl2	-7.43205	7.7971e-15	2.37689e-13
Tfap2b	-7.37464	5.81024e-13	1.4403e-11
Aoc3	-7.34804	8.44048e-07	9.34381e-06
Adgrd1	-7.28814	1.56865e-06	1.66651e-05
Sspo	-7.15966	1.10952e-05	0.000102212
Vdr	-7.00109	2.32632e-07	2.81525e-06
Gm26688	-6.98594	4.78015e-06	4.6819e-05
Cfap221	-6.84405	2.55296e-06	2.61144e-05
En1	-6.78356	1.19054e-05	0.000109022
Fam71a	-6.76643	4.93507e-05	0.000400958
Krt8	-6.71041	1.50762e-05	0.000135304
Tmem114	-6.70032	1.05189e-05	9.70968e-05
Irx3	-6.6574	4.04526e-05	0.000335462
Ttll6	-6.58473	3.37354e-06	3.37592e-05
Neurog2	-6.54505	1.30896e-10	2.46086e-09
Nphs1	-6.52417	3.31086e-10	5.95593e-09
Aqp6	-6.51963	5.05179e-06	4.91404e-05
Ccdc180	-6.47394	1.09504e-05	0.000100929
Ebf3	-6.45197	9.65281e-35	1.6795e-32
Atoh1	-6.35914	0.000144071	0.00106497
Fam183b	-6.31161	4.5153e-05	0.000369621
Gm15645	-6.29786	9.94648e-05	0.000756625
Rmrp	-6.25531	1.9377e-18	9.04735e-17
Eps8l2	-6.23655	0.000147303	0.00108581
1700047M11Rik	-6.23	7.33162e-05	0.000575392
Gm10578	-6.17655	0.00162396	0.00930146
Lbx1	-6.15445	0.000384529	0.00257792
Gdf7	-6.14365	0.00050213	0.00326659
Kirrel2	-6.13206	4.63919e-18	2.0617e-16
Fam166a	-6.101	0.00021362	0.00151531
Fat2	-6.08555	8.70498e-11	1.66369e-09
Irx5	-6.06092	2.40876e-06	2.47767e-05
Paupar	-6.0582	5.60174e-05	0.000450755
Hist3h2bb-ps	-6.05449	7.63699e-05	0.00059606
Mybpc1	-6.04711	1.72087e-13	4.55352e-12
Tnxb	-5.96027	3.21389e-19	1.6195e-17
Lrrc36	-5.89524	1.90975e-06	1.99555e-05
4931408D14Rik	-5.88915	0.0020516	0.0114382
Snord17	-5.8663	4.25802e-05	0.000351367
Muc13	-5.85432	0.00206432	0.0115022
Gm867	-5.84654	0.000227778	0.00160708
Acpt	-5.79556	9.18823e-05	0.000704902
Klhl35	-5.78353	3.58924e-08	4.95112e-07
Galr1	-5.76925	1.07487e-10	2.03738e-09
Kcnj1	-5.6689	0.00554572	0.0273037
1700067K01Rik	-5.66651	0.000771064	0.00478169
Irx2	-5.66347	2.46521e-11	5.04057e-10
Hist1h2bm	-5.63593	5.98729e-78	1.10424e-74
Gnrh1	-5.63429	0.000653464	0.0041231
Gjc2	-5.60382	0.001177	0.0070092
Galnt6	-5.58022	0.000158614	0.00116268
Sytl3	-5.52772	0.000205429	0.00146452
Mog	-5.52653	6.32624e-14	1.76513e-12
Mndal	-5.50747	6.64194e-22	4.39058e-20
Hkdc1	-5.50064	0.000589904	0.0037724
4930578M01Rik	-5.49981	0.00219368	0.0121605
Fam159b	-5.48056	0.000372636	0.00251005
Neurod4	-5.47722	5.86974e-06	5.65009e-05
Hist1h2bp	-5.46971	2.03651e-52	1.44459e-49
Tmem212	-5.44946	0.000418617	0.00278118
Tcf15	-5.43973	0.00477687	0.0239793
Cdh3	-5.43683	3.36694e-06	3.37114e-05
Adamts14	-5.41514	1.69009e-05	0.000150436
Slc28a3	-5.41193	0.00476957	0.0239556
Snora47	-5.40647	0.00116077	0.0069192
Actbl2	-5.39782	0.00643577	0.0309101
Cyp2f2	-5.38903	0.00929647	0.0423659
Nme9	-5.38466	0.00270553	0.0146629
Crabp1	-5.38273	1.38499e-08	1.99882e-07
Trp53i11	-5.38045	5.94759e-22	3.95998e-20
Bmp8b	-5.34123	0.000598174	0.00381857
Capn11	-5.32425	0.00220703	0.0122162
Mag	-5.29432	1.10237e-16	4.28022e-15
Bhlha15	-5.28465	0.00420731	0.0214708
4931429I11Rik	-5.27776	7.59212e-05	0.000593814
Agtr1a	-5.25802	0.00767327	0.0359457
Fcer2a	-5.25129	0.000866453	0.00532134
Cxcl3	-5.24885	0.018518	0.0759965
Xkr7	-5.24764	5.21096e-15	1.62616e-13
F2	-5.22283	0.00107662	0.0064741
Cldn3	-5.21335	0.00109816	0.00659288
Gbx2	-5.20571	0.0132645	0.0571985
Sntn	-5.20503	0.00894012	0.0409037
4631405J19Rik	-5.20169	0.00292641	0.0157041
Lilra6	-5.20017	0.0195654	0.0796744
Ace2	-5.19297	0.00614935	0.0297827
Gm5523	-5.18655	6.7837e-05	0.000535581
Sema3g	-5.1764	0.00110067	0.00660579
Acta2	-5.16754	1.54554e-07	1.93061e-06
Ccdc153	-5.16642	5.23674e-05	0.00042323
Scarna13	-5.16295	1.23335e-20	7.24416e-19
Gm20125	-5.16043	0.00072765	0.00453227
Ngp	-5.15557	0.0159611	0.0669174
Slc4a5	-5.14157	1.8431e-05	0.000163032
Kcnk7	-5.13822	0.0178885	0.0739394
Wif1	-5.13661	3.09622e-06	3.12212e-05
Tbata	-5.12329	9.63347e-10	1.62404e-08
C130021I20Rik	-5.11493	0.0122005	0.0532579
Slc39a4	-5.09576	0.00721267	0.0340528
Hist1h3f	-5.09439	4.2764e-33	6.2595e-31
Lrrc63	-5.08034	0.0197783	0.0803814
Hist1h2ba	-5.07493	2.67514e-06	2.72885e-05
Pabpc1l	-5.06927	0.0018525	0.0104578
Prdm8	-5.06607	3.06602e-13	7.89084e-12
Myocd	-5.06599	0.0199734	0.0810672
Ngfr	-5.05423	4.59837e-11	9.05098e-10
Fam92b	-5.04853	0.00349745	0.0182936
Dqx1	-5.04097	0.00301712	0.0160963
1700029H14Rik	-5.0395	0.00159987	0.00918989
Klrg2	-5.03819	0.000638016	0.00403766
Hist1h2ah	-5.03415	7.17642e-25	5.93519e-23
Mirlet7g	-5.02209	1.7191e-06	1.81277e-05
Slc23a3	-5.01725	0.00532756	0.0263492
B430010I23Rik	-5.00281	8.70349e-05	0.000671625
Tmprss3	-5.00011	0.0019085	0.0107345
Scnn1g	-4.99671	0.0214443	0.0862213
Slc10a1	-4.99478	8.6484e-07	9.56823e-06
Neurod1	-4.99307	3.35926e-39	7.74435e-37
Folr1	-4.98965	3.59024e-11	7.17386e-10
Hoxa2	-4.98876	0.0242593	0.0956832
Cdhr3	-4.98722	1.30805e-05	0.000118898
Pou4f1	-4.98537	0.0288816	0.110718
Vmn2r7	-4.98316	0.0469935	0.165844
Cfap61	-4.98241	0.000266584	0.00185602
Nrp	-4.98004	0.000711291	0.00444539
Scarna2	-4.97815	0.0139684	0.0597309
Tlx3	-4.97469	0.0400097	0.145485
Lrrc43	-4.95953	0.00577038	0.0282664
Mtag2	-4.95633	0.00177439	0.0100631
Rab25	-4.95295	0.00690842	0.032872
BC051019	-4.94567	0.0116163	0.0510095
Xlr3c	-4.94542	0.00360414	0.0187666
Ppm1n	-4.94036	0.0069572	0.0330256
Zic4	-4.92012	1.21703e-08	1.77717e-07
Mfap4	-4.91236	1.1444e-27	1.17912e-25
Hist1h2ad	-4.91106	1.06568e-34	1.81984e-32
Psmb11	-4.90547	0.018728	0.0767047
Gm22650	-4.90544	0.00839255	0.0387832
Gm3336	-4.89039	0.0285877	0.109705
Hist1h2ag	-4.88524	2.0955e-39	4.89207e-37
Itgb7	-4.882	0.00609309	0.0295568
Aoc1	-4.87333	0.0496198	0.173519
Mir204	-4.8728	0.0173534	0.0720022
Htra4	-4.86731	0.0251492	0.0985188
Ccdc42b	-4.8523	0.0128879	0.0557436
Cnn1	-4.84714	0.00279031	0.0150736
3110021A11Rik	-4.82972	0.00347344	0.0181732
Myl1	-4.82613	0.0244591	0.0963682
Gm6961	-4.82293	0.0318937	0.120685
Sebox	-4.8221	0.00610731	0.0295946
Dlec1	-4.82071	0.000264763	0.00184753
Chrne	-4.81877	0.00368969	0.0190988
Ltbp2	-4.81637	2.50982e-06	2.57159e-05
Casr	-4.80826	0.000520228	0.00336652
Myo1a	-4.80431	0.0107268	0.0477398
Atp2a1	-4.79996	0.0151803	0.0640765
Rbp4	-4.79735	0.00486314	0.0243329
A730046J19Rik	-4.7717	0.0029067	0.0156156
Hist1h2bk	-4.76629	5.41321e-54	4.15983e-51
Ebf2	-4.75548	1.70132e-12	4.01759e-11
Ccr2	-4.75234	0.0105899	0.0471877
5830444B04Rik	-4.74776	0.00633421	0.0305098
Gm853	-4.74455	0.0211989	0.0852717
St18	-4.73434	1.00234e-14	3.03548e-13
Tmem125	-4.7296	0.00143249	0.00832917
Crispld2	-4.72836	0.00226907	0.0125033
Hist1h4h	-4.72729	1.16595e-36	2.23995e-34
Odf3b	-4.72681	0.000891338	0.005456
Piwil4	-4.71577	0.0182676	0.0752199
Mir1912	-4.68868	0.0104711	0.0467372
Qrich2	-4.68839	0.00821109	0.03804
Trim72	-4.68301	0.00513654	0.0255415
Scrt2	-4.67981	2.19746e-09	3.50633e-08
Gm12295	-4.66406	0.00532615	0.0263492
Gm11541	-4.65409	0.0181792	0.0749394
Myo15	-4.64512	0.00555168	0.0273239
Gm13242	-4.63938	0.00589803	0.0288076
Tcp11	-4.61966	0.000680541	0.00427057
Olfr1373	-4.61834	0.019989	0.0811126
5730435O14Rik	-4.61582	0.0164671	0.0687112
Ccdc108	-4.60975	2.27427e-19	1.16512e-17
Astl	-4.60531	0.00473711	0.0238056
Hist1h2ae	-4.60368	1.05413e-22	7.36412e-21
Syt2	-4.5991	4.25702e-14	1.20974e-12
Hist1h3a	-4.58424	2.9872e-13	7.74865e-12
Irx1	-4.57886	1.22551e-09	2.03256e-08
Smim24	-4.5779	0.0030406	0.0161981
H1foo	-4.56646	0.0354639	0.131787
Ttr	-4.56297	0.00447167	0.0226072
Esrp2	-4.55721	0.00316952	0.0168169
Trim15	-4.55656	0.00332206	0.0174804
Hist1h2an	-4.55023	8.83831e-16	3.04682e-14
Ebf1	-4.54701	4.62866e-36	8.62286e-34
Ndufa4l2	-4.54426	0.00154419	0.00890444
1700084E18Rik	-4.54052	0.018362	0.0754904
Hgfac	-4.53585	0.0252256	0.0987376
1700102P08Rik	-4.52964	0.00238603	0.0130852
Hist1h3c	-4.5289	1.35547e-15	4.56186e-14
Ifi203	-4.51796	7.98642e-13	1.94833e-11
Lgr5	-4.51693	2.6445e-14	7.68643e-13
Adam30	-4.51516	0.0147853	0.0626429
Onecut2	-4.5146	4.12353e-21	2.54349e-19
Btbd16	-4.51404	0.0420981	0.151614
Cd79a	-4.5092	0.0340667	0.127598
Epb4.2	-4.49857	0.0314644	0.11928
Mir3472	-4.48362	0.0293045	0.112036
Hist1h2bn	-4.48342	6.56572e-47	3.0472e-44
Optc	-4.48184	2.07531e-15	6.84704e-14
Zglp1	-4.48101	0.0203411	0.0823601
Ptgs2	-4.47796	8.60597e-08	1.12807e-06
Bcas3os2	-4.47442	0.0110254	0.0488801
Snai1	-4.47129	0.00770914	0.0360771
Rho	-4.45485	0.0140944	0.0601861
Dusp5	-4.45359	0.00150498	0.00870648
Neurod2	-4.44171	1.93042e-24	1.52148e-22
Adamts13	-4.44043	0.0146049	0.0619906
Gm12695	-4.43823	0.022031	0.0882339
Hist1h4n	-4.43695	2.15792e-06	2.23587e-05
Gdf10	-4.43547	1.15426e-38	2.50447e-36
Hist1h1b	-4.43154	1.48935e-30	1.88138e-28
Spata18	-4.42915	1.89134e-10	3.50573e-09
0610038B21Rik	-4.41227	0.0302103	0.115141
Tmem200b	-4.40176	0.00603998	0.0293532
Mir350	-4.39623	0.00540915	0.0267055
Hist1h2ac	-4.39483	6.33776e-36	1.16887e-33
4930562C15Rik	-4.39469	0.000120178	0.000900625
Fhl5	-4.38932	0.0414579	0.149718
Fermt1	-4.38308	1.83597e-07	2.2589e-06
Zic1	-4.38047	2.61653e-14	7.62349e-13
Gm7904	-4.37467	0.00760589	0.0356753
Insm2	-4.361	0.0123897	0.0539431
Hist1h2ab	-4.35628	1.15643e-36	2.23995e-34
Drd5	-4.35616	0.0263199	0.102366
Gm13498	-4.34788	0.00191392	0.0107617
Als2cr12	-4.34719	0.0309357	0.117517
Tmem178	-4.34564	6.59805e-41	1.66696e-38
Mir7669	-4.33017	0.00996847	0.0448654
Hist1h3b	-4.31772	7.01519e-24	5.30251e-22
Nipal4	-4.30097	0.000157432	0.0011554
Impg1	-4.29849	0.0349761	0.130316
Prss27	-4.29531	0.0126141	0.0547778
Rag1	-4.28325	8.8751e-07	9.80141e-06
Snord52	-4.28324	0.00803527	0.0373192
Rcor2	-4.28011	5.49773e-38	1.17178e-35
Tekt3	-4.28008	0.0498493	0.174222
Leap2	-4.28006	0.0283447	0.108886
D330041H03Rik	-4.27948	0.00451277	0.0227999
Slc47a1	-4.27843	0.00200151	0.0111759
Rasd1	-4.27146	5.61416e-06	5.41254e-05
Crhr2	-4.26768	0.0199311	0.0809135
Sned1	-4.25822	2.83528e-27	2.85743e-25
Zmynd12	-4.2528	0.0114196	0.0503013
Ddi1	-4.25099	0.0489591	0.171664
Gja5	-4.24518	0.0043286	0.0219803
Zfp474	-4.24513	0.00588157	0.02875
Ypel4	-4.24407	6.33402e-11	1.22708e-09
Mal	-4.24157	5.60385e-21	3.39973e-19
Wdr72	-4.22615	0.009031	0.0412785
Ttc21a	-4.21199	2.84708e-10	5.16309e-09
Gm16833	-4.206	0.0410008	0.148386
Myh11	-4.19777	0.00016495	0.00120339
Hist1h2ak	-4.19523	1.9263e-40	4.73689e-38
Ptch2	-4.19169	4.69058e-08	6.36559e-07
Ccin	-4.18959	0.0482536	0.169674
Atf3	-4.18954	3.46909e-15	1.10502e-13
Cdhr2	-4.18669	0.0112924	0.049848
Atxn7l1os2	-4.17725	0.00923618	0.0421328
Lipc	-4.17672	0.0232554	0.0923003
Omp	-4.17321	0.0426843	0.153127
Plbd1	-4.17215	0.0141372	0.0603269
Hist1h2bb	-4.16164	5.91472e-25	4.93598e-23
AV051173	-4.15932	0.0178063	0.0736494
Mir7682	-4.15242	0.0361652	0.13384
Fndc8	-4.14883	0.0302224	0.115151
Mbp	-4.14647	6.55331e-35	1.15107e-32
Sgk2	-4.13062	0.0157136	0.0659849
Ripk4	-4.12426	0.0179504	0.0741437
Dusp4	-4.11272	3.47293e-19	1.73581e-17
Mcidas	-4.11017	0.00757263	0.0355646
Sgpp2	-4.10864	3.98919e-11	7.91104e-10
Hist2h2bb	-4.10122	2.70342e-11	5.49716e-10
Gm11190	-4.0987	0.00601532	0.0292565
Gm1123	-4.09601	0.0189679	0.0774844
Hist2h2ac	-4.09545	1.12418e-25	9.92025e-24
Epn3	-4.08496	0.00213826	0.0118783
5430431A17Rik	-4.07855	0.0136253	0.0584946
Gdpd3	-4.07625	0.000467221	0.00306871
Mir30c-2	-4.07564	0.0122004	0.0532579
Scara5	-4.06939	0.000125891	0.000939239
Snora21	-4.06689	0.0019997	0.0111691
Gm5082	-4.06043	0.0428664	0.153661
Cntn2	-4.06042	6.79384e-19	3.30604e-17
Pdia2	-4.05831	0.00455982	0.023015
AY512931	-4.05754	0.0332715	0.125017
Ccdc63	-4.05386	0.0424653	0.152609
Ano7	-4.04215	0.00747015	0.0351549
Llgl2	-4.03273	0.026288	0.102265
Comp	-4.03191	0.0229182	0.0910752
Gm13807	-4.02955	0.0259681	0.101275
Car9	-4.02012	0.000525963	0.00339767
Hist1h2bl	-4.01889	5.05797e-44	1.76008e-41
Scube2	-4.01458	2.2129e-10	4.07311e-09
Steap4	-4.0131	0.0118544	0.0519559
Car12	-4.00927	7.53342e-07	8.43075e-06
Duox1	-4.00837	1.31722e-07	1.66394e-06
Gm5907	-4.0041	0.0364727	0.134857
Ttc16	-4.00278	7.03693e-05	0.000553678
Ccdc103	-3.99991	1.01199e-06	1.11163e-05
Cpa3	-3.99689	0.0014397	0.00836824
Casp4	-3.99143	0.00598126	0.0291215
Six1	-3.98266	0.0146078	0.0619906
1500015O10Rik	-3.98013	1.18814e-15	4.0306e-14
Gphb5	-3.96576	0.0376175	0.138396
Ifnk	-3.96464	0.0337833	0.126691
Mir7663	-3.9604	0.0392044	0.143149
Muc2	-3.95874	0.0115413	0.0507527
Ucp1	-3.95867	0.0281326	0.108229
Mab21l2	-3.95859	1.6345e-06	1.73048e-05
1700101E01Rik	-3.95284	0.00154642	0.00890994
Fut2	-3.95132	0.0314042	0.119076
Fgf23	-3.95088	0.00779095	0.0363308
2610035F20Rik	-3.94709	3.85308e-08	5.29526e-07
Dsp	-3.94388	6.61022e-05	0.000523228
6430531B16Rik	-3.9416	0.0439241	0.156509
Lbp	-3.9383	3.07604e-13	7.9013e-12
Chrna3	-3.93733	5.58987e-19	2.77134e-17
Col1a1	-3.92734	2.08065e-09	3.33972e-08
Sox15	-3.9259	0.0407603	0.147661
C030016D13Rik	-3.92438	0.0345833	0.129061
Kl	-3.91519	4.76923e-11	9.3673e-10
Igfbpl1	-3.91452	1.17335e-07	1.49552e-06
Hist1h1d	-3.91247	1.52254e-25	1.32454e-23
Mybpc3	-3.90668	0.000229262	0.00161508
C1qtnf3	-3.90474	0.0412666	0.149144
Hist1h2af	-3.90282	1.09036e-13	2.92714e-12
6430562O15Rik	-3.89608	0.0455172	0.16153
Slc5a2	-3.88663	0.0234842	0.0931038
Itga11	-3.87892	5.87577e-11	1.14432e-09
Msh5	-3.87684	0.000231111	0.00162745
Spint2	-3.87547	5.10083e-05	0.000413515
Prdm6	-3.87529	0.00111734	0.00669498
Gnmt	-3.87274	0.0246396	0.0969549
1700026D08Rik	-3.85971	4.11363e-05	0.000340367
Ccdc38	-3.85806	0.00662786	0.0316924
Wfikkn1	-3.85443	0.0069586	0.0330256
Upk1a	-3.84066	0.0483567	0.169972
Spdef	-3.82236	0.0372646	0.137372
Myh7b	-3.81717	0.000287363	0.0019877
Sfn	-3.80158	0.0415527	0.150001
Hsd11b2	-3.79805	6.80929e-06	6.5002e-05
Gm20554	-3.79609	0.0137537	0.0589356
Arhgef37	-3.79446	0.0224362	0.0895264
Tnni3	-3.78296	0.0163446	0.0683235
Tsnaxip1	-3.7816	1.9432e-06	2.02478e-05
Rex2	-3.77433	0.0466684	0.165044
Dmkn	-3.77125	0.035349	0.131466
Birc7	-3.77098	0.0404079	0.146673
Mycbpap	-3.767	1.77464e-06	1.86494e-05
Ptprcap	-3.76316	0.0246284	0.0969318
Dnah10	-3.76238	8.98248e-08	1.17152e-06
Klf4	-3.75661	3.1668e-16	1.14971e-14
Mxd3	-3.75635	0.00130668	0.00768956
BC046251	-3.75485	0.045187	0.160496
Cygb	-3.75071	1.02109e-20	6.0359e-19
Rec8	-3.74744	2.61621e-05	0.000225471
Avil	-3.74557	3.42065e-05	0.000288993
BC048609	-3.74016	0.034392	0.128584
Hist1h4j	-3.73971	3.07207e-14	8.85284e-13
Tm4sf1	-3.73831	2.35202e-09	3.74273e-08
Pi16	-3.73374	0.0438554	0.156355
Otx2	-3.73227	6.18251e-06	5.93258e-05
C1qtnf2	-3.72667	4.84707e-05	0.000394156
Rassf4	-3.72619	6.37962e-19	3.12924e-17
Cbfa2t3	-3.72388	1.45244e-50	8.64107e-48
Ermn	-3.72255	1.66537e-09	2.71089e-08
Hist1h2ai	-3.71605	1.7449e-15	5.81937e-14
Krt18	-3.71556	0.000156571	0.00114999
Dll4	-3.71431	8.90798e-11	1.70072e-09
G6b	-3.70958	0.0132977	0.0573015
Ucma	-3.68654	0.0016	0.00918989
Hydin	-3.68333	3.4426e-11	6.90881e-10
Ccdc81	-3.68006	0.000975909	0.00592062
Mab21l1	-3.67866	1.54054e-09	2.52105e-08
Ccdc64b	-3.67625	0.0474026	0.167032
Dusp10	-3.67624	1.58944e-12	3.78245e-11
D030068K23Rik	-3.67491	7.35614e-11	1.41175e-09
Hist1h3d	-3.67359	1.06698e-14	3.21018e-13
Fhl3	-3.6597	4.88061e-11	9.57586e-10
Hist2h2ab	-3.65364	1.33134e-15	4.48882e-14
Scarna9	-3.65238	0.00664627	0.031764
Clrn1	-3.64947	5.14073e-05	0.000416383
Tnfrsf25	-3.64738	0.0375506	0.138233
Bmp4	-3.64708	1.08183e-15	3.70859e-14
Col8a2	-3.64453	0.000226614	0.00159948
1810020O05Rik	-3.64263	0.0247703	0.0973446
Gm31763	-3.63942	0.00138694	0.00809988
Plp1	-3.63857	2.27232e-45	8.91669e-43
Stpg1	-3.63792	0.00346812	0.0181505
Spp1	-3.63458	0.00177549	0.0100662
Gabrr1	-3.63449	0.045194	0.160496
Fam187a	-3.63315	0.000206137	0.001469
Tprn	-3.62606	1.97647e-16	7.4392e-15
Recql4	-3.62135	5.79318e-08	7.75353e-07
Armc4	-3.61053	1.26098e-05	0.000114789
Best3	-3.60879	0.00553648	0.0272655
2610027K06Rik	-3.60878	0.0370766	0.136815
Actl10	-3.60801	0.00140937	0.00821006
Wdr63	-3.60203	1.61423e-06	1.71001e-05
Fgfr4	-3.60037	0.0261136	0.101735
Rbpjl	-3.59876	0.0396192	0.144411
Atg9b	-3.59182	0.0280359	0.107925
Zfp819	-3.58992	0.0344986	0.128875
Cpsf4l	-3.5857	0.0111674	0.0494382
Epha1	-3.57231	1.48042e-05	0.000133252
Ccno	-3.57146	0.00876814	0.0402446
Lrrc71	-3.56845	2.94155e-06	2.97813e-05
Tgif1	-3.56215	2.98747e-15	9.59894e-14
Tbx6	-3.56138	0.00616186	0.0298276
A430078I02Rik	-3.55789	0.0179135	0.0740096
Hist1h4i	-3.55614	8.29123e-10	1.41196e-08
Tigit	-3.55558	0.00775919	0.0362479
Nanos1	-3.55233	4.54516e-20	2.48743e-18
Ccdc162	-3.55	3.17221e-05	0.000269236
Tmem253	-3.54464	0.00355688	0.0185624
Fbxl13	-3.54165	0.000879638	0.00539154
Zic5	-3.53917	1.18226e-16	4.58076e-15
Nodal	-3.53832	0.019149	0.0780993
Tshb	-3.53822	0.0422316	0.152006
Zfp600	-3.52982	0.026998	0.104584
Hspb1	-3.5191	1.79275e-05	0.000159113
Loxl4	-3.51672	0.000460366	0.00303233
Prr32	-3.50601	3.64081e-05	0.00030605
Myb	-3.49799	2.72894e-18	1.25824e-16
Tspan32	-3.49651	0.048473	0.170316
Cfap58	-3.49632	0.0268606	0.104205
Tlcd2	-3.49396	0.00835342	0.0386121
Col15a1	-3.49395	1.91051e-15	6.33732e-14
Gm6498	-3.49079	0.000323666	0.00221416
Kifc1	-3.48942	5.01671e-14	1.41041e-12
Gm9958	-3.48563	0.000464451	0.00305597
Cpz	-3.47866	0.00109812	0.00659288
Tppp3	-3.47489	4.3826e-12	9.86915e-11
Gm17769	-3.47338	0.0028374	0.0152789
Rxfp4	-3.47255	0.0123334	0.0537488
Kifc5b	-3.47103	2.70482e-07	3.22881e-06
Got1l1	-3.47039	0.0204199	0.0826068
Nespas	-3.47037	1.21519e-05	0.000111004
Sostdc1	-3.4692	0.0172466	0.0716233
Cerkl	-3.46529	0.00630089	0.0303651
Tgtp2	-3.46434	0.0112203	0.0496011
Slco4a1	-3.46125	0.000102482	0.000778128
Tgfbr3l	-3.45676	0.00175083	0.00995088
Eomes	-3.45601	7.16926e-05	0.000563368
Zfp599	-3.45309	6.60229e-13	1.62571e-11
Esrrg	-3.45012	4.7463e-20	2.58218e-18
Vwa3a	-3.44898	2.4156e-10	4.42412e-09
Cd247	-3.44636	0.0227921	0.0906914
Rad51ap1	-3.43237	1.4057e-13	3.74103e-12
Hist2h3b	-3.42932	6.43243e-12	1.43104e-10
Usp44	-3.42147	0.00317616	0.0168424
Hist1h4a	-3.42018	6.94023e-18	3.01884e-16
Adamts18	-3.41949	3.6585e-25	3.09512e-23
Arhgef39	-3.4059	0.00684611	0.032626
Fbxl15	-3.39921	3.76543e-07	4.37041e-06
Plxnb3	-3.38555	1.02317e-22	7.17501e-21
Hist1h3e	-3.3839	3.57849e-11	7.15814e-10
Mir5098	-3.3824	0.0237345	0.0939345
Tymp	-3.37373	0.000511926	0.00332329
Hist1h3g	-3.36725	1.18067e-08	1.72955e-07
Ankrd23	-3.36409	9.9948e-10	1.67729e-08
Hist1h2bf	-3.35737	3.65497e-16	1.30711e-14
Cacng2	-3.35436	1.04552e-14	3.15591e-13
Hapln2	-3.35249	0.0227171	0.0904711
Drc7	-3.34212	2.84113e-06	2.89018e-05
Dnah6	-3.338	1.0086e-09	1.69105e-08
4933413J09Rik	-3.33722	0.000784879	0.00486245
Fbxl22	-3.33672	2.09563e-08	2.96621e-07
Gm2694	-3.33354	8.30815e-07	9.20837e-06
Cldn11	-3.33292	4.26425e-12	9.61438e-11
Crnde	-3.3302	2.01556e-05	0.000177183
P2rx5	-3.32941	0.0133796	0.0575737
Ppef2	-3.32671	0.00940704	0.0427746
Hist1h2be	-3.3144	2.80149e-31	3.66438e-29
Calca	-3.30739	0.0438049	0.156235
Gjc3	-3.30609	2.19201e-16	8.15065e-15
4933406J10Rik	-3.30347	0.0387567	0.141711
Tstd1	-3.29797	0.00103377	0.00622864
Mroh2a	-3.2975	0.0387758	0.141753
Lrig3	-3.29738	3.43153e-18	1.54738e-16
Smarca5-ps	-3.29731	1.04609e-30	1.33055e-28
Aqp1	-3.29411	1.89294e-07	2.32087e-06
Ccdc146	-3.2751	8.0385e-06	7.57945e-05
Plau	-3.27156	0.00259353	0.0141099
BC039771	-3.27136	0.0120633	0.0527338
Dnah11	-3.26889	1.28924e-08	1.87223e-07
Sept4	-3.26767	1.63301e-32	2.26448e-30
Rnf225	-3.26559	0.00123404	0.0072947
Mir153	-3.25124	0.0255053	0.0996599
Efcc1	-3.25018	3.42802e-05	0.000289482
Fap	-3.2438	4.15409e-06	4.10139e-05
Greb1l	-3.24093	2.28166e-11	4.67564e-10
Btbd18	-3.23742	0.0174218	0.0722369
Ppifos	-3.23707	0.00019297	0.00138265
Hist1h2bj	-3.23688	1.13837e-10	2.15112e-09
St6galnac2	-3.23553	8.93946e-08	1.16764e-06
Adgrg3	-3.23332	0.0205095	0.0829141
Pkn3	-3.22891	0.0127987	0.0554492
Col13a1	-3.22887	0.0032465	0.0171464
Ephx3	-3.22853	0.00661435	0.0316524
Ccdc113	-3.22615	0.00167354	0.00956464
Cfap44	-3.22537	3.82547e-09	5.91393e-08
Prtg	-3.22505	1.82151e-06	1.90875e-05
Ccna1	-3.22465	0.00944826	0.0429303
Nos3	-3.22424	0.000218552	0.00154791
Mycn	-3.22277	3.74316e-10	6.69594e-09
Apitd1	-3.22024	0.00196107	0.0109766
Tnfsf9	-3.21872	0.011249	0.0496923
Cntnap1	-3.2181	1.17124e-07	1.49385e-06
Acss3	-3.21716	3.12071e-06	3.14166e-05
Mgp	-3.21524	2.63536e-05	0.000227015
Col8a1	-3.21523	0.00284037	0.0152859
Abca4	-3.21471	2.03371e-09	3.27292e-08
Hist1h2bh	-3.2147	5.4302e-13	1.34972e-11
Asic3	-3.21325	0.0102258	0.0457532
Cfap70	-3.21033	5.04609e-06	4.91109e-05
Tmem88b	-3.19978	1.46499e-07	1.83802e-06
Mterf4	-3.19779	8.46749e-24	6.34821e-22
Gm15401	-3.19697	0.0357399	0.132546
Psrc1	-3.19665	8.40176e-16	2.91266e-14
Enpp6	-3.19444	1.98023e-11	4.09892e-10
Lmx1a	-3.1915	0.0133299	0.057413
Maml3	-3.18988	1.06796e-24	8.71521e-23
Adat3	-3.18914	0.00185636	0.01047
Tmprss6	-3.18567	0.00303361	0.0161661
Ttll3	-3.18331	1.27183e-11	2.69923e-10
Akap14	-3.18314	0.0149024	0.063038
Tekt2	-3.18149	5.1705e-05	0.000418243
Ssc5d	-3.18121	3.41321e-19	1.7106e-17
Cldn2	-3.17882	7.43588e-05	0.000582582
Trpv4	-3.17606	0.000353083	0.00239234
Chrnb4	-3.16694	0.00210839	0.01173
Gm16853	-3.1654	0.0299986	0.114524
E2f7	-3.16512	1.79327e-18	8.41558e-17
Megf11	-3.15744	7.25398e-14	1.99085e-12
Adgre4	-3.15645	0.0460987	0.163248
Tmem88	-3.15617	2.26847e-05	0.000197907
Ctsw	-3.15423	0.00692862	0.0329427
Baiap2l1	-3.15018	1.05291e-06	1.14972e-05
Spag17	-3.14877	1.24728e-05	0.000113654
Dnmt3b	-3.14538	3.40997e-08	4.71794e-07
Ndst3	-3.14504	5.36556e-11	1.04939e-09
Slc32a1	-3.14146	6.37611e-10	1.1021e-08
Mir5133	-3.14056	0.00690165	0.0328483
Il20rb	-3.1392	0.000726799	0.0045285
Myrf	-3.13805	7.13668e-14	1.96158e-12
Cbln3	-3.1374	0.000946977	0.00575456
Tubb4a	-3.13444	7.11703e-57	6.90839e-54
4930444F02Rik	-3.13392	0.013945	0.0596585
Ccdc163	-3.13132	3.7185e-05	0.000311587
Ndrg1	-3.13041	0.000483766	0.00315938
Glce	-3.12971	6.1348e-34	9.50792e-32
Dcc	-3.12881	9.46855e-32	1.26542e-29
4930590J08Rik	-3.12844	0.0449637	0.159812
Pdlim1	-3.12683	1.74632e-06	1.84043e-05
Ror1	-3.12565	3.56185e-11	7.13259e-10
Itprip	-3.11763	8.3455e-06	7.83686e-05
S1pr5	-3.10762	0.00161319	0.00925276
Hepacam2	-3.09695	0.0394899	0.144052
Cryba1	-3.0936	0.0373579	0.137606
Acap1	-3.08978	0.0478252	0.16836
Sh2d3c	-3.08662	1.82742e-18	8.55409e-17
Casq2	-3.08301	0.0290125	0.111111
Cxcl1	-3.08205	0.00298237	0.0159556
Tm4sf20	-3.0809	0.0483216	0.169881
Fa2h	-3.07983	3.75656e-13	9.47772e-12
Ccdc150	-3.07615	0.00221753	0.0122692
Platr8	-3.07611	0.0231516	0.0919432
Ager	-3.07521	0.00390148	0.0200544
Plin5	-3.0675	0.00700121	0.0331851
Kif19a	-3.06568	1.16185e-09	1.93744e-08
Hsf5	-3.06133	0.0145563	0.061829
5830416P10Rik	-3.06122	0.0383375	0.140624
Nyx	-3.05585	0.0487395	0.171089
Tnk2os	-3.05056	0.0455688	0.161682
4833427G06Rik	-3.04655	0.0240211	0.0949466
Insm1	-3.04534	2.29879e-08	3.24134e-07
Col18a1	-3.04012	1.04415e-08	1.54182e-07
F5	-3.03918	1.53707e-09	2.5176e-08
Mc1r	-3.03634	0.0146989	0.0623057
Mir3470b	-3.03193	0.041818	0.150782
1700003M02Rik	-3.03058	0.00282355	0.0152265
1700012B09Rik	-3.0281	0.0478816	0.168527
Zc3h12a	-3.02632	0.0258853	0.100995
Zfp536	-3.02598	1.86926e-22	1.27213e-20
Ldlrap1	-3.0227	0.00842958	0.0389056
Ak7	-3.01659	8.25e-06	7.75904e-05
Pidd1	-3.01482	2.53088e-05	0.000218832
Pnoc	-3.01415	0.00295567	0.0158417
Adamts19	-3.01001	1.76514e-07	2.17902e-06
Speer4a	-3.00353	0.00995639	0.0448634
Ccdc170	-2.99925	0.000134181	0.000997059
Gmnc	-2.99895	0.00119626	0.00711009
Tbx3	-2.9976	7.54379e-13	1.84523e-11
Cxcl10	-2.9966	0.000172463	0.00125078
Unc5c	-2.99334	7.47658e-23	5.30349e-21
Lrrc17	-2.99286	4.71536e-07	5.4184e-06
Serping1	-2.99266	4.90863e-15	1.5344e-13
Tk1	-2.99173	2.83346e-08	3.95291e-07
Ybx2	-2.99025	0.00434704	0.0220557
Tmc6	-2.98898	0.00112159	0.0067158
Cdca2	-2.98328	1.99734e-10	3.69107e-09
Pkmyt1	-2.97877	0.00059849	0.00381857
1700109H08Rik	-2.97808	0.00470288	0.0236465
Zfp385c	-2.97779	0.0282646	0.108623
Ccdc33	-2.97727	0.0365307	0.135017
Lincppara	-2.97711	3.36193e-10	6.0374e-09
Cdc20	-2.97546	1.62012e-11	3.38007e-10
Adamts4	-2.97425	4.74799e-06	4.65288e-05
Mdfi	-2.97214	0.00304416	0.0162124
Itpr3	-2.97108	0.000265457	0.00185097
Medag	-2.96625	1.86407e-06	1.95114e-05
Gm17660	-2.96603	0.0111268	0.0492824
Fam60a	-2.96388	3.37879e-12	7.71225e-11
Clasrp	-2.96346	2.36555e-15	7.69451e-14
Chrdl2	-2.96213	0.00444345	0.0224768
Tbc1d30	-2.95863	3.62416e-16	1.3004e-14
Mamdc4	-2.95555	5.99435e-08	7.99954e-07
Cyp2t4	-2.95066	0.000943954	0.00573997
Trf	-2.9492	1.17675e-13	3.14534e-12
Kit	-2.94157	9.60306e-18	4.10926e-16
Wdr86	-2.94091	4.83665e-05	0.000393482
Slc3a1	-2.94057	0.0182061	0.0750001
Zfp101	-2.94042	3.14359e-15	1.0083e-13
Mcm10	-2.93628	1.18535e-15	4.0306e-14
Slc6a12	-2.93593	3.98394e-05	0.000331271
Myoc	-2.93478	0.000593013	0.00378834
Bcl3	-2.93384	0.0498174	0.174144
Plk3	-2.93206	1.31834e-11	2.78832e-10
Mir124a-1hg	-2.93127	3.56286e-10	6.392e-09
Grid2ip	-2.92777	1.21729e-07	1.54405e-06
Tcea3	-2.92456	0.0148252	0.0627687
Thbs1	-2.92144	1.27901e-12	3.06746e-11
Hdc	-2.91808	0.0426383	0.153021
Klb	-2.91671	0.00862104	0.03968
Piezo1	-2.91409	1.82442e-16	6.89504e-15
Prg4	-2.90669	0.00249013	0.0136116
Eid3	-2.89799	0.000902062	0.0055125
Hyls1	-2.89602	4.92831e-09	7.52423e-08
Des	-2.89249	0.00514638	0.0255835
E130012A19Rik	-2.88963	4.29475e-09	6.61721e-08
6430571L13Rik	-2.88702	0.00121368	0.00719974
Hist1h1a	-2.8829	0.000136648	0.00101291
Gm15545	-2.88198	0.00101867	0.00614696
Hist1h1c	-2.87949	5.02352e-10	8.78188e-09
Nek2	-2.87826	8.32928e-08	1.09414e-06
Col20a1	-2.87775	0.00121671	0.00721075
Ushbp1	-2.87715	0.00497142	0.0248129
Kif18b	-2.87284	5.30691e-15	1.6533e-13
Alox5	-2.86909	0.00421001	0.0214727
Hc	-2.86753	0.00295877	0.0158538
Hist1h3i	-2.86677	5.35448e-08	7.20822e-07
Stk32a	-2.86381	3.1441e-17	1.29724e-15
Slfn3	-2.86255	0.0137146	0.0588091
Emp3	-2.86184	2.51211e-06	2.57251e-05
Trpm6	-2.86175	0.00329256	0.0173449
Gm15708	-2.8603	5.22598e-05	0.000422546
Pcp4l1	-2.86015	0.000176895	0.00127991
Ugt1a6b	-2.8585	0.000292308	0.00201459
Rltpr	-2.85382	3.24794e-05	0.000275283
Ubc	-2.84867	1.32416e-42	3.93894e-40
Mamstr	-2.84817	0.00774853	0.0362154
Nek5	-2.84676	0.00487413	0.024377
Pim1	-2.84116	1.83339e-08	2.61105e-07
Kcnj13	-2.83869	1.92339e-09	3.10351e-08
Card10	-2.83476	0.0165029	0.0688292
Gpr182	-2.83264	7.48997e-05	0.000586322
Svopl	-2.82823	0.0254945	0.099651
Mtfr2	-2.82567	0.000312137	0.00214005
Arhgap28	-2.82397	1.60701e-11	3.35653e-10
Troap	-2.82305	2.97068e-07	3.52109e-06
Nuak2	-2.82231	0.00578613	0.0283285
Slc6a20b	-2.82185	0.000236746	0.00166272
Slc22a18	-2.81573	0.0469606	0.165792
Fam110a	-2.81564	4.39598e-10	7.7658e-09
Zbtb46	-2.81543	7.41159e-08	9.79168e-07
Col6a2	-2.81425	4.56714e-10	8.03738e-09
5031410I06Rik	-2.8095	0.00882182	0.0404527
Gpatch3	-2.80864	0.0089272	0.0408648
Mpp4	-2.80798	0.0201005	0.0814576
Gm10432	-2.80393	0.00438074	0.0222083
Pi15	-2.80191	0.000300212	0.00206598
Exph5	-2.79759	6.38648e-08	8.5044e-07
Grm4	-2.79669	2.21005e-08	3.12336e-07
Cbln1	-2.79642	0.00141602	0.00824621
Chaf1b	-2.7939	7.79838e-07	8.70088e-06
D930048N14Rik	-2.79332	0.0372867	0.137411
Nrm	-2.79267	7.06264e-10	1.21281e-08
Pcsk9	-2.78838	0.000308027	0.00211344
Lppr3	-2.78835	1.1882e-19	6.26115e-18
Polg2	-2.78723	1.69384e-08	2.42354e-07
Col17a1	-2.78674	0.0269747	0.104516
Cish	-2.78546	2.21846e-08	3.13285e-07
Socs2	-2.78494	1.16373e-15	3.96721e-14
Adamts10	-2.78418	4.19111e-18	1.87159e-16
Mir186	-2.78405	0.00531942	0.0263321
Cfap57	-2.78356	5.744e-05	0.000460795
Enpp2	-2.78222	1.92966e-19	9.99682e-18
Cfap126	-2.78067	1.9251e-05	0.000169716
Wisp1	-2.7758	0.00175652	0.00997705
Prkag2os1	-2.7748	0.00319494	0.0169177
Lum	-2.77201	1.14295e-07	1.46283e-06
Crtac1	-2.77193	2.49269e-05	0.000215631
Gpc2	-2.77187	2.47187e-10	4.51821e-09
Ap1g2	-2.77127	5.37901e-08	7.23596e-07
Hist1h4b	-2.77107	5.68399e-06	5.47415e-05
Clec14a	-2.77081	0.00149031	0.00862975
Sertad1	-2.76655	1.50243e-05	0.000134904
Lrrn4cl	-2.76577	0.00469428	0.0236225
Aunip	-2.7647	0.0108611	0.0482564
Gm29684	-2.75835	0.0281786	0.108383
Unc5b	-2.75796	2.38909e-05	0.000207742
Il1b	-2.75698	0.00842951	0.0389056
Map3k8	-2.75628	0.000992609	0.00601007
Six4	-2.75622	0.000356425	0.00241143
Gm12504	-2.74483	1.14275e-06	1.23829e-05
Twist1	-2.74465	0.013826	0.059218
Ulbp1	-2.74432	0.0183462	0.075459
1700001P01Rik	-2.74206	0.0274018	0.105859
Shf	-2.74204	8.80551e-08	1.15096e-06
Gm6484	-2.74194	0.0488605	0.171416
Irf7	-2.73443	0.00550673	0.027148
Slfn10-ps	-2.7342	0.00380068	0.0195853
Iqca	-2.73359	0.0287189	0.110186
Abtb1	-2.7323	9.66722e-07	1.06443e-05
Lrrc74b	-2.72903	0.00770509	0.0360672
Tas1r3	-2.72785	0.000111327	0.000839757
Arid3b	-2.72613	3.0099e-10	5.43167e-09
Plin4	-2.72573	0.00100528	0.00607681
Mir6385	-2.72238	0.0175942	0.0729027
Abcc8	-2.72143	0.000710682	0.00444309
2810408A11Rik	-2.71778	3.1274e-10	5.63819e-09
Zfp663	-2.70938	0.0187477	0.0767512
Gria4	-2.7075	9.19246e-18	3.9519e-16
Rgs16	-2.70738	5.10106e-06	4.95413e-05
Map3k6	-2.70462	0.00600975	0.0292371
E2f2	-2.70452	0.00185343	0.0104599
Xrcc3	-2.70395	2.47988e-14	7.23677e-13
Trpm5	-2.70386	0.017634	0.0730511
Zbbx	-2.70133	0.0013156	0.00773464
Lama1	-2.70014	3.72206e-12	8.43316e-11
Slc24a1	-2.69968	0.0417412	0.150564
Dnah7b	-2.69607	3.74141e-18	1.67483e-16
Mss51	-2.69292	0.00373489	0.0192894
Cdt1	-2.69267	6.01258e-07	6.81915e-06
Gtse1	-2.69242	9.91078e-05	0.000754372
Rnf122	-2.69126	4.53529e-11	8.94591e-10
Itgb4	-2.69126	0.000287871	0.00198921
Abi3bp	-2.68534	5.24437e-07	5.98527e-06
Kif14	-2.68506	2.86864e-13	7.48321e-12
Cbx2	-2.68437	1.79682e-06	1.8861e-05
Tmem74	-2.68336	4.82584e-06	4.72164e-05
Zbtb16	-2.68334	4.86878e-07	5.58079e-06
Slfnl1	-2.68291	0.039966	0.145433
Trp73	-2.68164	0.000505244	0.00328569
Eme1	-2.67992	0.000220655	0.0015616
Chtf18	-2.67778	0.00103993	0.00626372
Cemip	-2.67016	7.3302e-06	6.96118e-05
Nfil3	-2.66448	2.83062e-08	3.95195e-07
Depdc1b	-2.66391	0.00695315	0.0330252
Iqch	-2.66223	0.0185861	0.0762419
Cfap43	-2.66217	4.83182e-09	7.38916e-08
Acvrl1	-2.66192	0.00102765	0.00619582
Dnaic2	-2.66147	0.00145253	0.00843749
Gtf3a	-2.66049	3.78783e-11	7.54277e-10
Nfe2	-2.65395	0.0339732	0.127299
Ret	-2.64701	5.62714e-06	5.42222e-05
Aurkb	-2.6421	3.29213e-14	9.45743e-13
Atoh8	-2.63971	0.00539073	0.0266331
Msx2	-2.63917	7.00005e-06	6.66161e-05
Col3a1	-2.63888	3.49457e-13	8.90197e-12
Lgi3	-2.63166	3.8928e-09	6.01297e-08
Wnt3	-2.62619	0.000434458	0.00287091
Nhej1	-2.62577	0.012251	0.0534528
Clic3	-2.62542	0.0360355	0.133514
Lrrc18	-2.62533	0.0160832	0.0673683
Gm10471	-2.62438	0.015349	0.0646452
Cubn	-2.61948	4.41453e-05	0.000362499
Cldn1	-2.61348	0.00532724	0.0263492
Snora23	-2.6134	0.000629643	0.00399349
Rem2	-2.61214	0.000105677	0.000801072
Col2a1	-2.61115	2.25248e-17	9.44146e-16
Ttc39a	-2.6081	0.00400213	0.0205031
Chd7	-2.60804	3.62611e-20	2.02656e-18
Mbnl3	-2.60368	3.66877e-05	0.00030812
Kif2c	-2.60262	7.15041e-13	1.75599e-11
Grasp	-2.60179	8.49342e-05	0.000657064
Wscd2	-2.60167	3.49494e-07	4.08474e-06
Myh6	-2.60153	4.39824e-05	0.000361322
Zmynd10	-2.59985	0.000267105	0.00185895
Serpine1	-2.59612	0.0142382	0.0606594
Hist1h3h	-2.59501	2.53849e-05	0.000219388
Dazap1	-2.59403	1.91965e-17	8.10164e-16
Tradd	-2.59322	0.0155649	0.0654052
Rccd1	-2.59322	2.33059e-07	2.81856e-06
Rasgef1c	-2.59166	3.67053e-05	0.000308128
Lzts2	-2.58545	2.57125e-09	4.07752e-08
Clcn1	-2.58495	8.28451e-05	0.00064198
Clvs1	-2.58434	1.61774e-14	4.79679e-13
T2	-2.58259	0.0188683	0.077192
Hfm1	-2.58105	2.36613e-09	3.76194e-08
Cdca8	-2.58019	5.86696e-18	2.57629e-16
Epha8	-2.57873	1.64811e-05	0.000146983
Slc29a1	-2.57859	2.26732e-11	4.65141e-10
Enpp3	-2.57771	0.000439804	0.00290416
Itga10	-2.57767	0.000171385	0.00124443
Gpr68	-2.57194	0.0057123	0.0279968
Mill2	-2.57147	0.0403677	0.14664
Icam1	-2.57131	0.00183237	0.0103537
Wnk4	-2.56999	0.000802772	0.00495997
Gm5862	-2.56428	0.0330146	0.124288
Rmst	-2.56173	1.56615e-09	2.55841e-08
B230319C09Rik	-2.55988	0.00686395	0.0326942
Aspn	-2.55611	0.010812	0.0480613
Csl	-2.55571	0.0134559	0.0578748
Gprc5c	-2.55452	0.000222394	0.00157268
Gpat2	-2.55446	6.47585e-05	0.000514137
Tonsl	-2.55414	1.21191e-05	0.00011076
Car4	-2.55375	0.0116999	0.05134
Myo1d	-2.55026	4.63499e-05	0.000378579
Gm5087	-2.55006	0.0078243	0.0364587
Best1	-2.54805	0.00585168	0.0286267
Cyp26b1	-2.54663	0.000259755	0.00181464
Bambi	-2.54589	2.34088e-06	2.41459e-05
Fosb	-2.54573	1.94844e-06	2.02908e-05
Slc38a1	-2.54381	2.35444e-17	9.84647e-16
Adcy4	-2.54137	0.0207222	0.0836281
Fgf9	-2.54103	0.00382451	0.0196861
Ccrl2	-2.53982	0.00490017	0.024465
Tmem216	-2.5379	3.22536e-08	4.47594e-07
Col14a1	-2.5353	0.00174636	0.0099316
Adgb	-2.53391	5.97443e-05	0.00047729
6820408C15Rik	-2.53332	0.0427542	0.153348
Arhgap22	-2.53244	0.00855719	0.0394353
Zbtb8b	-2.53231	0.0238988	0.0945441
Egflam	-2.53154	0.000155138	0.00113992
Tfap4	-2.5314	0.000432681	0.00286122
Kcnb2	-2.53044	1.18512e-07	1.50636e-06
Sox4	-2.52285	1.97753e-10	3.65813e-09
Itga8	-2.51734	1.42136e-08	2.04958e-07
Pth1r	-2.51585	6.61303e-11	1.27444e-09
Fabp3	-2.51266	1.4373e-08	2.06934e-07
Pcolce	-2.51197	5.83495e-09	8.85654e-08
Hcn3	-2.50993	2.23957e-07	2.7174e-06
Il16	-2.50668	0.000499971	0.00325369
Gm15694	-2.50361	0.0108918	0.0483808
Slc16a11	-2.50203	0.00339472	0.0178119
Csrnp1	-2.50079	0.000115953	0.000871443
Gm15760	-2.49398	1.45684e-07	1.82904e-06
Mki67	-2.49335	2.93639e-15	9.46741e-14
Plk1	-2.49273	4.28398e-14	1.21553e-12
Hist1h1e	-2.4889	1.20281e-12	2.89223e-11
Mex3a	-2.4869	1.3054e-08	1.89124e-07
Calml4	-2.48446	0.00615699	0.0298118
Ppp2r2c	-2.48359	0.00172527	0.00983897
Adck5	-2.48144	5.83937e-09	8.85654e-08
Ugt8a	-2.481	1.88306e-20	1.08191e-18
Lrrc6	-2.47723	0.0391156	0.142853
D430041D05Rik	-2.47692	1.52508e-12	3.64341e-11
Mfsd12	-2.47564	0.00409765	0.0209401
Ticrr	-2.47076	2.46417e-12	5.72377e-11
Plekhh3	-2.46956	2.65613e-08	3.72242e-07
Arhgef1	-2.46886	3.55354e-29	4.02073e-27
Thsd1	-2.46724	0.000120502	0.000902319
Ina	-2.46693	3.50999e-15	1.11612e-13
Ifltd1	-2.46338	0.0435533	0.155702
Mcam	-2.46277	3.44234e-06	3.43731e-05
Spon2	-2.46077	0.0361161	0.133731
Crispld1	-2.45798	7.58898e-05	0.000593814
Shcbp1l	-2.45778	0.000396841	0.00265083
9030612E09Rik	-2.45739	0.0300076	0.114534
Hist3h2ba	-2.45438	1.29636e-08	1.87962e-07
Mmrn1	-2.45386	0.00832149	0.0384838
Gm2381	-2.45228	0.00378826	0.0195323
Fanca	-2.45186	0.00428098	0.0217925
D8Ertd82e	-2.45134	7.06399e-09	1.06352e-07
Ccnf	-2.45002	7.39666e-06	7.01371e-05
Epha2	-2.44979	0.00107864	0.00648416
Cd83	-2.4496	7.51516e-06	7.11875e-05
Col6a1	-2.44928	7.00748e-07	7.87562e-06
Lamb1	-2.4467	1.82729e-15	6.08317e-14
Gata2	-2.44411	0.0158925	0.0666753
Pkd1l3	-2.44312	0.00160245	0.0092011
Kif22	-2.44296	1.63443e-05	0.000145904
Plcxd1	-2.44236	0.0116675	0.0512221
Steap1	-2.44123	0.0161809	0.0677312
Lrrc32	-2.44051	4.79312e-08	6.49042e-07
Sgms2	-2.43778	2.81075e-05	0.000241559
Ppp1r3b	-2.43515	0.0046405	0.0233902
Phf21b	-2.43335	2.91365e-12	6.70029e-11
Adcy10	-2.432	0.0100313	0.0451129
Nuak1	-2.43157	6.54558e-17	2.58501e-15
Gdpd5	-2.43138	2.70116e-15	8.75528e-14
Adam1b	-2.42825	0.0209185	0.084291
Tbx2	-2.42798	0.0179958	0.074283
Neat1	-2.4277	0.00192512	0.0108181
Hmmr	-2.42741	7.28439e-12	1.60893e-10
Tspan4	-2.42596	7.95441e-08	1.04713e-06
Paqr5	-2.42474	0.00499084	0.0248908
1700019L03Rik	-2.42444	0.00819482	0.0379741
Zic3	-2.42123	1.49662e-05	0.000134514
C530044C16Rik	-2.41769	0.0246797	0.097092
Lig1	-2.41331	1.68259e-21	1.06639e-19
Itgae	-2.41293	0.0323885	0.122256
Smad7	-2.41115	1.69592e-13	4.49395e-12
C230072F16Rik	-2.40993	3.38587e-05	0.000286317
Nfe2l3	-2.40982	3.11324e-06	3.13756e-05
Reep6	-2.40909	1.22622e-11	2.61448e-10
Shmt1	-2.40844	4.25689e-05	0.000351367
Irf1	-2.40628	3.24576e-05	0.000275226
Olfml2b	-2.40324	3.04073e-07	3.59719e-06
Melk	-2.40146	1.24066e-09	2.05584e-08
Gm20257	-2.39811	0.000283722	0.00196496
Chac1	-2.39793	0.0250173	0.0981063
Cnn2	-2.39697	7.20761e-07	8.08576e-06
Plekhg3	-2.39556	0.000445222	0.00293678
Sh2d5	-2.39538	6.25675e-05	0.000497599
Postn	-2.39099	3.43763e-08	4.75264e-07
Ppan	-2.38962	6.02157e-07	6.8216e-06
Nup210l	-2.38937	0.000609583	0.00387819
Srpk3	-2.38772	0.00114964	0.006864
Spag6	-2.38307	9.94857e-05	0.000756625
Slc6a13	-2.37954	1.28135e-07	1.61974e-06
Scnn1a	-2.37784	1.46251e-05	0.000131704
Cfap45	-2.37734	0.0147917	0.0626559
Egfl7	-2.37454	0.00253589	0.0138207
Milr1	-2.37439	0.0118076	0.051763
Gm16159	-2.36914	0.018002	0.0742919
Adamtsl3	-2.3644	0.000353085	0.00239234
Naaladl1	-2.36346	0.0126928	0.0550291
Icosl	-2.36209	4.33269e-06	4.2663e-05
Adamts1	-2.36197	1.41616e-11	2.98153e-10
Efna1	-2.36098	0.0308777	0.117346
Egr1	-2.35769	1.86607e-06	1.95213e-05
Ypel2	-2.35368	3.41417e-12	7.77377e-11
Zdhhc22	-2.35356	0.00747638	0.0351663
Tbc1d4	-2.35066	4.41363e-11	8.72461e-10
Dlgap5	-2.34729	1.25007e-05	0.000113852
Socs3	-2.34554	1.70058e-09	2.76507e-08
Dusp1	-2.34445	7.08458e-11	1.36389e-09
Sema4c	-2.34354	2.30941e-07	2.79661e-06
Gm16023	-2.34296	4.00043e-05	0.000332342
Gm14204	-2.34281	0.0115921	0.0509394
Pglyrp1	-2.34245	0.00707486	0.033474
Igfbp7	-2.34212	0.00351625	0.0183749
Rbfox3	-2.33967	4.13404e-05	0.000341669
Cdk18	-2.33776	8.88707e-05	0.00068436
Cdca3	-2.33638	7.33016e-05	0.000575392
Hspa1a	-2.33525	0.00323048	0.0170764
Catip	-2.33336	0.00435387	0.0220843
Col6a3	-2.33237	3.75932e-10	6.71833e-09
Kdelr3	-2.33187	2.39148e-08	3.3643e-07
9530091C08Rik	-2.33103	2.20545e-05	0.000192773
Sulf1	-2.32781	1.01142e-05	9.36901e-05
Fbxo5	-2.32476	4.58473e-06	4.50006e-05
Mbd6	-2.32395	2.17204e-12	5.08362e-11
Slc23a1	-2.32137	0.00540973	0.0267055
Dus3l	-2.31966	2.65225e-11	5.39905e-10
Nt5dc2	-2.31937	3.87702e-13	9.75495e-12
Ascl1	-2.31567	2.30161e-07	2.789e-06
Shroom3	-2.31493	4.8536e-06	4.74377e-05
Emb	-2.31334	1.23803e-05	0.000112923
Sstr2	-2.31298	0.000185624	0.00133729
Rsph4a	-2.31142	0.000198646	0.00142001
Doc2g	-2.31096	0.0270414	0.104664
E030003E18Rik	-2.31064	0.00298922	0.0159753
Sfxn2	-2.30993	2.41463e-12	5.61578e-11
Scube3	-2.30953	0.000659703	0.00415678
Kif23	-2.30751	6.73128e-09	1.01675e-07
Adamtsl4	-2.30566	0.000536577	0.00345896
Apod	-2.30527	1.56378e-09	2.55681e-08
Exoc3l	-2.3046	0.00170154	0.00970964
Zfp13	-2.30432	0.000290908	0.00200719
Zfhx2	-2.30323	1.21016e-18	5.7821e-17
Kcp	-2.30219	0.00244596	0.0133781
Gxylt2	-2.302	0.00567061	0.0278295
Hic1	-2.30126	0.00399795	0.0204874
Zfp579	-2.29247	2.12729e-07	2.5931e-06
Tcte1	-2.29107	0.0128344	0.0555383
Cdh1	-2.29101	0.0331135	0.124534
Ier3	-2.28739	0.000188617	0.00135462
4930512B01Rik	-2.28567	0.00856133	0.0394446
Mutyh	-2.28529	0.00212874	0.0118325
Pld5	-2.27824	0.000649317	0.00410115
Sfrp4	-2.27767	0.000170422	0.00123793
Bfsp2	-2.27621	0.0302969	0.115376
Ccdc40	-2.27509	4.06113e-05	0.000336626
Tarbp2	-2.275	7.07921e-05	0.00055653
Capn6	-2.27396	0.000640491	0.00405095
Htr2c	-2.27102	0.0261642	0.101889
A930024E05Rik	-2.27058	0.000241171	0.00169122
Podxl2	-2.2681	6.47897e-13	1.59748e-11
Zfp276	-2.26583	2.97229e-12	6.82663e-11
Degs2	-2.26321	0.000672806	0.00422923
Matn4	-2.2615	0.0333694	0.125317
9330179D12Rik	-2.2599	0.0175111	0.0725745
Pifo	-2.25961	0.0100853	0.0452566
Asb14	-2.25755	0.000888735	0.00544188
Dsg2	-2.25496	0.0063787	0.030692
Sufu	-2.25466	3.81807e-15	1.1996e-13
Plekhn1	-2.25456	1.27358e-06	1.372e-05
Hist1h4f	-2.25433	0.00356615	0.0186055
Slc6a20a	-2.25432	5.9218e-05	0.00047341
Egfl8	-2.2525	0.0432728	0.154877
March3	-2.25233	0.000302064	0.00207717
Neil1	-2.25178	0.0129309	0.0559035
Esam	-2.25166	0.00320861	0.0169706
Gmip	-2.25085	1.21061e-06	1.30876e-05
Tie1	-2.25075	0.0120205	0.052559
Gpank1	-2.24887	0.00933491	0.04252
Cd109	-2.24799	0.0133483	0.0574791
Hps4	-2.24766	2.91247e-09	4.57535e-08
Atxn7l2	-2.24668	1.07467e-07	1.38409e-06
Gyltl1b	-2.24587	0.0497018	0.173772
Nxn	-2.24505	2.54879e-09	4.04537e-08
Acrbp	-2.24472	5.69536e-05	0.00045729
Mrgprf	-2.24442	0.0361685	0.13384
Mcm7	-2.24441	1.05948e-12	2.56095e-11
Hpcal1	-2.24186	0.000125764	0.000938677
Klhdc7a	-2.2416	0.00708549	0.0335157
Ndc80	-2.23769	5.94047e-11	1.1557e-09
Sytl2	-2.23709	0.000228742	0.00161203
Brpf1	-2.23614	3.64361e-20	2.03019e-18
Bcar1	-2.23548	4.39721e-12	9.88997e-11
Lmbr1l	-2.23394	5.35978e-06	5.17812e-05
Taf1d	-2.23185	2.79651e-20	1.57725e-18
Meis1	-2.23002	1.32485e-23	9.85251e-22
Smarcd2	-2.22945	2.70521e-10	4.91548e-09
Gsn	-2.22869	2.61305e-09	4.13315e-08
Cd55	-2.22563	0.00133657	0.00784792
Zgrf1	-2.22551	4.56538e-08	6.20939e-07
Prss53	-2.22473	0.020898	0.0842454
Osbp2	-2.21975	0.000565542	0.00362793
Rad54l	-2.21846	8.00503e-07	8.90988e-06
Prim1	-2.21819	1.55966e-10	2.92326e-09
Spag5	-2.21498	2.08406e-15	6.86363e-14
Arid3a	-2.21247	3.74568e-06	3.72207e-05
Cntnap4	-2.20845	1.57286e-10	2.94501e-09
Dcn	-2.20814	2.92423e-11	5.91355e-10
Ccnl2	-2.20728	7.44941e-23	5.30349e-21
A930009A15Rik	-2.2057	0.00232103	0.0127515
Map3k13	-2.2052	1.43258e-14	4.28219e-13
A3galt2	-2.20398	0.000962451	0.00584474
4930579G18Rik	-2.20353	0.000359279	0.00242984
Tekt1	-2.20048	0.00771978	0.0361085
Gpd1	-2.19927	6.68392e-06	6.38712e-05
Lims2	-2.19873	8.04118e-07	8.94473e-06
Zfp939	-2.19655	3.82161e-11	7.59504e-10
Nxph3	-2.19335	0.00976463	0.044107
Klf5	-2.19164	0.00152332	0.00879521
Tmeff2	-2.191	7.67574e-08	1.01189e-06
Cldn5	-2.19091	0.00796228	0.0370455
Podn	-2.19058	0.000346868	0.00235454
Rpgrip1	-2.1892	0.0423872	0.152417
Smim18	-2.18736	0.00563508	0.0276837
Bcl7a	-2.18718	3.68245e-15	1.16095e-13
9630013A20Rik	-2.18453	8.35939e-08	1.09731e-06
AI450353	-2.18317	0.000416905	0.0027712
Npas4	-2.18273	0.0453364	0.160951
Mdm1	-2.18105	1.04209e-13	2.80164e-12
Mmrn2	-2.18027	0.00776764	0.036254
Mafb	-2.17738	5.52586e-15	1.70996e-13
Fbxw10	-2.17695	0.0467972	0.165373
Astn2	-2.17595	7.57492e-12	1.66315e-10
Emcn	-2.17445	0.0222199	0.0887784
Fhad1	-2.17413	0.00488944	0.0244379
Cacng5	-2.17396	0.000136699	0.00101291
Epb4.1	-2.17389	1.46569e-29	1.67899e-27
Spns2	-2.17261	2.68903e-07	3.21411e-06
Sdpr	-2.17257	0.000113192	0.000853127
Taf1c	-2.17251	2.43942e-05	0.000211619
Maats1	-2.17122	0.00701743	0.0332449
Ifitm1	-2.17059	0.0425378	0.15275
Pif1	-2.1702	0.000427156	0.00282952
Mlf1	-2.16823	0.00658542	0.0315386
Eng	-2.16771	0.00071419	0.00446048
Fbln5	-2.1668	0.000991458	0.00600508
Spc24	-2.16235	0.000431151	0.00285315
Ctsk	-2.16104	0.0126219	0.0547859
Mir378b	-2.15958	0.0010251	0.00618243
Dact1	-2.15725	5.63992e-07	6.41289e-06
Nfatc4	-2.15669	1.48794e-05	0.000133864
Ube2c	-2.15667	3.71981e-13	9.41077e-12
Ccdc67	-2.15508	0.0121892	0.0532337
Tmem91	-2.15401	0.0058107	0.0284337
Gm10400	-2.15361	0.0150428	0.0635736
H2afy2	-2.15234	7.89554e-12	1.72532e-10
Eno4	-2.15085	0.000470277	0.00308769
Espl1	-2.15002	7.40972e-05	0.00058078
Col5a2	-2.14962	1.0121e-07	1.30899e-06
Cfap53	-2.14928	0.0143632	0.0611149
Thap3	-2.14916	1.36271e-05	0.000123379
Elovl7	-2.14861	3.35827e-08	4.65339e-07
Cecr2	-2.14694	3.29374e-12	7.53677e-11
Foxp3	-2.14633	0.0377398	0.138763
Tfap2c	-2.14414	0.00240237	0.0131631
Ankle1	-2.14118	0.000495189	0.00322713
Ntn1	-2.13839	4.48124e-09	6.88155e-08
Wdhd1	-2.13745	1.11672e-11	2.39206e-10
Nrip2	-2.13676	0.00609736	0.0295619
Tmem181c-ps	-2.13	2.43766e-08	3.42666e-07
Ppp1r15a	-2.12872	6.18716e-07	7.0049e-06
2700099C18Rik	-2.12334	5.60921e-05	0.000451158
Mmp24	-2.12269	3.53392e-08	4.87845e-07
Srrm4os	-2.12265	0.00179495	0.0101609
Lrrc16b	-2.12163	5.04138e-08	6.81658e-07
Mdc1	-2.12144	3.04616e-17	1.26532e-15
Ccdc78	-2.12132	0.00352949	0.0184299
Hist1h2bg	-2.12131	7.85034e-09	1.17234e-07
Sik1	-2.12087	1.03293e-07	1.33219e-06
2410004P03Rik	-2.12087	0.0165644	0.0690235
Lama3	-2.12086	0.00470151	0.023646
Fam193b	-2.1197	3.80182e-10	6.78113e-09
Col4a2	-2.11345	1.73478e-07	2.14297e-06
Cdc25c	-2.1131	6.00794e-10	1.04042e-08
Dixdc1	-2.11159	5.97666e-08	7.98173e-07
Gm7173	-2.1115	0.00364641	0.0189545
Spef2	-2.10986	2.67751e-06	2.72976e-05
Myom1	-2.10969	0.000473644	0.00310206
Exo1	-2.10877	1.6509e-06	1.74584e-05
Rai1	-2.10724	1.49524e-14	4.46225e-13
Hist1h4k	-2.10706	0.000919195	0.00561348
Csrp2	-2.10704	0.000154176	0.00113331
Nrde2	-2.10642	4.89389e-06	4.77555e-05
Slc1a5	-2.10624	0.0123533	0.0538226
Pp2d1	-2.10549	0.0203554	0.0824002
Frmd5	-2.10484	2.16998e-10	3.9981e-09
E2f8	-2.10474	1.02498e-09	1.7154e-08
Zfpm2	-2.10404	7.99489e-20	4.23706e-18
Anln	-2.103	5.77804e-10	1.00249e-08
Gad1	-2.10229	7.38176e-08	9.75927e-07
Atp2b3	-2.10144	0.0292626	0.111922
Birc5	-2.1012	0.000596263	0.00380778
Bche	-2.09724	1.03291e-06	1.13258e-05
Cxcr4	-2.09614	0.000134738	0.00100039
4930447A16Rik	-2.09572	0.00863317	0.039716
E430018J23Rik	-2.09477	0.00146151	0.00848433
Eme2	-2.09432	0.00027934	0.00193613
Dnah17	-2.09399	0.0027911	0.0150736
Rps15	-2.09336	4.23823e-36	7.9761e-34
Thsd4	-2.09285	1.65944e-06	1.75387e-05
Ccdc84	-2.09253	0.000249537	0.00174657
4632427E13Rik	-2.09105	1.17197e-06	1.26847e-05
Gm10220	-2.0903	0.0173211	0.0718839
Kcnc3	-2.08787	4.60564e-09	7.05497e-08
Gtf2ird1	-2.08783	1.96543e-15	6.50779e-14
Snai2	-2.08733	0.00568194	0.0278776
Zic2	-2.08674	5.55151e-09	8.43381e-08
Efemp1	-2.08599	5.08127e-06	4.94011e-05
Sgol1	-2.08349	4.72487e-07	5.42595e-06
Etohd2	-2.08305	0.014227	0.0606258
Tgfbi	-2.08084	0.000670527	0.00421764
Arhgef15	-2.08028	0.0012604	0.0074457
Tnfaip3	-2.07865	0.000924843	0.0056405
Fbxo48	-2.07785	0.0195438	0.0796037
D030028A08Rik	-2.07694	5.26535e-05	0.000425356
Cfap46	-2.07692	0.000420003	0.00278938
Palmd	-2.07682	1.10655e-07	1.42316e-06
Sh3d21	-2.07483	0.00218035	0.0120939
Atp1a1	-2.07438	2.08327e-11	4.30255e-10
Zfp184	-2.07396	0.00066598	0.0041906
Cdca4	-2.07354	7.35785e-05	0.000577205
Gsg2	-2.07246	0.00220216	0.012194
Far1os	-2.07175	0.00664389	0.0317608
Draxin	-2.06964	2.85757e-06	2.90531e-05
Pole	-2.06875	4.94482e-09	7.5432e-08
Dach1	-2.06861	1.45737e-11	3.06479e-10
Mmp19	-2.068	0.0184197	0.0756602
Fam43a	-2.06657	3.86076e-08	5.30186e-07
Heg1	-2.06488	4.88458e-10	8.55521e-09
Zfp36	-2.06147	1.83442e-05	0.000162498
Pde3a	-2.06009	1.75809e-10	3.26859e-09
Adamtsl1	-2.06007	0.00429104	0.0218196
Foxc1	-2.05739	8.79306e-06	8.22782e-05
Mybl2	-2.05678	0.00434527	0.0220528
Ypel3	-2.05528	4.30671e-14	1.2201e-12
Lmnb1	-2.05489	2.89807e-11	5.87352e-10
Zfyve28	-2.054	0.000331041	0.00225874
Neil3	-2.04751	5.59397e-05	0.000450326
E330033B04Rik	-2.04672	8.28572e-08	1.08919e-06
2610020H08Rik	-2.04652	8.12556e-10	1.38759e-08
Crybg3	-2.04521	3.64422e-06	3.63103e-05
Car14	-2.04487	0.00387997	0.0199605
Sh3gl2	-2.04399	3.22199e-08	4.47463e-07
Spdl1	-2.0428	0.000412471	0.00274827
Anpep	-2.04052	2.20891e-06	2.28486e-05
Ankrd34b	-2.04008	0.000651997	0.00411596
Hmgb2	-2.03938	9.61499e-12	2.08e-10
A4galt	-2.03912	0.0460166	0.16302
Syt3	-2.03835	0.00114951	0.006864
Bhlhe22	-2.03778	0.000363978	0.00245982
C130071C03Rik	-2.03604	1.58252e-07	1.97339e-06
Kcnj3	-2.03597	0.0220644	0.0883485
Osbpl7	-2.03563	3.45169e-07	4.03674e-06
Elavl3	-2.03367	2.20304e-12	5.14964e-11
Gm2518	-2.03111	0.0278573	0.107394
Matn2	-2.0311	1.29111e-06	1.38803e-05
2610035D17Rik	-2.03035	0.000217939	0.00154426
Dnali1	-2.02942	0.0320871	0.121292
Tmem159	-2.02907	0.00580826	0.0284293
4930432K21Rik	-2.02902	0.0177269	0.0734031
Fhl2	-2.02884	0.000942651	0.00573583
Mir3064	-2.02871	0.00143021	0.00832094
Mxra7	-2.0275	0.000140309	0.00103841
Ldb1	-2.02669	8.51423e-14	2.31947e-12
Gsdmd	-2.02632	0.034134	0.127824
Nrg2	-2.02562	0.0122833	0.053581
Alx4	-2.02294	0.00739826	0.0348432
Reln	-2.02238	0.00774272	0.0362066
Igf2	-2.02012	2.61832e-09	4.13794e-08
Arhgap10	-2.01906	0.000199976	0.00142841
Eml5	-2.01766	2.67251e-10	4.86086e-09
Robo4	-2.01751	0.0221727	0.0886477
Tns2	-2.01602	5.36027e-05	0.000432078
Pold1	-2.01578	0.000654762	0.00412988
Has1	-2.01537	0.0439461	0.156557
C130074G19Rik	-2.01439	0.0319366	0.120822
Hpca	-2.01361	0.014042	0.0600037
Klhl29	-2.01358	7.62256e-06	7.21308e-05
Cep152	-2.01321	4.42643e-05	0.000363314
Erich1	-2.01186	4.15623e-07	4.80586e-06
Cenpa	-2.01099	1.15856e-05	0.000106305
Ly6e	-2.01084	3.29512e-06	3.30462e-05
Car10	-2.00887	0.000287545	0.0019877
Kdr	-2.00738	0.0177523	0.0734917
Emilin1	-2.0069	0.0177584	0.0735006
Plekhh1	-2.00652	3.37828e-06	3.37883e-05
Rnmtl1	-2.00648	0.000181627	0.00131208
Aim2	-2.00541	0.00440071	0.0222912
Usp35	-2.00417	0.000576959	0.00369603
Cdh24	-2.00224	1.04175e-06	1.14159e-05
A930006K02Rik	-2.00129	0.0126665	0.0549407
Il34	-2.00124	0.0015445	0.00890444
Cited2	-1.99946	2.1447e-07	2.61259e-06
4933406I18Rik	-1.99533	0.0492616	0.172495
Ggct	-1.99392	0.01411	0.0602386
Tubb2a-ps2	-1.99229	0.0220813	0.0883972
Top2a	-1.98974	8.40802e-11	1.61027e-09
Adamts15	-1.9893	0.00222644	0.0123055
Gm11974	-1.98866	0.00972992	0.0439934
Il17rb	-1.98865	0.0289893	0.111084
Cmklr1	-1.98612	0.00880866	0.0404024
Gm8234	-1.98473	0.0282488	0.108608
Dnah1	-1.98431	0.000166634	0.00121424
Malat1	-1.98407	8.19384e-09	1.22067e-07
Fn1	-1.97989	0.0033169	0.0174582
Myof	-1.97973	0.00228123	0.012559
4930529C04Rik	-1.97942	0.0428256	0.153544
Dnah7a	-1.97489	4.10451e-05	0.000339764
Map3k12	-1.97449	1.93451e-16	7.29615e-15
Bcl2l11	-1.97247	1.28536e-08	1.86808e-07
Abca7	-1.97181	2.90056e-06	2.94415e-05
5430405H02Rik	-1.97108	0.00226692	0.0124952
Dscaml1	-1.97096	3.02689e-08	4.21002e-07
Rbm47	-1.97085	0.0211875	0.0852445
Snhg17	-1.97073	0.000101689	0.000772746
Uck2	-1.96969	3.8932e-10	6.93073e-09
Ing5	-1.96682	4.2309e-08	5.78432e-07
Tnfrsf18	-1.96667	0.00015038	0.00110717
Cyyr1	-1.96554	0.0230574	0.091589
Gps2	-1.96427	2.64176e-07	3.16171e-06
Atp10a	-1.9642	0.00732513	0.0345253
Srrm4	-1.964	1.44346e-08	2.07657e-07
Ccna2	-1.96246	4.5045e-17	1.82988e-15
Stil	-1.9624	9.76231e-07	1.07426e-05
Leng8	-1.96058	2.82048e-16	1.03006e-14
Ubald1	-1.95908	3.15749e-09	4.93087e-08
Slc22a6	-1.95753	8.34452e-05	0.000645816
Arrdc3	-1.95748	1.83544e-20	1.05785e-18
Hspa12b	-1.95547	0.00613936	0.0297421
Cast	-1.95545	6.53997e-05	0.000518558
Zfp553	-1.95522	1.08247e-06	1.17928e-05
Syne2	-1.95482	5.94557e-08	7.94595e-07
Pald1	-1.95452	6.32396e-06	6.06515e-05
Rbm38	-1.95395	0.00794027	0.0369524
Tmc4	-1.95391	0.00719665	0.0339892
Fam161a	-1.95372	0.0013299	0.00781375
Mmp2	-1.95355	0.000510249	0.00331356
Bcat1	-1.95072	1.80844e-09	2.92828e-08
Gen1	-1.95056	4.17946e-07	4.82968e-06
Dtl	-1.94746	6.28703e-11	1.22054e-09
Tmc3	-1.94665	0.0128175	0.0554912
Mx2	-1.94654	0.0425283	0.152746
Ankrd16	-1.94609	1.2073e-07	1.53243e-06
Mpp3	-1.94533	4.93104e-06	4.80672e-05
Bub1b	-1.94362	7.16014e-08	9.47986e-07
Nr4a3	-1.9429	3.57233e-06	3.56132e-05
Esyt1	-1.94085	0.000208799	0.00148454
Cxcl12	-1.94001	1.1214e-07	1.43925e-06
Ccnb2	-1.93983	1.83683e-09	2.97164e-08
Bmf	-1.93906	0.00564819	0.0277268
Timeless	-1.93897	1.93779e-06	2.02142e-05
Pank4	-1.93718	8.06209e-07	8.96258e-06
Gm5803	-1.93582	0.00229591	0.0126248
Acin1	-1.93556	1.23775e-17	5.25986e-16
Adgre5	-1.93429	0.00129052	0.00760652
Tspan2	-1.93367	2.49613e-11	5.0925e-10
Ip6k2	-1.9334	1.32877e-13	3.54653e-12
Myt1	-1.93328	6.62318e-06	6.33564e-05
Gpr62	-1.93119	0.0367624	0.135738
Dscc1	-1.93015	0.0111846	0.0495025
Celsr3	-1.92938	2.75026e-07	3.2788e-06
Ccdc159	-1.92873	0.00171945	0.0098088
Casc5	-1.92835	1.8795e-08	2.6726e-07
Rbms1	-1.9244	1.32844e-05	0.000120573
Nfasc	-1.92217	2.20905e-13	5.79538e-12
4930563F08Rik	-1.91972	0.0380526	0.139774
Mapk7	-1.91956	1.73615e-15	5.80068e-14
Kirrel	-1.91881	2.43004e-09	3.86023e-08
Susd2	-1.91812	0.0240769	0.0950533
Syt9	-1.91552	4.07802e-05	0.000337723
Prmt1	-1.91437	4.94662e-17	1.98759e-15
Adam1a	-1.91384	0.00115544	0.00689637
Srrm3	-1.91379	1.08092e-06	1.17891e-05
Dleu2	-1.91189	0.00327393	0.0172616
Glt8d2	-1.91079	0.0262122	0.102054
Agpat4	-1.91063	3.88176e-08	5.32673e-07
Tmem2	-1.9106	2.3583e-07	2.8502e-06
Bmp5	-1.9106	0.00420892	0.0214727
Relt	-1.91054	0.0324986	0.122636
Apex1	-1.91046	0.0128052	0.0554643
Rec114	-1.9097	0.0198673	0.0806899
Asic1	-1.90824	4.89919e-06	4.7782e-05
Ifi30	-1.90752	7.64813e-05	0.000596424
Mum1	-1.90702	6.87699e-05	0.00054225
Ccnl1	-1.90424	4.46855e-09	6.86778e-08
Prelp	-1.90421	2.15119e-11	4.43785e-10
Lrp12	-1.90352	1.98333e-12	4.65377e-11
Ddx11	-1.90205	0.000444551	0.0029334
Nr4a2	-1.90094	1.4959e-05	0.000134514
Pdzd7	-1.89863	0.00763404	0.0357892
2810454H06Rik	-1.89783	0.00696592	0.0330433
A230070E04Rik	-1.89722	0.00184749	0.0104327
Eif4e3	-1.89697	3.1077e-07	3.66935e-06
Fhod1	-1.89684	0.000354887	0.00240278
Gm14405	-1.89627	0.00193217	0.0108478
Angptl2	-1.89559	0.000289496	0.00199819
Kat8	-1.89461	1.4456e-09	2.37835e-08
Smtn	-1.89385	0.000553849	0.00356035
Ier5l	-1.89358	0.0094624	0.0429682
Pip5k1b	-1.89339	0.00250286	0.013665
Gm5577	-1.8927	2.44725e-05	0.000212199
Cpm	-1.89209	0.0011408	0.00682221
Brsk2	-1.89192	2.94515e-07	3.49308e-06
Tgm2	-1.89098	0.0157079	0.065976
Adamts2	-1.88966	0.000813609	0.00502021
Plcd1	-1.88878	2.05776e-09	3.30874e-08
Cdh5	-1.88802	0.00127485	0.00751906
Ddx39b	-1.88798	1.45996e-20	8.494e-19
Haus5	-1.88748	0.000423124	0.00280653
Ap4m1	-1.88584	4.79901e-07	5.50766e-06
Sbspon	-1.88527	0.0350046	0.130396
Map3k3	-1.88468	1.1678e-05	0.0001071
Rnaseh2a	-1.884	3.44208e-05	0.000290537
3110001I22Rik	-1.88399	0.000109903	0.00083003
Cdh22	-1.88379	0.0164053	0.0685306
Ptbp1	-1.88296	2.3463e-11	4.80274e-10
Zfp57	-1.88216	1.18692e-05	0.000108745
Gas2l3	-1.88195	3.79098e-13	9.55152e-12
Ppp1r18	-1.88095	7.95065e-05	0.000617666
Slc27a3	-1.87948	0.00547883	0.0270249
Zbtb17	-1.8792	1.66328e-05	0.000148264
Itpr1	-1.8788	6.57114e-05	0.000520358
Ncapd2	-1.87876	3.90095e-10	6.93782e-09
H2-T10	-1.87837	0.0337513	0.126596
Gli1	-1.87801	0.000318563	0.00218168
Dna2	-1.87776	0.000162837	0.00118986
Aspm	-1.87567	4.0296e-06	3.98488e-05
Aldh1b1	-1.87284	0.00163556	0.00936498
Efcab12	-1.87198	0.0232843	0.0923908
Polq	-1.87164	7.88712e-06	7.44814e-05
Helq	-1.87069	9.06139e-08	1.18022e-06
Psmc3ip	-1.87017	9.8033e-06	9.10843e-05
Phex	-1.87011	0.0454892	0.161462
Slc9a5	-1.86919	0.000122829	0.000917515
Cxcl16	-1.86853	0.0459003	0.162702
Pear1	-1.86751	0.00845105	0.0389949
Hic2	-1.86712	1.09882e-06	1.19561e-05
Rad51c	-1.86676	0.00339241	0.0178104
Hjurp	-1.86538	4.27578e-05	0.000352676
Rassf9	-1.86519	0.0273872	0.105856
Sp5	-1.86486	0.0124672	0.0542036
Clmp	-1.86475	0.000415006	0.00276121
Zfpm1	-1.86377	0.00318138	0.0168653
Msi1	-1.86361	3.68106e-06	3.66576e-05
Gm13139	-1.86287	0.00154259	0.00889896
Lca5l	-1.86281	0.00122859	0.00726481
Tfeb	-1.86264	5.66621e-05	0.000455346
Unc45a	-1.86226	8.17251e-09	1.21848e-07
Tmco6	-1.86213	0.00902909	0.0412785
Prkrip1	-1.85919	4.30675e-08	5.87648e-07
Naalad2	-1.85914	0.011013	0.0488369
Dgka	-1.8591	7.97694e-07	8.88934e-06
Asf1b	-1.8576	0.00237723	0.0130408
Lingo1	-1.85347	4.34883e-05	0.000357871
Adgrg6	-1.85159	5.6533e-07	6.42414e-06
Fnbp4	-1.85157	3.1971e-16	1.15843e-14
Mfsd7c	-1.85085	0.00396105	0.020327
Eif4ebp3	-1.84937	9.21852e-06	8.59541e-05
Fam216b	-1.84866	0.002603	0.0141489
Lamc3	-1.84862	0.00389352	0.020019
Mtss1	-1.8472	2.65184e-09	4.18732e-08
Pltp	-1.84651	0.00152125	0.00878686
2310033P09Rik	-1.84462	6.19915e-08	8.26091e-07
Cd248	-1.84397	0.000270178	0.00187892
Msrb3	-1.84338	0.00301335	0.0160854
Ino80e	-1.84303	0.0121716	0.0531817
Ier2	-1.84059	0.000423194	0.00280653
Cntrob	-1.83817	8.24322e-06	7.75662e-05
Cdc25b	-1.83701	1.63876e-05	0.00014622
Ablim2	-1.83696	0.000846836	0.00521128
Nfkbie	-1.83519	8.18409e-05	0.000634465
2610307P16Rik	-1.83425	0.00160767	0.00922532
Cdc7	-1.83395	4.72033e-08	6.40125e-07
Lin7a	-1.83333	0.000144524	0.00106789
Accs	-1.83278	9.24777e-05	0.00070888
Gins1	-1.83155	0.00216266	0.012003
Zfp804a	-1.83132	0.00803029	0.0373149
Lrriq1	-1.83106	0.0064634	0.0310105
Igsf8	-1.82671	2.93059e-06	2.97136e-05
Ccnjl	-1.82465	4.01964e-05	0.000333788
Emilin2	-1.8244	0.021512	0.0864749
Sh3bp2	-1.82166	0.00020753	0.00147665
Pllp	-1.82161	5.40886e-07	6.15775e-06
Mthfr	-1.82117	0.000613946	0.00390448
Pou2f2	-1.82112	0.000172989	0.0012541
Gse1	-1.82009	6.26975e-05	0.000498418
Cenpu	-1.8196	0.000735098	0.00457402
Acer2	-1.81785	0.0494806	0.17313
Gstm2	-1.81774	0.0470431	0.165988
Mecom	-1.81647	0.028447	0.109211
Tmem108	-1.81622	4.50625e-05	0.000369044
Pot1b	-1.81554	1.54063e-06	1.64147e-05
Clspn	-1.81362	0.00117871	0.00701709
D330045A20Rik	-1.81126	0.0381562	0.140043
Krba1	-1.80863	2.92096e-07	3.47108e-06
Cdkn1a	-1.80441	0.000724122	0.00451487
Apold1	-1.80364	0.0102752	0.045963
Mthfsd	-1.80323	0.00127917	0.0075421
Parpbp	-1.80191	0.000723245	0.00451093
Adck3	-1.80151	0.000652109	0.00411596
Col1a2	-1.79908	0.000471449	0.00309208
Incenp	-1.79804	1.75251e-06	1.84484e-05
Mtcl1	-1.79768	1.53951e-06	1.64122e-05
Rassf3	-1.79547	0.000115707	0.000870301
Dennd3	-1.79425	0.0012742	0.00751765
Plekhg5	-1.79291	0.00801961	0.037284
2700046G09Rik	-1.79139	0.0164171	0.0685646
Wdr62	-1.79136	0.00012179	0.000911226
Ada	-1.79068	0.0154702	0.0650964
Kcnh2	-1.7899	0.000339563	0.00231091
Tmem132c	-1.78988	0.00336456	0.0176823
Slc2a4rg-ps	-1.78986	0.0235105	0.0931882
Scrt1	-1.78982	0.000141248	0.00104494
Kcnj11	-1.7888	0.0261269	0.101765
Bcl6b	-1.78795	0.014254	0.0607127
Rad54b	-1.78747	0.0162952	0.0681788
Asap3	-1.78699	0.000492572	0.00321461
Nfkbiz	-1.78625	0.00305315	0.0162556
Gbp9	-1.78584	0.00619927	0.029957
Rps29	-1.78567	4.67644e-20	2.5517e-18
Tubb4b	-1.78488	2.03381e-16	7.57768e-15
Clec2d	-1.78456	0.0479157	0.168582
Ell	-1.78347	1.2541e-06	1.35338e-05
Lsr	-1.78184	0.0115442	0.0507534
B4galnt4	-1.78183	9.47495e-05	0.000724789
Afap1l1	-1.78109	0.00163768	0.0093742
Foxj1	-1.78101	0.0012594	0.00744223
Kif15	-1.7807	7.6226e-05	0.000595417
Hmcn1	-1.78062	0.0448491	0.159499
Gm16907	-1.78029	0.001808	0.0102254
Slc36a4	-1.78023	2.37858e-05	0.000207023
Rassf8	-1.77916	0.00423289	0.0215774
Arg2	-1.77728	0.0153485	0.0646452
Tmem163	-1.77726	2.77987e-07	3.30982e-06
Sbno2	-1.77655	7.77382e-05	0.000605203
Bahcc1	-1.77565	2.23105e-10	4.10242e-09
Zbtb8a	-1.77487	0.00168958	0.00965034
Gpr3	-1.77449	0.0183826	0.0755534
Sdc1	-1.77306	0.0300932	0.11479
Map3k1	-1.76973	5.02592e-07	5.75019e-06
Dpf3	-1.76857	4.26171e-06	4.19865e-05
Car13	-1.7682	0.00996826	0.0448654
Pqlc3	-1.76741	0.0248993	0.0977269
Ssbp3	-1.76667	1.53779e-05	0.000137784
Mgat5b	-1.7661	1.54612e-07	1.93061e-06
Errfi1	-1.76567	4.79467e-13	1.19821e-11
Sf3a2	-1.76287	0.00135298	0.00793164
Kndc1	-1.76196	0.00070265	0.00439585
Atrip	-1.76164	1.93551e-09	3.12033e-08
Foxm1	-1.76141	2.08879e-09	3.34987e-08
Gmeb2	-1.76117	6.81612e-07	7.67927e-06
1810032O08Rik	-1.76072	0.00591209	0.0288609
Firre	-1.7602	1.88932e-05	0.000166881
Glt1d1	-1.75881	0.0299631	0.114412
Mast3	-1.75849	7.19251e-13	1.76164e-11
Cdca5	-1.75814	0.00339665	0.017817
Brca1	-1.75795	8.76317e-08	1.14624e-06
Jun	-1.75787	1.91948e-06	2.00459e-05
Mdga1	-1.75781	1.13932e-12	2.75032e-11
Limk1	-1.7572	2.64289e-08	3.70667e-07
Rnaseh2c	-1.75675	0.00186629	0.0105131
Cpt1c	-1.75621	4.2257e-13	1.06178e-11
Myo19	-1.75481	1.10134e-08	1.62107e-07
Ackr3	-1.75477	0.00176508	0.0100195
Rbm15b	-1.75426	1.18385e-10	2.23249e-09
Chaf1a	-1.75395	0.00016541	0.00120627
BC030867	-1.75351	0.00942578	0.0428388
Prkd2	-1.75311	0.000395043	0.00264064
Brip1	-1.75148	0.00696783	0.0330439
Ceacam1	-1.75118	0.0124357	0.0541051
Cdc42ep3	-1.74911	0.000166307	0.00121233
Clcn2	-1.74873	2.64348e-07	3.16172e-06
4930506C21Rik	-1.74773	0.00628514	0.0303128
Chek2	-1.74732	0.000746601	0.00464247
Chn2	-1.74657	2.04426e-05	0.000179535
Setd8	-1.74573	2.5385e-16	9.36351e-15
Lmna	-1.74556	9.08144e-05	0.00069758
Eda2r	-1.74512	0.00515336	0.0256113
Nod1	-1.74434	0.00439919	0.0222897
Rtkn2	-1.74413	0.00294877	0.0158093
Pgm5	-1.74404	0.000563888	0.00361858
Necab3	-1.74168	0.000677786	0.00425473
Ska1	-1.73901	0.0318839	0.120672
Hspg2	-1.73883	4.30306e-05	0.000354608
Ppp1r10	-1.73869	3.36662e-09	5.24414e-08
Pask	-1.73812	1.11168e-05	0.00010236
Pram1	-1.7377	0.0219077	0.0878164
Cald1	-1.73747	1.95298e-10	3.61635e-09
Usp3	-1.73611	8.78108e-16	3.03276e-14
Itga3	-1.73492	0.00604182	0.0293544
Murc	-1.73469	0.00521839	0.0258856
Snhg7	-1.73447	0.0123845	0.0539331
Zfp521	-1.73425	8.62698e-11	1.65049e-09
2310039H08Rik	-1.73016	0.00254161	0.0138478
Zswim8	-1.72958	2.2081e-23	1.60964e-21
Ubxn10	-1.72946	0.00639009	0.0307308
Per2	-1.72773	4.8798e-06	4.76432e-05
Capn1	-1.72705	0.00914295	0.0417488
Lrrc47	-1.72637	0.00154541	0.00890686
Fam71e1	-1.72582	0.0481482	0.169368
Slco5a1	-1.72457	2.24572e-10	4.12528e-09
Sox11	-1.72384	0.0127821	0.0553903
Ephb2	-1.7238	2.69215e-07	3.21576e-06
Ace	-1.72258	0.00297065	0.0159035
Tacc2	-1.72249	4.41784e-08	6.0186e-07
Zfp385b	-1.72122	6.51585e-05	0.00051709
Arfgap1	-1.72082	6.6097e-10	1.14034e-08
Jag2	-1.71943	0.0308754	0.117346
Pcdhb21	-1.71917	0.0169754	0.0706401
Mtcp1	-1.7186	0.024767	0.0973446
Thap4	-1.71843	7.69904e-06	7.27798e-05
Sorbs2	-1.71829	1.52816e-07	1.91467e-06
Cenpo	-1.71768	0.000344384	0.0023394
5930430L01Rik	-1.71765	0.0205557	0.0830649
Enkd1	-1.71689	0.0178045	0.0736494
Stat5a	-1.71625	0.00091058	0.00556271
1700094D03Rik	-1.71462	0.00709571	0.0335468
Tex14	-1.71264	0.0472249	0.166533
Slc24a4	-1.71083	0.0356224	0.13227
Gm19466	-1.70849	0.024079	0.0950533
1600002H07Rik	-1.70727	0.000102217	0.000776434
Impdh1	-1.70684	0.0132716	0.0572155
Prox1	-1.70603	4.0245e-05	0.00033389
Myo1b	-1.70547	0.000109535	0.000827931
Apbb3	-1.70522	0.000807643	0.00498673
Cenpe	-1.70475	8.96859e-06	8.37931e-05
Cd68	-1.7041	0.00452377	0.0228393
Ccdc171	-1.7035	0.000415163	0.00276121
Slc25a27	-1.70264	1.12671e-09	1.88054e-08
Igdcc3	-1.70011	5.05521e-05	0.000410358
Nup210	-1.69934	5.80262e-16	2.04839e-14
Fcgrt	-1.69843	0.000106264	0.000804854
Zbtb49	-1.69834	0.0135029	0.0580227
3010026O09Rik	-1.69793	0.000944585	0.00574192
Eif3g	-1.69778	4.60058e-10	8.08851e-09
Scube1	-1.69749	0.00228721	0.0125813
Kri1	-1.69706	5.20782e-07	5.94723e-06
Cgnl1	-1.69462	0.00122816	0.00726481
C1qtnf1	-1.69168	0.0235312	0.0932148
Gria1	-1.69124	0.00225188	0.0124234
9330133O14Rik	-1.6898	0.00101657	0.00613701
Tbx18	-1.68598	0.00086876	0.00533373
Nostrin	-1.6838	0.039988	0.145463
Dmpk	-1.6829	0.0105277	0.0469558
Nfix	-1.68284	1.10613e-06	1.20215e-05
Zfhx2os	-1.68274	0.00867964	0.039893
Sgk1	-1.68164	4.9854e-06	4.85715e-05
Tgfbr3	-1.68134	0.000414412	0.0027592
Dock6	-1.68109	0.000561237	0.00360282
Mns1	-1.67965	0.00409242	0.0209192
Il18bp	-1.67944	3.39058e-05	0.000286583
Gadd45b	-1.67799	0.0207167	0.0836281
Lmnb2	-1.67421	0.000161554	0.00118269
Zfp341	-1.67395	0.00303371	0.0161661
B4galt3	-1.67378	4.37522e-06	4.30588e-05
Cenpm	-1.67344	0.0208386	0.0840242
Sez6l2	-1.67238	0.00135707	0.00794493
Plscr3	-1.66703	0.00907291	0.0414495
Clk1	-1.66583	9.44639e-08	1.2269e-06
Ppp1r13l	-1.66579	0.0380882	0.139827
Celsr2	-1.66527	1.7347e-08	2.47816e-07
Fam129a	-1.66525	0.00693347	0.0329572
Mov10	-1.66267	0.00194804	0.0109134
Osr1	-1.66157	0.0159944	0.067042
Dll1	-1.65945	0.0386369	0.141479
2210018M11Rik	-1.65769	9.22024e-15	2.80147e-13
Mitf	-1.65747	0.000141323	0.00104508
BC051142	-1.65654	0.0102948	0.0460395
Cep55	-1.6555	0.0144156	0.061302
Nelfa	-1.6554	1.55081e-15	5.20977e-14
Prdm10	-1.6547	2.74793e-09	4.33534e-08
Slx4ip	-1.65404	1.88012e-07	2.30706e-06
Gpc3	-1.65353	0.00012267	0.000916692
Tchp	-1.65307	2.71191e-06	2.76178e-05
4931406H21Rik	-1.65274	0.0349478	0.130237
Ccser1	-1.65223	0.00105726	0.00636392
Taf6l	-1.65193	0.00375958	0.0194061
Slc2a4	-1.6517	0.0385431	0.14121
Vat1l	-1.65147	0.00309324	0.0164337
Cdc45	-1.65009	4.82407e-05	0.000392805
Rdh5	-1.64949	0.000926068	0.00564424
Gpsm1	-1.64889	5.27819e-05	0.00042602
Sv2b	-1.64822	0.00305683	0.0162679
Bmp6	-1.64813	0.000790579	0.00489448
Frem1	-1.64759	3.7172e-05	0.000311587
Apbb2	-1.6466	3.00867e-13	7.79339e-12
Cobll1	-1.64636	0.000940354	0.00572564
Nacad	-1.6461	2.87895e-06	2.92542e-05
Rnasel	-1.64584	0.000839627	0.00517382
Gpr4	-1.64372	0.0152134	0.0641769
Tgfb1	-1.64275	0.0275639	0.106351
Cdk1	-1.64181	0.000470818	0.00308904
Nsun5	-1.64111	0.000340407	0.00231495
Kif4	-1.6407	1.28291e-08	1.86598e-07
Slco2a1	-1.64068	0.00275432	0.0148924
Zfp692	-1.64065	8.51526e-05	0.000658478
Trim26	-1.6398	1.07787e-06	1.17629e-05
Adgra3	-1.639	0.00365497	0.0189723
D17H6S56E-5	-1.63894	1.08317e-07	1.39406e-06
5031425E22Rik	-1.63872	0.00291977	0.0156766
Gramd1b	-1.63786	2.87192e-09	4.5155e-08
Sfswap	-1.6373	6.95123e-10	1.19591e-08
9430037G07Rik	-1.63581	0.0342052	0.128032
Srf	-1.6356	0.000241147	0.00169122
Mvp	-1.63555	0.0436845	0.155927
Mknk2	-1.63537	1.75127e-06	1.84458e-05
Pick1	-1.6353	4.13493e-05	0.000341669
Ackr1	-1.635	3.57824e-05	0.000301066
Caprin2	-1.6342	0.000524992	0.00339377
Fmnl3	-1.63399	0.000571689	0.00366608
Sharpin	-1.63261	5.31022e-06	5.1376e-05
Shroom4	-1.63207	0.000533959	0.0034457
Zfp747	-1.63201	0.000473505	0.00310206
Ccnb1	-1.63177	4.20263e-06	4.14709e-05
Rtn2	-1.63063	3.4887e-06	3.47983e-05
Maff	-1.62993	0.011142	0.0493379
Numbl	-1.62934	0.000509376	0.00330906
Kif20a	-1.62856	0.0104238	0.0465601
Mis18bp1	-1.62805	5.16492e-08	6.97851e-07
Kntc1	-1.62797	0.000581901	0.0037251
Ddi2	-1.62784	0.000465486	0.00306059
Agbl5	-1.62765	2.48956e-07	2.99315e-06
Pole2	-1.6273	0.00380927	0.0196187
Cotl1	-1.62648	0.000321107	0.00219747
Sntb2	-1.62616	0.00121652	0.00721075
Ttll4	-1.62186	1.71005e-07	2.11668e-06
H1f0	-1.62031	1.13622e-07	1.45523e-06
2610020C07Rik	-1.61991	0.0221299	0.0885147
Col27a1	-1.61838	0.00367306	0.0190349
Miat	-1.61718	2.24291e-06	2.31873e-05
Wdr76	-1.61704	2.08826e-06	2.16734e-05
Wdr83	-1.61672	0.00140143	0.00817153
Gm10791	-1.61528	0.0407024	0.147509
Zswim4	-1.61441	3.53912e-07	4.13114e-06
AI837181	-1.6139	0.000665515	0.00418911
Racgap1	-1.61359	1.62768e-05	0.000145372
Rpl36	-1.61343	1.77697e-13	4.68851e-12
Sart3	-1.61327	6.51203e-06	6.23903e-05
Lrrc8b	-1.61318	3.41829e-07	4.00276e-06
Rbm4b	-1.61164	1.54592e-07	1.93061e-06
Snora81	-1.61039	0.0404885	0.146916
Josd2	-1.60988	0.0485865	0.170617
Gigyf1	-1.60915	0.000176092	0.00127559
Aim1	-1.60832	0.0437997	0.156235
Qtrt1	-1.60733	0.000834281	0.00514259
Prpf40b	-1.60679	3.1479e-08	4.37504e-07
Kif20b	-1.60624	2.38738e-06	2.45843e-05
Rai14	-1.60475	6.98825e-07	7.86359e-06
Nid1	-1.6038	1.29147e-06	1.38803e-05
Rabl2	-1.60286	6.73185e-06	6.42959e-05
Pmf1	-1.59877	0.00747539	0.0351663
Adcy6	-1.5987	1.09878e-06	1.19561e-05
Med29	-1.59842	2.5506e-05	0.000220228
Zfp414	-1.59834	0.000374268	0.0025192
Mmp17	-1.59674	0.000494759	0.00322547
Fxyd5	-1.59616	0.0138069	0.0591502
Pagr1a	-1.59602	0.00192658	0.010823
Spaca6	-1.59578	0.00373925	0.0193065
4921531C22Rik	-1.59539	0.03515	0.1308
Mthfd1l	-1.59434	0.000473574	0.00310206
Ube2o	-1.59384	3.87596e-15	1.21572e-13
Plekhh2	-1.59219	4.47212e-07	5.1614e-06
Zfp781	-1.5919	1.32833e-05	0.000120573
Ltbp4	-1.59111	0.0070274	0.0332836
Cdc14b	-1.58985	0.00186446	0.0105087
2410016O06Rik	-1.58922	0.0139014	0.0595132
Sema3d	-1.58904	0.000186834	0.00134496
Plk2	-1.5883	8.36128e-07	9.26168e-06
Reep4	-1.5883	0.0100116	0.0450351
Proser3	-1.58656	0.0014899	0.00862975
Il17ra	-1.58553	0.000530025	0.00342271
Epha10	-1.5851	0.037615	0.138396
Zfp61	-1.58496	1.42948e-05	0.000128793
Arid5b	-1.58466	1.90465e-08	2.70419e-07
Bzw2	-1.58407	1.55109e-08	2.22448e-07
Oip5	-1.58325	0.0478	0.168304
Tmem151b	-1.58291	0.000616663	0.00391906
Zfp503	-1.58235	0.00767642	0.0359513
Rgs22	-1.58172	0.00174296	0.00991836
Amigo3	-1.58137	0.0108956	0.0483828
Slc22a15	-1.58028	0.00140466	0.00818777
Prc1	-1.58005	9.18455e-05	0.000704902
Bicc1	-1.5796	3.04162e-05	0.000259466
Ceacam2	-1.57956	0.0137308	0.0588649
Acot8	-1.57935	0.00331383	0.017452
Zfp653	-1.57905	0.00148831	0.00862357
Zcwpw1	-1.57897	0.0280147	0.107865
Anks6	-1.57805	0.00203919	0.0113725
Prr36	-1.5767	6.87053e-06	6.54511e-05
E2f1	-1.57472	0.020141	0.081604
Sprtn	-1.57461	0.00218381	0.0121094
Epc1	-1.57455	6.69626e-09	1.01229e-07
Tnk2	-1.57253	1.54931e-07	1.93328e-06
Letm2	-1.57157	0.00111514	0.00668395
Zfp810	-1.57065	1.89389e-07	2.32087e-06
Hells	-1.5706	0.000969569	0.00588409
Vtn	-1.56929	0.000204112	0.0014557
Tmem198	-1.56907	0.00399058	0.0204575
Moxd1	-1.56802	0.00649181	0.0311225
P2ry14	-1.56757	0.0140324	0.0599769
Ecm2	-1.5672	0.0020035	0.0111836
Taf5	-1.56575	4.59831e-05	0.000375916
Ttk	-1.56535	0.000162041	0.00118498
Shb	-1.56367	0.0217348	0.0872182
Lbr	-1.56252	2.30502e-05	0.00020081
Ckap2l	-1.5622	1.26065e-06	1.35887e-05
Syt12	-1.56214	0.0263392	0.102419
Carns1	-1.56111	0.0165219	0.0688928
Adamts17	-1.56044	0.00920346	0.0419939
Lrrc45	-1.56005	1.47615e-08	2.1203e-07
Gm14634	-1.55948	0.00946401	0.0429682
Clic6	-1.55934	0.0448586	0.1595
Airn	-1.55644	0.0435764	0.155752
Asphd2	-1.55419	2.84643e-05	0.000244512
Col4a1	-1.55333	4.45898e-05	0.000365822
B9d2	-1.55303	0.014626	0.0620395
Telo2	-1.55189	0.00043472	0.00287161
Trp53rkb	-1.5518	0.00283586	0.015275
Peg13	-1.55127	1.08138e-08	1.59297e-07
Plk4	-1.55077	1.20235e-06	1.30058e-05
Saxo2	-1.55051	0.0432158	0.154733
Piezo2	-1.55042	0.0197904	0.0804128
Sfi1	-1.54979	0.0172814	0.0717367
Snhg1	-1.54869	2.7298e-07	3.25651e-06
Mcm5	-1.54743	0.00294429	0.0157899
Pola2	-1.54547	0.000647689	0.00409227
Mars	-1.54365	7.00641e-16	2.45664e-14
Rusc1	-1.54286	0.00592006	0.0288922
Hip1r	-1.54198	0.000189114	0.00135714
Ptk7	-1.54087	3.35e-06	3.35783e-05
Pms2	-1.54073	6.5214e-07	7.36523e-06
Aebp1	-1.54055	0.000177518	0.0012839
Ndnl2	-1.53897	0.00589228	0.0287871
Efhb	-1.5389	0.0466935	0.165101
Chst15	-1.53828	5.15464e-05	0.000417144
Rbms3	-1.53565	9.17838e-08	1.19377e-06
Palb2	-1.53518	0.0327292	0.123315
H6pd	-1.53494	0.00372477	0.0192588
Zkscan6	-1.53463	0.00027935	0.00193613
Ndn	-1.52719	2.96141e-05	0.000253445
Fam53b	-1.52672	4.40999e-07	5.09289e-06
Auts2	-1.52524	9.31598e-12	2.01897e-10
Tpx2	-1.52392	9.82071e-05	0.000749063
Aasdh	-1.52063	7.83006e-05	0.000609324
Fus	-1.51921	3.95627e-14	1.12775e-12
Rtkn	-1.51837	0.00597134	0.0290963
Med6	-1.51829	2.17484e-06	2.25088e-05
Cks2	-1.51726	0.00339251	0.0178104
Fam64a	-1.5166	0.0378709	0.139162
Frmd4a	-1.51481	2.23126e-15	7.28337e-14
Sh2b2	-1.51276	0.00184608	0.0104279
Mnt	-1.51259	0.000346789	0.00235454
A930013F10Rik	-1.51251	3.89139e-05	0.000324306
Hist1h4c	-1.51058	0.000942217	0.00573508
Zfp850	-1.51037	0.00670307	0.031994
Ncaph	-1.50982	1.83828e-06	1.92523e-05
Slc22a8	-1.50896	0.00945309	0.0429417
Dyrk1b	-1.50867	0.000292507	0.00201521
Mylk	-1.50787	0.0163371	0.0683076
Brd9	-1.50749	1.25479e-10	2.36144e-09
Edn3	-1.50728	0.0320307	0.121128
Star	-1.50723	0.000190973	0.00136888
Rnf165	-1.50642	0.000515959	0.00334347
Shisa2	-1.50447	0.0262884	0.102265
Csf2ra	-1.50418	0.000211088	0.00149965
Apba3	-1.50384	0.00147113	0.0085294
Taok2	-1.50367	5.50642e-15	1.70681e-13
Srrm1	-1.50352	1.67382e-18	7.87509e-17
Rab3d	-1.5029	0.0060183	0.0292632
Dffb	-1.50258	0.0433586	0.155154
Slc24a5	-1.50248	0.0253958	0.0993373
Wdfy1	-1.50029	3.81489e-06	3.78676e-05
Slc25a28	-1.49925	0.000760532	0.00472272
Nup62	-1.49827	0.00027658	0.00191982
Rpl28	-1.49768	3.44846e-07	4.03553e-06
Rasgef1b	-1.49648	1.21604e-05	0.000111027
Arrdc2	-1.4948	0.0251236	0.0984393
Zfp658	-1.49432	0.00446611	0.0225853
Mob2	-1.49317	0.00678871	0.0323847
Alkbh6	-1.49223	3.22453e-05	0.000273551
Atad2	-1.48969	3.4659e-05	0.00029228
Rpl18	-1.48913	2.41397e-07	2.90986e-06
Pcbp3	-1.48907	0.000167571	0.0012201
Flnb	-1.48881	1.13979e-05	0.000104739
Atp5g1	-1.48816	1.02081e-07	1.31933e-06
Igfbp3	-1.48727	0.0138696	0.0593911
Slc29a4	-1.48721	0.00114813	0.00685943
Ulk4	-1.48647	0.00719518	0.0339892
Rad51	-1.48556	0.00437783	0.0221997
Zfp423	-1.48515	3.4039e-09	5.29326e-08
Man1c1	-1.4839	0.000603488	0.00384593
Ccp110	-1.481	8.32339e-05	0.000644722
Ercc6l	-1.48011	0.0100958	0.0452925
Rgs3	-1.47967	1.20917e-08	1.76709e-07
Orc1	-1.47942	0.00689198	0.0328107
Foxd1	-1.47828	0.0405419	0.147043
Snapc4	-1.47673	1.02631e-07	1.32458e-06
Baiap2	-1.47533	0.0299385	0.114365
Rfx1	-1.47462	0.0048348	0.0242124
Ccdc9	-1.47374	0.00825311	0.0381963
Fam57a	-1.47366	0.000395095	0.00264064
Nusap1	-1.47359	1.18656e-05	0.000108745
Slc16a13	-1.47348	0.0406148	0.14725
C1ql1	-1.47304	0.00866915	0.0398616
Zbtb40	-1.47244	0.00370775	0.0191761
Btbd11	-1.4723	0.0140768	0.0601248
Mrgbp	-1.47003	0.0270262	0.104627
Mus81	-1.46958	0.00823241	0.0381124
Miip	-1.46841	0.00760035	0.0356675
Zfp738	-1.46839	9.72563e-11	1.84917e-09
Snapc3	-1.46731	1.22594e-08	1.78876e-07
Enpp1	-1.46667	0.00159986	0.00918989
Fbxo32	-1.46652	0.0154034	0.0648449
Kdm6b	-1.46592	8.29373e-06	7.79619e-05
Itga9	-1.46536	0.0028259	0.0152347
Mrpl24	-1.46488	0.000198356	0.00141849
Sept3	-1.46476	1.38508e-08	1.99882e-07
Jup	-1.46324	0.000132698	0.000986837
Lgals1	-1.4617	0.0367958	0.135807
Dvl1	-1.46143	0.000943065	0.00573646
BC055324	-1.46133	0.00366304	0.0190035
Pax6	-1.46123	6.51437e-08	8.66219e-07
Nkain1	-1.46087	5.77167e-05	0.00046221
Mcm6	-1.45992	3.4921e-05	0.000294086
Col26a1	-1.45982	0.00506034	0.0252033
Ehbp1l1	-1.45763	0.00174993	0.0099488
Tnip2	-1.45742	0.00373314	0.0192858
Slc16a4	-1.4546	0.045779	0.162335
Slfn9	-1.4537	0.00252696	0.0137783
Ppp1r16b	-1.4532	0.00193334	0.010851
Fstl4	-1.45044	0.048843	0.171387
Pan2	-1.45027	7.31971e-08	9.68418e-07
Aff3	-1.44953	2.77198e-08	3.87594e-07
Rbpms	-1.44866	0.0465667	0.164748
Mrpl52	-1.44792	8.05476e-06	7.5909e-05
Elmo1	-1.44759	4.67346e-05	0.000381552
Baz2b	-1.44725	5.61381e-07	6.38714e-06
Lrp2	-1.44723	0.0201789	0.0817392
Prpf3	-1.44637	3.95303e-05	0.000328848
Kcnj6	-1.44623	0.0217081	0.08713
Gramd1a	-1.44619	1.32326e-06	1.41971e-05
Anxa11	-1.4461	0.0114993	0.050616
Ino80b	-1.44592	0.031138	0.118164
Cenpn	-1.44496	0.000994908	0.00602202
Iffo2	-1.44484	9.21629e-05	0.000706761
Xrcc1	-1.44459	0.000370481	0.00249827
Clic1	-1.4445	3.11617e-06	3.13881e-05
Arid5a	-1.44324	0.0135066	0.0580254
Zfp280d	-1.4422	1.50125e-10	2.81664e-09
Gfra2	-1.43976	0.00933747	0.0425212
Ankrd13b	-1.43863	0.000144686	0.00106855
Fkbp5	-1.43854	0.000245603	0.00172165
Zfp655	-1.43746	8.26675e-09	1.22955e-07
Hirip3	-1.43523	5.75255e-05	0.000461079
Iffo1	-1.4346	0.000265995	0.00185402
C330027C09Rik	-1.43307	0.000429959	0.00284628
Col23a1	-1.43096	0.00152096	0.00878686
Ncor2	-1.43065	3.2929e-06	3.30418e-05
Aff2	-1.43045	9.74755e-08	1.26423e-06
F730043M19Rik	-1.42954	0.0352245	0.13103
Ggcx	-1.42576	2.74217e-05	0.000235776
Tpcn2	-1.42486	0.0421222	0.151642
Ska3	-1.42437	0.024054	0.0950358
Naca	-1.42427	9.11894e-13	2.2129e-11
Zfp454	-1.4233	0.000306295	0.00210234
Nrxn3	-1.41771	9.051e-05	0.000695821
Pde5a	-1.41766	0.000621658	0.00394945
Acsl1	-1.4175	3.15968e-05	0.000268296
Snrnp70	-1.41608	1.30111e-06	1.39758e-05
Polr3gl	-1.41574	0.00272415	0.0147552
Rhpn2	-1.41481	0.0179939	0.074283
Ddb2	-1.41352	0.0325624	0.122812
Sars2	-1.41296	0.016425	0.0685818
Gm16973	-1.4108	0.00114515	0.00684601
Mbd4	-1.40946	2.46951e-05	0.000214028
Unk	-1.40836	4.35041e-05	0.000357871
Podxl	-1.40796	0.0471183	0.166221
Zfp384	-1.40763	1.4484e-07	1.81967e-06
Slc25a30	-1.40619	0.0233704	0.0926924
Nav1	-1.40616	2.14118e-05	0.0001876
Vps37d	-1.40536	0.0227356	0.0905176
Tut1	-1.40355	0.0310818	0.117999
Zfp959	-1.40242	0.0405832	0.147164
Ccar2	-1.4022	3.36909e-05	0.000285159
Elavl2	-1.40101	4.71113e-05	0.000384287
Dhx38	-1.39964	0.000466834	0.00306727
Zbtb9	-1.39702	0.000523694	0.00338656
Rbm10	-1.39434	7.74087e-06	7.31378e-05
Slc31a2	-1.3942	0.000217953	0.00154426
B3galt5	-1.39398	0.02279	0.0906914
BC037034	-1.39369	0.001058	0.00636629
Cdc25a	-1.39318	0.00780656	0.0363912
Brpf3	-1.3926	9.06857e-07	9.99711e-06
Ahdc1	-1.39133	0.00161806	0.00927598
Cfap74	-1.39129	0.0258053	0.100725
Bub1	-1.39119	0.0113925	0.0502058
Ptprr	-1.3911	0.00989411	0.0446045
Ppox	-1.39034	0.00622914	0.0300743
Cped1	-1.39008	0.0153291	0.064591
Zfp81	-1.38847	0.000231195	0.00162745
Gjd2	-1.38734	0.0345453	0.128945
Zbtb7a	-1.38702	3.81427e-06	3.78676e-05
Cnksr3	-1.38665	0.00127015	0.00750091
Hmgxb4	-1.38651	5.12898e-09	7.81766e-08
Bok	-1.38643	0.00687194	0.0327238
Xpc	-1.38625	0.00115899	0.00691306
Nasp	-1.38428	2.61444e-05	0.000225424
Mrps18b	-1.38398	0.00610573	0.0295946
Ung	-1.38387	0.0472657	0.166613
Per1	-1.38291	0.000194118	0.00139034
Gga2	-1.38113	5.97809e-05	0.00047729
Ano8	-1.38107	0.0134192	0.0577305
Mex3b	-1.38072	0.0183513	0.0754635
Rps25	-1.38049	1.3719e-11	2.89827e-10
Ubash3b	-1.38021	9.76111e-06	9.0738e-05
Strip2	-1.37912	0.0263664	0.102503
Plekha5	-1.37896	0.000392427	0.00262711
Uhrf1	-1.3753	0.00936106	0.0426076
9030025P20Rik	-1.37376	4.86094e-05	0.00039511
Zbtb45	-1.37309	0.0459145	0.162721
Smarca4	-1.37244	5.04635e-10	8.81344e-09
2700062C07Rik	-1.3719	0.00263394	0.0142895
Sh3bp5	-1.3706	2.17938e-05	0.000190675
Brms1	-1.37017	0.0419386	0.151128
Atg16l2	-1.3689	0.015597	0.0655251
Ier5	-1.3687	0.0274782	0.106065
Klf7	-1.36828	2.98309e-05	0.000254945
Hsf1	-1.36761	6.53513e-07	7.37622e-06
[truncated: 3,280 more rows]

## Sheet: P7 HIPvsCB
GeneSymbol	log2FoldChange	pvalue	padj
Mobp	-10.4954	1.35168e-17	9.68225e-16
Skor1	-10.4079	8.7176e-16	5.15939e-14
Uncx	-9.96686	2.09748e-14	1.04302e-12
Slc6a5	-8.8914	0.0481844	0.218263
Pax3	-8.72257	1.58038e-14	8.03588e-13
Pax2	-8.68737	0.00324545	0.0232383
Barhl1	-8.68502	7.0437e-11	2.19975e-09
Prdm13	-8.53665	1.73879e-10	5.12022e-09
Lhx5	-8.41343	2.29365e-13	1.02736e-11
Tfap2a	-7.9195	4.39285e-34	1.49614e-31
Tfap2b	-7.74844	1.47621e-13	6.78042e-12
Ebf2	-7.45002	1.97109e-08	4.22065e-07
Cdh1	-7.26847	1.7388e-06	2.66443e-05
Crabp1	-7.0874	4.1249e-07	7.13164e-06
Aqp6	-7.05316	6.79886e-07	1.13965e-05
Defb11	-6.97939	0.0309437	0.152655
Fermt1	-6.91353	8.3666e-07	1.38175e-05
Irx1	-6.58609	9.41741e-08	1.80733e-06
Mbp	-6.5854	6.57274e-81	1.97741e-77
Vdr	-6.57283	1.36178e-06	2.14873e-05
Irx2	-6.54635	3.98464e-08	8.109e-07
Barhl2	-6.54341	8.9207e-15	4.65398e-13
Slc47a1	-6.51441	7.06567e-05	0.000792189
Irx5	-6.47026	5.91513e-06	8.32222e-05
Rem2	-6.39472	2.7367e-06	4.06921e-05
En1	-6.3553	4.48735e-05	0.000517946
Cnpy1	-6.32006	4.44868e-15	2.41877e-13
Tgtp2	-6.24468	0.000176036	0.00178018
Irx3	-6.22914	0.00013379	0.00139275
Car14	-6.18093	6.70426e-06	9.30197e-05
En2	-6.17984	4.66408e-15	2.51318e-13
Casr	-6.17414	3.55411e-05	0.000418494
Vipr1	-6.12421	4.73131e-05	0.00054398
Tmem125	-6.04577	0.000117528	0.00125015
Syt2	-6.01723	9.08127e-13	3.70036e-11
Mag	-5.98056	2.45485e-13	1.09144e-11
Gm11190	-5.93994	0.00036306	0.00340269
Atoh1	-5.93088	0.0004263	0.00393815
Tmem72	-5.87326	0.00457192	0.0313371
Capn11	-5.85778	0.000675404	0.00592983
Gm13498	-5.84613	0.000128729	0.00135019
Plp1	-5.81835	2.50658e-103	1.13116e-99
Fat2	-5.80873	9.8937e-10	2.56596e-08
Rmrp	-5.80662	6.38591e-16	3.85525e-14
Agtr1a	-5.79155	0.00302604	0.0218842
Gm20554	-5.78497	0.000780129	0.00672177
Ltbp2	-5.75394	1.56067e-05	0.000199375
Ttr	-5.72928	0.000254155	0.00247318
Gm2694	-5.72747	1.87885e-06	2.87416e-05
Lbx1	-5.72619	0.0010323	0.00864691
Gm5523	-5.69346	9.91823e-05	0.00107399
Scarna9	-5.65045	0.000313943	0.0029748
Col22a1	-5.61555	0.000279589	0.00269023
Gm26688	-5.59588	0.000325796	0.00307742
Lhx1	-5.55013	5.56469e-22	6.43899e-20
Steap4	-5.49083	0.00110718	0.00921847
Foxb1	-5.46691	0.0024559	0.0183036
Fut2	-5.46377	0.00403978	0.0281313
Pdia2	-5.46168	0.000360094	0.00337841
Zfp385c	-5.40866	0.000806589	0.00692331
Galr1	-5.3288	3.22562e-09	7.80506e-08
Folr1	-5.32428	5.05542e-10	1.38266e-08
Des	-5.32174	0.000395983	0.00368258
Krt8	-5.32036	0.000782399	0.00673812
Col8a1	-5.30553	1.54005e-06	2.39444e-05
Slc4a5	-5.29752	1.35885e-05	0.000176085
Gm853	-5.27808	0.00948423	0.0583503
Hpse	-5.26887	0.000994325	0.00835205
Hapln2	-5.24988	0.00139733	0.0113058
Chrna3	-5.24017	5.92998e-22	6.81797e-20
Gal3st1	-5.19591	0.000373775	0.00349405
Rasgef1c	-5.18703	4.59394e-07	7.85277e-06
Hsd11b2	-5.16561	3.63213e-05	0.000426165
Krt18	-5.13886	0.000124476	0.00131092
Hist1h2bm	-5.13205	3.53775e-65	7.09554e-62
6430571L13Rik	-5.12603	0.000292085	0.00278964
Trp53i11	-5.08674	1.52398e-19	1.36185e-17
Rn4.5s	-5.06937	8.12141e-13	3.32425e-11
Ppp1r1b	-5.06348	0.000371055	0.00347222
Medag	-5.06209	7.18702e-07	1.19886e-05
Mc1r	-5.05391	0.000659675	0.00581199
Mog	-5.04595	7.73265e-12	2.78052e-10
Bmp4	-4.96719	9.69955e-20	8.79832e-18
Cyp2f2	-4.96077	0.0176385	0.0977561
Nme9	-4.9564	0.00621179	0.0405237
Cldn11	-4.95597	1.51766e-16	9.81907e-15
Prr32	-4.94376	2.41524e-06	3.63312e-05
Cdh3	-4.93946	2.30812e-05	0.000284589
Kirrel2	-4.92191	2.89749e-15	1.60931e-13
Lcn2	-4.91883	0.047087	0.214205
Eps8l2	-4.8465	0.00402944	0.0280832
Prss27	-4.82884	0.00443903	0.0305327
Cxcl3	-4.82059	0.0321366	0.157336
Nipal4	-4.81268	0.000446333	0.00410013
Ebf3	-4.80812	8.70357e-24	1.1993e-21
Cldn3	-4.78509	0.0030022	0.021738
Bhmt	-4.76335	0.0215426	0.114778
Enpp6	-4.75798	7.5972e-22	8.62497e-20
Gdf7	-4.75359	0.00872685	0.0544199
Wdr86	-4.73587	9.56217e-06	0.000128332
Ngp	-4.72731	0.0286601	0.144079
Hist1h2bp	-4.7208	1.10833e-42	5.71612e-40
Optc	-4.69762	4.86327e-15	2.60993e-13
Hist1h4n	-4.6917	1.65708e-05	0.000210648
C130021I20Rik	-4.68667	0.0229834	0.121096
Hist1h4h	-4.67877	3.33213e-30	8.84533e-28
Col17a1	-4.66643	0.00375066	0.0263744
Esrrg	-4.66536	9.65223e-30	2.45398e-27
Mab21l2	-4.66485	3.78298e-06	5.49369e-05
Hist3h2bb-ps	-4.66444	0.00302076	0.0218548
Hist1h3f	-4.65458	1.97671e-27	3.96462e-25
Cbln1	-4.6527	1.3351e-05	0.000173631
Msln	-4.64776	0.0169031	0.0943175
Calca	-4.6129	0.00605669	0.0396552
Tmprss3	-4.57185	0.00497411	0.0336662
Ebf1	-4.57162	1.22852e-33	4.03199e-31
Scnn1g	-4.56845	0.0374326	0.178237
Mep1a	-4.56803	0.0426836	0.198017
Pkn3	-4.56648	0.00426799	0.0295065
Prima1	-4.56154	0.00648835	0.0420845
Scarna2	-4.54989	0.0262157	0.134762
Ermn	-4.53695	4.78896e-10	1.31576e-08
Gmnc	-4.53002	5.33324e-05	0.000606618
Xlr3c	-4.51716	0.00852714	0.0533675
Tlcd2	-4.49113	0.00440841	0.0303564
Gjb1	-4.48613	0.0484564	0.219167
Insc	-4.48514	2.79147e-06	4.13701e-05
Gm22650	-4.47719	0.0173305	0.0963155
Hist1h3a	-4.47452	2.80557e-11	9.37841e-10
Rag1	-4.45837	6.95443e-06	9.59743e-05
Arr3	-4.45447	0.0202508	0.109053
B230323A14Rik	-4.45011	0.0257025	0.132635
Col8a2	-4.44963	0.000105114	0.00112908
Mir204	-4.44454	0.0318629	0.156463
C2cd4b	-4.43918	0.0206683	0.110971
A4galt	-4.41326	0.00135442	0.0109832
3110021A11Rik	-4.40146	0.00845493	0.0530053
Hist1h2bn	-4.39833	2.14113e-40	9.66238e-38
Klhl35	-4.35962	4.25695e-07	7.34628e-06
Mill2	-4.34597	0.00640906	0.0416151
Igfbp6	-4.34559	0.00998779	0.0611773
Gm5129	-4.32408	0.0125705	0.0739363
Abca4	-4.30546	1.07286e-12	4.32283e-11
Msx1os	-4.27558	0.0440442	0.203179
Mir1912	-4.26042	0.0215535	0.114802
Tead4	-4.2561	0.01782	0.0985503
Myoz3	-4.25338	0.0374664	0.178351
Gnrh1	-4.24423	0.0129331	0.0756497
Wif1	-4.24264	2.6921e-05	0.000327902
Gjc3	-4.24143	2.58411e-23	3.38013e-21
Gm12295	-4.2358	0.0124186	0.0732437
Hist1h2bk	-4.2344	1.6714e-42	8.38067e-40
Hist1h2ba	-4.22828	2.39385e-05	0.000294356
4930556M19Rik	-4.22375	0.00834655	0.052423
Prdm8	-4.21384	2.49524e-09	6.13646e-08
Gjc2	-4.21376	0.0182373	0.100489
Gcgr	-4.20397	0.0459953	0.210406
Kank4os	-4.20145	0.0403709	0.189611
Nhlh2	-4.18867	1.11765e-43	6.11356e-41
B930059L03Rik	-4.18316	0.0218923	0.11616
Slc32a1	-4.17861	2.60928e-13	1.15441e-11
Ifi205	-4.14607	0.00380772	0.0267444
Erbb3	-4.13737	0.00442405	0.0304455
Nhlh1	-4.13607	2.58391e-27	5.05529e-25
Cdk18	-4.13573	2.48878e-08	5.21172e-07
Scrt1	-4.08107	2.26322e-18	1.77624e-16
Adgrd1	-4.08074	0.000150696	0.00155352
Gsg1	-4.0742	0.0284483	0.143371
Platr8	-4.07335	0.0107606	0.0649848
Pla2g5	-4.06067	0.023216	0.122001
Crnde	-4.06057	1.23644e-05	0.000162085
Lgr5	-4.05563	1.21348e-11	4.24505e-10
Slco4a1	-4.05484	0.000117662	0.00125083
Fgfr4	-4.04497	0.0194009	0.105282
Hist1h4i	-4.04468	6.72757e-10	1.79114e-08
Tbata	-4.042	1.01737e-07	1.93311e-06
Ccdc33	-4.01487	0.0152248	0.086504
Ly6c2	-4.01095	0.0200066	0.108028
Tnxb	-4.00542	1.48725e-12	5.88737e-11
Spint2	-4.00352	0.000162056	0.00165551
Nphs1	-4.00114	2.03646e-08	4.35547e-07
1700047M11Rik	-3.99964	0.0082852	0.0520739
Col1a1	-3.98533	1.22569e-09	3.1562e-08
Spata25	-3.98383	0.0383443	0.181763
Adamts14	-3.98329	0.000101672	0.00109766
Tmem88b	-3.9818	6.227e-09	1.45037e-07
Zfp819	-3.97774	0.026684	0.136567
Cygb	-3.95648	5.06365e-20	4.71155e-18
Grm4	-3.94994	7.91116e-11	2.44947e-09
Meis1	-3.94271	5.6641e-56	6.81618e-53
Cemip	-3.94217	4.07769e-10	1.12548e-08
Tbc1d30	-3.93989	3.9579e-26	6.93632e-24
Stac	-3.93507	0.00875375	0.054544
Mgp	-3.93388	2.70519e-06	4.02899e-05
Scarna13	-3.92296	1.25276e-14	6.46101e-13
Grid2ip	-3.91456	9.43372e-10	2.45372e-08
Hist2h2bb	-3.90723	1.64054e-09	4.14754e-08
Acta2	-3.88747	2.34354e-05	0.000288562
Rtbdn	-3.87379	0.0265029	0.135872
9130008F23Rik	-3.87193	0.0208605	0.111837
4932435O22Rik	-3.86504	0.0133604	0.0775215
Hist1h2ac	-3.85748	4.05177e-28	8.81187e-26
4933408N05Rik	-3.85727	0.0366703	0.175487
Prss52	-3.85453	0.0277451	0.140563
Penk	-3.85377	2.23887e-05	0.000276997
Acpp	-3.84482	0.0269433	0.137699
Dao	-3.84434	0.0485454	0.219457
Cpz	-3.84335	0.00170905	0.0134787
1700026L06Rik	-3.83858	0.0458542	0.209867
Psrc1	-3.83788	3.46765e-16	2.15843e-14
D6Ertd527e	-3.81533	0.0478832	0.217062
Cldn1	-3.80882	6.37339e-05	0.000717245
Ror1	-3.8049	6.61355e-12	2.41174e-10
Hist1h2bb	-3.80409	3.10226e-20	3.04342e-18
Kl	-3.80182	6.48924e-10	1.73024e-08
L3mbtl4	-3.79991	0.0175918	0.0975576
Wdr72	-3.79878	0.0211739	0.113248
Steap1	-3.79072	0.00206166	0.015808
Ybx2	-3.7789	0.00244762	0.018257
Hist1h2ah	-3.77815	9.11522e-17	6.07155e-15
Nkx6-2	-3.77643	0.0478643	0.217031
Fabp3	-3.77441	6.37964e-16	3.85525e-14
Slc35d3	-3.76735	0.0497724	0.223604
Mal	-3.76412	1.8333e-16	1.16936e-14
Abi3bp	-3.76255	4.8048e-12	1.78828e-10
Foxl2os	-3.7602	0.0291252	0.145998
Myrf	-3.74021	6.84106e-17	4.65993e-15
Unc5c	-3.73497	7.04727e-36	2.59613e-33
AV051173	-3.73106	0.0364119	0.174389
Rcor2	-3.72535	8.39338e-29	1.94242e-26
Xkr7	-3.71925	2.71808e-12	1.04392e-10
Hist2h3b	-3.70987	3.01975e-12	1.15486e-10
Cbfa2t3	-3.70737	2.16161e-43	1.14763e-40
Gm8580	-3.69794	0.038522	0.182462
Lhx1os	-3.69295	9.35644e-06	0.00012604
Mtag2	-3.69205	0.0144508	0.08281
Fa2h	-3.6891	5.38741e-15	2.86024e-13
Atg9b	-3.68767	0.0352318	0.169909
Trpv4	-3.68235	0.00013032	0.00136451
Chrnb4	-3.67591	0.000982649	0.00828095
Fam212a	-3.6694	0.0272489	0.138828
Ndst3	-3.66423	2.94013e-14	1.43827e-12
6330409D20Rik	-3.6602	0.0080465	0.0507858
Gm14204	-3.65921	3.06573e-05	0.000367461
Ano7	-3.65152	0.0183091	0.1007
Clic6	-3.65055	1.18918e-07	2.23837e-06
Tgtp1	-3.62298	0.0482187	0.218363
Emp3	-3.61817	7.14844e-08	1.39499e-06
1700056E22Rik	-3.61475	0.0378991	0.179983
Greb1l	-3.60848	6.21593e-13	2.58534e-11
Comp	-3.60365	0.045612	0.20897
Hist1h2ag	-3.59679	7.63442e-25	1.13892e-22
Acer2	-3.59432	0.000489228	0.00444889
Hist1h3c	-3.58814	3.61928e-11	1.17927e-09
Fam71a	-3.58482	0.0133562	0.0775215
Mirlet7g	-3.58266	3.10387e-05	0.000371538
Tstd1	-3.57927	0.00211703	0.0161584
Mir128-2	-3.57569	0.0144998	0.0830116
Gm9899	-3.57435	0.0200023	0.108028
St18	-3.56645	1.58502e-08	3.44298e-07
H60b	-3.55706	0.0307497	0.152045
Tfap4	-3.55399	2.63057e-05	0.000321493
Rnf225	-3.55196	0.00166942	0.0132112
Nxph4	-3.54624	2.08646e-08	4.45712e-07
Six1	-3.53956	0.0332194	0.161847
Cyp26b1	-3.53911	2.6927e-07	4.80772e-06
Chn2	-3.53359	3.96306e-20	3.80517e-18
Sgpp2	-3.52976	1.04864e-08	2.34852e-07
Tmem178	-3.52684	2.13973e-28	4.82803e-26
Mfap4	-3.52008	2.43271e-14	1.1998e-12
Ooep	-3.51005	0.0473982	0.215295
St6galnac2	-3.50795	5.22854e-08	1.04403e-06
Mir124a-1hg	-3.49972	4.27137e-14	2.06824e-12
Capn12	-3.49613	0.0262645	0.134917
Cntn2	-3.49589	6.4888e-14	3.08235e-12
Hist1h3b	-3.4947	1.10944e-16	7.28237e-15
Tmem114	-3.49284	0.00502798	0.0339417
Scrt2	-3.48077	1.52925e-05	0.000195691
Nppc	-3.47371	0.0273379	0.139125
Trabd2b	-3.45971	8.53342e-05	0.000938676
D030068K23Rik	-3.45333	3.55364e-09	8.53015e-08
Pld5	-3.45136	2.59693e-06	3.887e-05
Sostdc1	-3.43645	0.019215	0.104473
Plxnb3	-3.43435	7.98929e-22	9.01341e-20
Hist1h3d	-3.42515	3.7293e-12	1.41424e-10
Sspo	-3.42129	0.0100996	0.0617159
Ptch2	-3.41366	3.43211e-06	5.00428e-05
Mab21l1	-3.40496	4.66587e-08	9.38947e-07
Gm10389	-3.39835	0.0201039	0.108412
Trpm5	-3.39814	0.00951526	0.0584928
Gad1	-3.39358	1.55046e-19	1.37869e-17
Ugt8a	-3.3932	1.06424e-34	3.76677e-32
Neurod2	-3.39155	2.38365e-14	1.17883e-12
Gm13242	-3.38995	0.0380116	0.180423
Hist1h2ak	-3.37462	1.28785e-27	2.67208e-25
Epha8	-3.35113	1.18661e-07	2.23585e-06
Gsn	-3.34787	2.97119e-16	1.86875e-14
Zic1	-3.34481	2.12519e-08	4.52915e-07
Nxph3	-3.34126	0.00260654	0.0191887
Loxl4	-3.31544	0.00170769	0.0134785
Hist1h2ab	-3.31166	1.12203e-23	1.51148e-21
Adamts4	-3.30158	1.67293e-06	2.58324e-05
Gyltl1b	-3.30116	0.0116453	0.069366
Clrn1	-3.29781	0.000381218	0.00355994
Cacng2	-3.29645	1.30808e-13	6.10133e-12
Apitd1	-3.28784	0.00373695	0.0263087
Lum	-3.28284	7.7325e-10	2.03679e-08
Aoc3	-3.28018	0.00253569	0.0187512
Best3	-3.27913	0.0150019	0.0854495
Tmem150cos	-3.26969	0.0460766	0.210642
Enpp2	-3.2679	1.72355e-27	3.53543e-25
Lbp	-3.26618	2.17442e-09	5.40641e-08
Serping1	-3.26596	7.43601e-17	5.04614e-15
Paupar	-3.2582	0.0131291	0.0765481
1700102P08Rik	-3.25786	0.0208129	0.111647
Zc3h12a	-3.25516	0.0269876	0.13788
Sept4	-3.24874	5.45075e-30	1.40559e-27
Hist1h4j	-3.2467	7.86012e-11	2.44205e-09
Slc29a1	-3.24574	5.96122e-16	3.6231e-14
Hist1h2bj	-3.23513	1.65247e-09	4.16603e-08
Fam159b	-3.23351	0.00966795	0.059339
A730046J19Rik	-3.22944	0.0257217	0.132658
Clic3	-3.22753	0.0288508	0.144824
2900079G21Rik	-3.21384	0.000101297	0.00109492
Pcolce	-3.21314	1.25146e-12	4.99783e-11
Moxd1	-3.21174	3.77194e-08	7.68481e-07
Procr	-3.20437	0.022089	0.117032
Alx4	-3.19903	0.000133999	0.00139413
Fbln5	-3.19836	1.16466e-06	1.85718e-05
Smarca5-ps	-3.19132	3.80158e-27	7.30024e-25
Mybpc1	-3.17943	1.39633e-08	3.07006e-07
Hist1h4a	-3.17357	1.62612e-14	8.24527e-13
Tph1	-3.17353	0.0271273	0.138326
Rltpr	-3.17086	2.75355e-05	0.000334259
Pla2r1	-3.16846	0.00929093	0.0573369
Naaladl1	-3.16704	0.00401251	0.0280082
Twist1	-3.16229	0.0101188	0.0617911
Tprn	-3.15539	2.13067e-12	8.28895e-11
Rassf4	-3.15495	1.90295e-13	8.58754e-12
Hs3st5	-3.14674	0.00207739	0.0158961
Pdlim3	-3.14061	5.77763e-12	2.12841e-10
Nanos1	-3.13876	2.2199e-15	1.24833e-13
Scube2	-3.13242	9.25722e-07	1.50678e-05
Hist1h2ad	-3.13117	9.55573e-19	7.94887e-17
Srrm3	-3.12249	1.06182e-11	3.75087e-10
Tmprss6	-3.12233	0.0080081	0.0505978
Dusp4	-3.10781	1.82085e-11	6.24869e-10
4930444F02Rik	-3.10454	0.0210189	0.112552
Kit	-3.10252	3.45248e-19	2.99619e-17
Fap	-3.09999	2.86474e-05	0.000346359
Hcar1	-3.09735	0.0130852	0.0763664
Gls2	-3.09605	0.0449008	0.206393
Eif4e3	-3.09579	7.24672e-15	3.79161e-13
Adam1b	-3.09571	0.0118993	0.0705633
Adm	-3.08969	0.0303971	0.150866
Tppp3	-3.08806	2.0739e-09	5.16358e-08
Itga11	-3.08751	9.85291e-08	1.87809e-06
Fam110a	-3.08543	2.81878e-10	8.01287e-09
Hist1h2an	-3.07956	1.44021e-08	3.1531e-07
Itgae	-3.07443	0.0177271	0.0981298
Prdm6	-3.07079	0.00726068	0.0464916
9630013A20Rik	-3.06464	1.33286e-13	6.20088e-12
Itih2	-3.05306	5.58891e-06	7.90018e-05
Slc26a10	-3.04818	0.0471118	0.214264
Scube1	-3.04496	7.37489e-10	1.95771e-08
Myo5c	-3.04416	0.0188652	0.102912
Ap1g2	-3.04136	6.88958e-08	1.34739e-06
Tubb4a	-3.03771	4.58393e-52	4.13723e-49
Cfap61	-3.03257	0.0060816	0.0398038
4932418E24Rik	-3.03216	0.0232895	0.122316
Car12	-3.03165	0.000245175	0.00239483
Col6a2	-3.0222	9.42858e-11	2.89941e-09
Cbln3	-3.01995	0.002731	0.0199989
Slc9a5	-3.00745	1.78899e-09	4.49138e-08
Mybpc3	-3.00568	0.00309983	0.0223462
Hist1h1c	-3.0045	6.28437e-10	1.67967e-08
Ccrl2	-3.00294	0.00220865	0.0167444
Arhgap28	-2.99451	1.20787e-11	4.23366e-10
Wnt3	-2.99304	0.0002167	0.00214573
Htr7	-2.99114	0.0316964	0.155772
Col15a1	-2.99045	2.83329e-11	9.45354e-10
Fgf9	-2.98517	0.00115177	0.00952824
Dlk1	-2.98151	0.043045	0.199591
Ndrg1	-2.98014	0.00104723	0.00875973
Epn3	-2.97791	0.0230433	0.121295
Col6a3	-2.97692	1.5475e-14	7.93578e-13
Astl	-2.97518	0.0462492	0.211193
Hist1h3e	-2.97165	1.44109e-08	3.1531e-07
Maml3	-2.96724	1.67372e-20	1.69732e-18
Gdf10	-2.96211	1.80194e-18	1.4329e-16
Rasd1	-2.96172	0.000771774	0.00668152
Gm15816	-2.96089	0.0231892	0.121931
Ina	-2.95006	9.42833e-21	9.68685e-19
Ppifos	-2.94708	0.00116001	0.00959197
Ppp2r2c	-2.94573	0.000121053	0.00128085
Tspan1	-2.94233	0.0486513	0.219716
Fxyd1	-2.93593	1.9017e-14	9.56198e-13
Slc5a5	-2.93549	0.000826697	0.00707909
Ptchd1	-2.93315	3.15775e-05	0.000376988
Srpk3	-2.92999	0.000265152	0.00256767
Kifc5b	-2.92795	1.77359e-05	0.000224352
Prtg	-2.92746	2.47941e-05	0.000304255
Slc16a11	-2.9274	0.00106241	0.0088785
Spp1	-2.92424	0.0154704	0.0876552
Gja4	-2.91591	0.00911952	0.0563755
Wisp1	-2.91414	0.00257571	0.0189927
Abcc8	-2.91196	0.0004328	0.00398976
Ngfr	-2.90515	2.82828e-05	0.000342181
Gpr182	-2.90226	0.000143833	0.00148786
Shisa3	-2.89864	0.00147489	0.0118432
Hist1h2ae	-2.89743	5.32459e-13	2.25092e-11
Gria4	-2.89538	3.33842e-20	3.22256e-18
Hist2h2ab	-2.89443	1.99857e-10	5.85653e-09
Chdh	-2.89023	0.0131524	0.0766101
Gpr83	-2.88908	0.00251044	0.0186109
Stk32a	-2.88191	2.45358e-16	1.55949e-14
Sytl3	-2.87941	0.0102703	0.0625736
Casp12	-2.87716	0.0193842	0.105266
Plk3	-2.8753	3.07829e-10	8.69581e-09
Lrig3	-2.87391	1.65101e-13	7.52584e-12
Gdpd5	-2.86907	8.7303e-19	7.29586e-17
Elovl7	-2.85984	4.80966e-13	2.04762e-11
Sytl2	-2.85863	2.57079e-06	3.85746e-05
Bcas1	-2.85859	1.04917e-16	6.93721e-15
Aqp1	-2.857	1.08673e-05	0.000143501
Mmp28	-2.8563	0.00825548	0.0519051
Lama1	-2.85095	6.33687e-13	2.62958e-11
Mrgprf	-2.84601	0.0218265	0.115879
Gxylt2	-2.84289	0.00186701	0.0145516
Slc6a13	-2.84272	3.51962e-10	9.83478e-09
Hist1h1d	-2.83858	7.08081e-15	3.71557e-13
Hist1h1b	-2.83486	7.83837e-13	3.21569e-11
Ndufa4l2	-2.825	0.0217225	0.115565
Sphk1	-2.82297	0.0050429	0.034017
Hist1h2af	-2.82272	2.2499e-08	4.76118e-07
Chrdl2	-2.81886	0.0106807	0.0646535
Hist1h4f	-2.81676	0.000982028	0.00827958
Fzd10	-2.81252	8.66155e-05	0.000951031
Adamts18	-2.81071	7.61891e-17	5.13168e-15
Lamc3	-2.80843	1.9535e-05	0.00024505
Spon2	-2.80816	0.0247855	0.128793
Myh11	-2.80703	0.0101055	0.0617309
Fhl3	-2.80684	3.0714e-07	5.41953e-06
Trf	-2.80379	5.60365e-12	2.06854e-10
Acss3	-2.796	8.2605e-05	0.000913666
Ntn1	-2.79076	1.51714e-14	7.80222e-13
Mgat5b	-2.78907	5.57686e-16	3.41247e-14
B430010I23Rik	-2.78902	0.00287641	0.0209279
Nos3	-2.78751	0.00189162	0.0146989
Postn	-2.78412	1.06664e-10	3.25235e-09
Ecscr	-2.78294	0.00790755	0.0500488
Hist1h2bf	-2.77914	3.89919e-11	1.25911e-09
Glce	-2.77853	9.22588e-26	1.55642e-23
Fam198b	-2.77793	4.41526e-05	0.000511224
Adamts2	-2.76563	9.48689e-07	1.54e-05
Ppp2r2cos	-2.7637	0.0212665	0.113675
Bnc2	-2.76334	5.18884e-05	0.000592434
Cyyr1	-2.76307	0.000887625	0.00753646
Clmp	-2.75951	1.68665e-08	3.6462e-07
Zbtb46	-2.75743	6.41855e-07	1.07979e-05
4933406I18Rik	-2.75636	0.0104515	0.0634365
Tubb2a-ps2	-2.75119	0.0034239	0.0243902
Neu4	-2.75077	0.000852493	0.00726894
Cxcl2	-2.74933	2.1548e-05	0.000267512
Hrc	-2.74838	0.0389889	0.184334
C1qtnf1	-2.7483	0.000118351	0.00125742
Pim1	-2.7468	2.84615e-07	5.05667e-06
Pcp4l1	-2.74179	0.000395134	0.00367808
Mmp24	-2.74158	6.36703e-13	2.63604e-11
Cyp2t4	-2.74073	0.00383444	0.0269112
Tspan4	-2.73723	2.44488e-08	5.13169e-07
Megf11	-2.73614	3.03176e-10	8.59125e-09
Kcnj13	-2.73535	1.88778e-08	4.04708e-07
Mnda	-2.73169	0.0410055	0.191937
Gm5862	-2.72543	0.0300614	0.149668
Dcn	-2.724	2.80134e-17	1.95996e-15
Crtac1	-2.72377	5.54088e-05	0.000627862
Zfp618	-2.72301	0.000103259	0.00111279
Gpr62	-2.72164	0.00835759	0.052474
Ssc5d	-2.7204	9.45574e-14	4.44494e-12
Hist1h3g	-2.7189	6.96385e-06	9.60309e-05
Pglyrp1	-2.71709	0.00173259	0.0136453
Thsd4	-2.71616	3.20964e-10	9.0527e-09
Gpc3	-2.71518	4.00134e-11	1.28979e-09
Pth1r	-2.7139	2.66354e-11	8.92013e-10
Trim15	-2.71352	0.0468149	0.213398
Emcn	-2.70956	0.0035312	0.0250557
Aebp1	-2.70344	4.54387e-13	1.93904e-11
Astn2	-2.70105	3.4609e-18	2.66977e-16
C1qtnf2	-2.70092	0.00219764	0.0166749
Msx2	-2.69924	9.59404e-06	0.000128664
Cerkl	-2.6981	0.0350501	0.169304
Piezo1	-2.6947	1.46743e-13	6.7573e-12
Col14a1	-2.69243	0.0012158	0.0100075
Apod	-2.68879	5.92421e-13	2.48116e-11
Hist1h2bl	-2.68714	1.67359e-21	1.86481e-19
Hmga2	-2.67795	0.0251745	0.130371
Lims2	-2.67485	1.63307e-08	3.54309e-07
Agpat2	-2.67308	0.00825491	0.0519051
Hist1h2ai	-2.67217	2.31729e-08	4.89232e-07
Rec8	-2.67094	0.00228643	0.0172471
Cldn2	-2.66659	0.00126411	0.0103401
Slc22a6	-2.66197	2.83551e-08	5.87644e-07
Ankle1	-2.65884	3.03181e-05	0.000363772
Nrm	-2.65882	2.77501e-08	5.75768e-07
Usp44	-2.65694	0.022827	0.120342
Map3k6	-2.65651	0.0113635	0.0679891
Gm6498	-2.65474	0.00723378	0.0463532
Hist1h2bh	-2.65432	5.35196e-09	1.25792e-07
Zfp341	-2.6525	1.51892e-06	2.36567e-05
Tmem88	-2.64479	0.000555624	0.00497993
Hist1h4b	-2.64419	3.63302e-05	0.000426165
Trpm3	-2.6411	1.36314e-10	4.10786e-09
Duox1	-2.64067	0.000182742	0.00183668
Myof	-2.63308	3.58577e-05	0.000421398
Igfbpl1	-2.63277	0.000854731	0.00728459
Nrk	-2.62287	0.00397266	0.0277694
0610043K17Rik	-2.62056	0.0243923	0.127146
Klhdc7a	-2.61794	0.00368631	0.0259861
Dcc	-2.61512	3.55281e-21	3.79478e-19
Sh2d3c	-2.61154	6.14514e-13	2.5618e-11
Shf	-2.61037	1.69348e-06	2.6105e-05
1500015O10Rik	-2.60819	3.03856e-07	5.36683e-06
Mbnl3	-2.60588	0.000123271	0.00130051
Otx2	-2.60543	0.00293832	0.0213353
Ogn	-2.60047	1.3684e-09	3.50867e-08
Mxd3	-2.60026	0.0251963	0.130395
Pcsk9	-2.59974	0.00119242	0.00983294
4930563F08Rik	-2.59917	0.00457843	0.0313644
Tgfbi	-2.59699	3.12e-05	0.000373221
Rnf113a1	-2.59305	0.0186358	0.102049
Lrrc17	-2.58786	2.6467e-05	0.000323244
Slfn3	-2.57697	0.0339529	0.164887
Aoc2	-2.57676	0.0144406	0.0828038
Wfikkn1	-2.57675	0.0493264	0.221932
Mndal	-2.5754	1.12662e-07	2.12949e-06
Ctsk	-2.56839	0.00474576	0.0323989
Pnoc	-2.56771	0.0142696	0.0819274
Clvs1	-2.561	3.78474e-13	1.64227e-11
Cabp1	-2.5596	0.0144234	0.0827319
Hist1h2be	-2.55906	1.53065e-18	1.22799e-16
Nfasc	-2.55821	2.17516e-25	3.47468e-23
Kifc1	-2.55572	1.69565e-08	3.66126e-07
Gprin3	-2.55442	0.000835713	0.00714611
Bcas1os2	-2.55228	0.00890184	0.055275
Slc13a4	-2.55057	9.09514e-09	2.06511e-07
Adamtsl3	-2.54597	0.000132415	0.00138163
Ushbp1	-2.54574	0.0161595	0.0908141
Fbxl15	-2.53396	0.000121787	0.00128635
Cdca3	-2.52978	1.76357e-05	0.000223241
Gpatch3	-2.52205	0.0247383	0.128652
Tbx15	-2.52093	0.00524272	0.0350765
Recql4	-2.52005	8.05374e-05	0.000892437
Fst	-2.51799	0.00427922	0.0295728
Lox	-2.51545	0.000152751	0.00157111
Arhgef15	-2.51057	0.000113991	0.00121467
Sox18	-2.51032	0.00672382	0.0434401
Gm20125	-2.50492	0.0372086	0.1774
F5	-2.49917	1.52399e-06	2.37151e-05
Troap	-2.49757	1.43161e-05	0.000184322
Crispld1	-2.49491	0.000120294	0.00127506
Cdt1	-2.49038	9.17253e-06	0.000123839
Kif19a	-2.48781	1.5048e-06	2.3457e-05
Ifi203	-2.48659	0.000118938	0.00126291
Hist1h3i	-2.4856	5.74616e-06	8.10976e-05
Plekhg4	-2.48337	0.0412123	0.192776
Aurkb	-2.48257	7.37696e-12	2.66857e-10
Ypel2	-2.48076	2.04447e-12	7.97079e-11
Gm15455	-2.48072	0.0180478	0.0996272
Nfatc4	-2.4797	2.76336e-06	4.10209e-05
Celsr3	-2.47927	3.84509e-12	1.45509e-10
Hspb1	-2.46886	0.00255586	0.0188695
2700099C18Rik	-2.46551	8.52791e-06	0.000116179
Mmp17	-2.46499	1.13041e-08	2.52537e-07
Cdca8	-2.46423	3.43655e-15	1.89704e-13
Fgd5	-2.46421	0.00425406	0.0294327
Sp5	-2.46352	0.00136675	0.0110782
Ctxn3	-2.46082	0.0408145	0.191163
Mtcl1	-2.45708	2.86931e-11	9.53849e-10
Lrrc32	-2.45308	1.42674e-07	2.66329e-06
Hist1h3h	-2.45214	0.000151888	0.00156402
Rph3al	-2.45105	0.0406641	0.190607
Mdga1	-2.45061	2.53313e-24	3.68755e-22
Hps4	-2.45024	6.03076e-10	1.61996e-08
C2cd4c	-2.4483	0.0240632	0.125808
Tymp	-2.44808	0.00934659	0.057641
Serpine1	-2.44305	0.0275956	0.140042
Ypel4	-2.44119	3.52467e-05	0.000415299
Exph5	-2.43413	5.98325e-06	8.40496e-05
Lilr4b	-2.43391	0.0418518	0.195009
Col18a1	-2.42821	1.1889e-05	0.000156192
Grip2	-2.42523	0.000593612	0.00528889
Cdc25c	-2.42177	2.863e-11	9.53505e-10
2700054A10Rik	-2.42041	0.00015262	0.00157066
Tmem151b	-2.41544	4.46238e-08	9.00004e-07
Il34	-2.41464	0.000446205	0.00410013
Fhl2	-2.41431	0.000169859	0.00172448
Npas4	-2.41397	0.024665	0.128382
Lrrn4cl	-2.41267	0.0186686	0.102081
Slc6a12	-2.40951	0.00113526	0.0094219
Chac1	-2.40628	0.0343651	0.166575
Sema3f	-2.40414	0.0360998	0.1734
Trpv6	-2.39727	0.0150585	0.085721
Tgif1	-2.39576	6.08449e-08	1.20561e-06
D430041D05Rik	-2.39542	1.43895e-11	5.00471e-10
Foxp3	-2.3954	0.0329486	0.160744
Crhr1	-2.39276	0.0284798	0.1434
Ucma	-2.3911	0.0312956	0.15418
Cdh7	-2.38955	0.000375696	0.00351019
Slfn10-ps	-2.38911	0.015251	0.0865984
Dll4	-2.38733	3.95844e-05	0.000460399
Rhebl1	-2.38615	0.00951712	0.0584928
Fkbp11	-2.38538	0.0214456	0.114497
Ly6e	-2.38519	1.12592e-08	2.51846e-07
Mamstr	-2.38148	0.0320561	0.15701
D030028A08Rik	-2.3812	1.64082e-05	0.000208774
Tmem253	-2.37568	0.0466046	0.212654
Tgm2	-2.37362	0.00195734	0.0151185
Fxyd5	-2.37239	0.000126678	0.00133023
March11	-2.37168	0.040388	0.189611
E130012A19Rik	-2.36945	3.24701e-06	4.7536e-05
Ccdc108	-2.36842	3.91757e-07	6.80617e-06
Pitpnm3	-2.36765	2.66047e-05	0.000324488
Sf3a2	-2.36735	1.80514e-05	0.000227546
Itprip	-2.36481	0.000861944	0.00733476
Tonsl	-2.36365	0.000104225	0.0011212
Lgi3	-2.36308	4.12861e-07	7.13164e-06
Klhl14	-2.362	0.0211418	0.113109
Zfp423	-2.36163	4.32847e-27	8.22454e-25
Car10	-2.3583	1.31136e-05	0.000170788
Calml4	-2.35788	0.0134923	0.0781861
Cntnap1	-2.35785	0.000169631	0.00172411
Hist1h2bg	-2.35674	2.18164e-10	6.32116e-09
Rasa4	-2.35577	0.00415557	0.0288286
Smarcd2	-2.35512	2.55838e-10	7.33038e-09
Zmat4	-2.35478	0.00243481	0.018184
Cbx2	-2.35183	5.94362e-05	0.000671811
Pltp	-2.35103	2.65916e-05	0.000324488
Mcam	-2.35031	1.51687e-05	0.000194467
Itpr3	-2.34844	0.00552322	0.0367353
Gm17769	-2.34745	0.0306176	0.151579
Ube2c	-2.34405	3.99263e-15	2.19061e-13
Tmem74	-2.34234	0.000137137	0.00142268
Ace	-2.34173	2.24875e-05	0.000277839
Dsp	-2.3401	0.0167603	0.0936366
Dpp4	-2.3364	0.00245328	0.0182917
Scube3	-2.33578	0.00125756	0.0102949
Itgb4	-2.33513	0.00254786	0.0188258
Gm6251	-2.33211	0.0127971	0.0750002
Cd59b	-2.32907	0.0439003	0.20273
Plk1	-2.32731	1.81985e-11	6.24869e-10
4930532I03Rik	-2.32607	0.0286704	0.144079
Mir5133	-2.32589	0.0448423	0.206176
Eya2	-2.32381	0.00132459	0.0107752
Cacna1f	-2.32109	0.0487377	0.219947
Epha10	-2.3179	0.00168824	0.0133425
Egflam	-2.31322	0.000859909	0.00732525
Hist1h1a	-2.31273	0.00341484	0.0243353
Zic4	-2.31072	0.0169408	0.0944991
Emb	-2.31014	2.1853e-05	0.00027074
Anpep	-2.30919	9.39521e-08	1.8061e-06
Esyt1	-2.30646	1.04764e-05	0.000138874
Igf2bp2	-2.30641	8.80189e-05	0.000965267
Nek2	-2.30476	3.94587e-05	0.000459232
Smim18	-2.29759	0.00582177	0.0383816
Angptl2	-2.29397	8.38172e-06	0.000114274
Nacad	-2.29154	8.61954e-12	3.08713e-10
Spire2	-2.28803	0.00932879	0.0575509
Epb4.1	-2.28755	2.57818e-32	7.88792e-30
Zbtb8a	-2.28517	0.000162791	0.00166113
Lag3	-2.28342	0.0342145	0.165889
H2-T10	-2.27888	0.0151046	0.0859563
Bmp6	-2.2786	8.78071e-07	1.4379e-05
Kif2c	-2.27121	2.24477e-09	5.55684e-08
Anxa1	-2.27084	0.0359143	0.172739
Grik3	-2.27057	1.20357e-08	2.67228e-07
Zfpm1	-2.26918	0.000589534	0.00525775
Spag8	-2.26916	0.0359813	0.172969
Rbfox3	-2.26914	8.57034e-05	0.000942164
Zfp599	-2.26753	2.41371e-06	3.63312e-05
Cdc25b	-2.26453	1.39117e-07	2.60499e-06
Igf2	-2.26335	5.55876e-12	2.06039e-10
Ugt1a6b	-2.26109	0.00578759	0.0381841
Col3a1	-2.26028	2.19068e-09	5.43933e-08
Arg1	-2.25296	0.0333867	0.162574
Csl	-2.25238	0.038567	0.182627
Onecut2	-2.25098	8.67062e-07	1.42156e-05
Il1b	-2.25097	0.0401136	0.188565
Tspan2	-2.24933	4.3503e-15	2.37242e-13
Wnk4	-2.24632	0.00510728	0.034387
Bok	-2.24469	1.71825e-06	2.63743e-05
Mtfr2	-2.24109	0.00588838	0.0387359
Sufu	-2.23625	1.57665e-14	8.03588e-13
Gm1661	-2.23538	0.0424617	0.197342
Eme1	-2.23531	0.0032156	0.0230978
Ccdc17	-2.2327	0.013146	0.0765971
Strip2	-2.23255	2.93126e-05	0.000353219
Sned1	-2.23144	1.76596e-07	3.24947e-06
Tll1	-2.22765	0.0029569	0.0214444
Hist2h2ac	-2.22583	2.24724e-09	5.55684e-08
Fmod	-2.22542	6.46614e-06	9.01315e-05
Tcp11	-2.22399	0.0430592	0.199605
Pif1	-2.2227	0.000537791	0.0048369
Slc37a1	-2.21995	0.0449243	0.206448
Elavl3	-2.21979	6.24596e-15	3.28705e-13
Tspan17	-2.21919	0.00177152	0.0139276
Nfil3	-2.21598	1.02879e-05	0.000136909
Doc2g	-2.21539	0.0443349	0.204207
Uck2	-2.21532	2.5056e-11	8.45764e-10
Fign	-2.21215	0.000512894	0.0046384
Icam1	-2.21141	0.0102777	0.0625922
Vtn	-2.20967	5.8285e-09	1.36459e-07
Pde3a	-2.20818	1.03573e-11	3.67308e-10
Zic5	-2.20794	2.05758e-07	3.75544e-06
St8sia5	-2.20643	0.000209706	0.00208218
E2f7	-2.2024	3.49334e-09	8.40777e-08
Tmem91	-2.20213	0.00724683	0.0464204
Rassf3	-2.19811	1.24196e-06	1.97346e-05
Kcnj3	-2.19697	0.0118798	0.0705401
Cacnb3	-2.19568	2.30203e-07	4.15955e-06
Itga10	-2.19485	0.0023206	0.017432
Mycbpap	-2.19476	0.00350935	0.0249203
Perp	-2.18635	0.0102878	0.0626326
Osbp2	-2.18619	0.00087835	0.00746474
Irf7	-2.18549	0.0339504	0.164887
Dock5	-2.1789	0.000162651	0.00166064
Cdh24	-2.17636	5.06912e-07	8.61607e-06
Efemp1	-2.17233	3.40668e-06	4.97122e-05
Robo4	-2.16783	0.0133302	0.0774582
Ttc39a	-2.16488	0.0227892	0.120177
Galnt6	-2.16028	0.0416455	0.1944
Htr2c	-2.15985	0.0377124	0.179427
Podxl2	-2.15982	5.29261e-11	1.68793e-09
Tunar	-2.15782	0.0279341	0.141394
Edn3	-2.15402	0.000777946	0.006719
Slc2a4	-2.15401	0.00732877	0.0468289
Abca7	-2.14973	7.19273e-07	1.19886e-05
Gm12504	-2.14893	0.000258638	0.00251274
Lamb1	-2.14867	1.9039e-11	6.52062e-10
Tmod1	-2.14844	0.0223441	0.118176
Cd83	-2.14826	0.000184176	0.001848
Slc6a20a	-2.14453	0.000189907	0.00190233
Frmd5	-2.14445	2.71394e-10	7.73923e-09
Clasrp	-2.14011	5.26724e-08	1.04944e-06
A930009A15Rik	-2.13867	0.00605435	0.0396542
Thbs2	-2.1381	1.64118e-05	0.000208774
Melk	-2.13555	2.86355e-07	5.07759e-06
Neurod1	-2.13546	1.69218e-07	3.12326e-06
Hist3h2ba	-2.13463	2.70085e-06	4.02585e-05
Zfp579	-2.13441	4.45733e-06	6.3958e-05
Gstm2	-2.12985	0.025759	0.132812
Smad7	-2.12726	8.21346e-10	2.15496e-08
2810429I04Rik	-2.12362	0.0451046	0.207066
Lrrc36	-2.12042	0.00576597	0.0380554
Sema6c	-2.12036	1.87762e-05	0.000236517
Mecom	-2.11986	0.0087054	0.0543365
LOC100861615	-2.11917	0.0102972	0.0626476
Cenpn	-2.11592	5.6449e-07	9.54977e-06
Clec2d	-2.11166	0.0174604	0.0969777
Ackr1	-2.11043	4.72618e-08	9.50026e-07
Gm5087	-2.10942	0.0365363	0.174938
Sv2b	-2.10778	3.92034e-05	0.00045657
Cdkn3	-2.10592	0.0131952	0.0768098
Ppap2c	-2.10524	0.0407034	0.190729
Fbxo27	-2.10504	0.0252182	0.130434
Haus5	-2.10492	0.000103774	0.00111701
Hpcal1	-2.10489	0.000659729	0.00581199
Actl6b	-2.10437	0.00901841	0.0558652
Acacb	-2.10398	0.00890521	0.055275
Rad51ap1	-2.10284	2.27587e-06	3.44356e-05
Ccl27a	-2.10256	7.10104e-07	1.18576e-05
Ppp1r3b	-2.10112	0.0202322	0.109023
Tmem181c-ps	-2.10109	6.87984e-08	1.34694e-06
Kcnb2	-2.09961	2.99551e-05	0.00035976
Tgfbr3	-2.09926	5.30387e-06	7.53859e-05
Rnaseh2c	-2.09862	0.000168601	0.00171557
Cadm3	-2.09683	3.11178e-11	1.02129e-09
Ccdc163	-2.09621	0.00583322	0.0384431
Xrcc3	-2.09545	1.57071e-08	3.416e-07
Enpp1	-2.09462	8.05703e-07	1.33551e-05
Sult4a1	-2.09392	0.00110557	0.0092136
Cntnap4	-2.09049	8.05295e-09	1.84941e-07
Impdh1	-2.09009	0.00221602	0.0167791
Ptgds	-2.08976	0.0101592	0.0619959
Slc38a4	-2.08938	0.00599602	0.0393436
Gm10432	-2.08539	0.0386779	0.183008
Gpr17	-2.08526	6.84258e-07	1.14578e-05
Myh7b	-2.08419	0.0273071	0.139047
Lrrc71	-2.08346	0.00475049	0.0324078
Cped1	-2.08241	5.22807e-05	0.000596159
5830415F09Rik	-2.08237	0.0437104	0.202001
Kcnj11	-2.08167	0.0136827	0.0790181
Syt9	-2.08012	1.37745e-05	0.000177906
Gtf3a	-2.07763	8.44174e-07	1.39035e-05
Gpr85	-2.07505	3.9638e-06	5.72618e-05
Cdc42ep3	-2.07455	8.65302e-06	0.000117529
Dazap1	-2.07081	1.20534e-10	3.6506e-09
Tigd3	-2.07065	0.0457201	0.209306
Sh2d5	-2.0683	0.00102435	0.00859227
Adamts10	-2.06808	1.0311e-09	2.67036e-08
Kank4	-2.06784	0.00890781	0.055275
Scara5	-2.06774	0.0389623	0.184257
Pianp	-2.06774	0.00180726	0.014147
Lrrc16b	-2.06685	1.73379e-07	3.1968e-06
Car13	-2.0636	0.00335602	0.0239445
Nrxn3	-2.0628	4.74975e-11	1.52017e-09
Sema4f	-2.05891	0.00239697	0.017931
Klhl29	-2.05766	6.12434e-06	8.58978e-05
Adck5	-2.05746	4.83369e-06	6.91387e-05
Hic1	-2.05722	0.0144191	0.0827319
Clec14a	-2.05549	0.027789	0.140746
Zfp536	-2.05472	2.15643e-10	6.27834e-09
Spdl1	-2.05405	0.000588449	0.00525134
Oip5	-2.05268	0.0107186	0.0648396
Igsf9	-2.05117	0.00102907	0.00862383
Ttll6	-2.04992	0.0194557	0.105495
Myo1d	-2.04666	0.002016	0.0155053
Ddc	-2.04658	0.0202458	0.109053
Hist1h4k	-2.04632	0.00217557	0.0165352
Aspdh	-2.0453	0.00526244	0.0351954
Gpc2	-2.04304	9.7734e-06	0.000130778
Tbx3	-2.04179	3.02324e-06	4.45127e-05
Btbd11	-2.03856	0.000314194	0.00297561
4930526I15Rik	-2.03552	0.0469442	0.213756
Cish	-2.0337	9.11394e-05	0.000995858
Nrg2	-2.03264	0.0190079	0.103534
Bcar1	-2.03018	2.28205e-09	5.63521e-08
5430405H02Rik	-2.02971	0.00260179	0.0191615
Chtf18	-2.0285	0.0182659	0.100585
Igfbp7	-2.02763	0.0155758	0.0880826
Foxm1	-2.0264	6.31605e-12	2.30792e-10
Ndc80	-2.02506	1.73679e-08	3.74562e-07
Kif18b	-2.02458	1.3275e-07	2.49351e-06
Slc10a1	-2.02333	0.0140909	0.0811082
Ube2t	-2.02167	0.0431809	0.200066
Adat3	-2.02163	0.0445845	0.205148
Spock3	-2.02132	0.0354008	0.170496
Prrt1	-2.02084	0.0235579	0.123617
Sez6l2	-2.02003	4.56419e-05	0.000526442
Smtn	-2.01868	0.000272616	0.00262874
E2f2	-2.01781	0.0287663	0.14448
Timp1	-2.0172	0.049287	0.22181
Bhlhe22	-2.01618	0.000525731	0.00474499
Adgrg6	-2.01548	6.09346e-08	1.20606e-06
Baiap2l1	-2.01476	0.00274799	0.0200989
Kif22	-2.01438	0.00077884	0.00672018
Ppp1r16b	-2.01244	1.47935e-06	2.31001e-05
Tmem108	-2.01231	6.62883e-06	9.20439e-05
Wscd2	-2.01096	0.000195785	0.00195471
Zfp628	-2.0108	0.000464326	0.00424382
Chaf1b	-2.01078	0.000671183	0.00589563
Rai2	-2.00851	0.00524196	0.0350765
Slc1a5	-2.00658	0.0215372	0.114778
Tbc1d4	-2.00593	8.73583e-08	1.68473e-06
Fam60a	-2.005	1.45486e-05	0.000186916
Col1a2	-2.00435	5.4575e-05	0.000619581
Cd248	-2.00178	0.000101177	0.00109427
Ccnb2	-1.9996	1.45876e-09	3.72976e-08
Erich1	-1.99867	1.24525e-06	1.97696e-05
Atp5g1	-1.9972	4.1322e-15	2.26032e-13
Ret	-1.99644	0.00126423	0.0103401
Ifi27	-1.99637	0.00198536	0.0153087
Map3k13	-1.99319	3.38681e-11	1.10752e-09
Enpep	-1.99195	0.0119702	0.0709371
Mycn	-1.99081	0.000455388	0.00417481
Cyb5r1	-1.9898	0.0191689	0.104254
Mdfi	-1.98908	0.0469528	0.213756
Drc7	-1.98694	0.00538769	0.0359
Zic3	-1.98678	0.000804815	0.00691138
Sh3gl2	-1.98651	1.1523e-07	2.17348e-06
Dlgap5	-1.98524	0.00046124	0.00422203
Serpinb1b	-1.98509	0.0393169	0.185691
Kdelr3	-1.98481	7.19564e-06	9.90004e-05
Nrip2	-1.98444	0.0185979	0.101916
Rnf122	-1.98354	6.90738e-06	9.55442e-05
Cux2	-1.9816	6.24394e-05	0.000703554
Sema3d	-1.98071	1.31291e-06	2.07707e-05
Ccnf	-1.9807	0.000627109	0.00555443
Prg4	-1.98037	0.0449922	0.206708
Rai14	-1.97985	1.82883e-10	5.37657e-09
Zfpm2	-1.97869	8.53065e-17	5.70321e-15
Atf3	-1.97822	0.00016041	0.0016424
Mov10	-1.9781	0.000196932	0.00196399
Itpr1	-1.97772	2.12056e-05	0.000264086
Mast3	-1.97645	7.00229e-16	4.19928e-14
Tm4sf1	-1.9763	0.00190651	0.0147938
Ccser1	-1.97544	4.92083e-05	0.000563258
Asf1b	-1.97507	0.00219016	0.0166391
Pip5k1b	-1.97467	0.00207012	0.015854
Capn6	-1.97443	0.00515194	0.034636
Kif14	-1.97153	5.07545e-07	8.61871e-06
Efcc1	-1.971	0.0140196	0.0807489
Neil1	-1.96986	0.0397792	0.187335
4930447A16Rik	-1.96803	0.0194046	0.105282
Gm10409	-1.96715	0.0453242	0.207916
Csrnp3	-1.96638	2.16038e-05	0.000268021
C920021L13Rik	-1.96575	0.0266918	0.136569
Hist1h1e	-1.96155	1.66632e-07	3.07868e-06
Foxp4	-1.95992	5.53284e-05	0.000627345
Kif20a	-1.95982	0.00135441	0.0109832
Magel2	-1.95902	0.041237	0.192792
Emilin1	-1.95688	0.027666	0.14032
Atp2b3	-1.95688	0.0476898	0.216348
Ubc	-1.95619	2.02739e-17	1.4408e-15
Hhip	-1.9561	9.24665e-08	1.77944e-06
Map3k12	-1.95588	1.43565e-15	8.20093e-14
Stub1	-1.95505	0.0200474	0.108184
Cxcl10	-1.95283	0.0179223	0.0989949
Atxn7l2	-1.95225	1.28897e-05	0.000168237
Il16	-1.95191	0.0112859	0.0676537
Egfl7	-1.95121	0.0194197	0.105332
Plekhh3	-1.94985	3.46048e-05	0.000409607
Asic1	-1.94923	3.55649e-06	5.18146e-05
Cdc20	-1.94841	2.51774e-05	0.000308538
Rtn2	-1.9477	3.45362e-08	7.06017e-07
Kcnh2	-1.94587	0.000176487	0.00178175
Rbms1	-1.94447	1.24974e-05	0.000163709
Josd2	-1.9444	0.0147851	0.0843651
Srrm4	-1.94435	3.0646e-08	6.30777e-07
Thsd1	-1.94426	0.00455067	0.0312216
Cadps2	-1.94403	6.74733e-05	0.000756968
Dact1	-1.93497	1.77555e-05	0.000224443
Susd2	-1.93457	0.0263265	0.135121
Cdh22	-1.93403	0.014764	0.0843079
Cenpp	-1.93399	0.0048646	0.0330614
Vwa3a	-1.93214	0.000616241	0.00546623
Gmip	-1.93098	8.41157e-05	0.000927533
Rnaseh2a	-1.93067	6.25866e-05	0.000704772
Acot8	-1.92843	0.000529305	0.00476771
Ctla2a	-1.92769	0.0256185	0.132277
Vat1l	-1.927	0.000287601	0.00275228
Gng3	-1.92464	4.27574e-06	6.14501e-05
Mpp3	-1.92348	2.24641e-05	0.000277739
Lin7a	-1.92296	6.0854e-05	0.000686548
Pbx3	-1.91866	6.84227e-09	1.58143e-07
Cdh18	-1.91782	0.0225352	0.119047
Tbc1d16	-1.91771	2.07769e-13	9.3527e-12
Syt3	-1.91727	0.0035093	0.0249203
Slco5a1	-1.91543	7.53961e-12	2.72195e-10
Cxcl12	-1.91523	2.50089e-07	4.48298e-06
Eda2r	-1.91519	0.00269628	0.0197768
Slc29a4	-1.91264	8.61932e-06	0.000117159
Zfp57	-1.91264	9.02321e-06	0.000122006
Nuak1	-1.90948	7.92855e-10	2.08324e-08
Tbx18	-1.90783	0.000148562	0.00153327
Adarb2	-1.9075	0.000111871	0.00119491
Osr1	-1.90668	0.00474739	0.0323989
Sdc1	-1.90474	0.0239925	0.125497
Adam19	-1.90343	2.3579e-07	4.24153e-06
Sema7a	-1.90207	0.00311154	0.0224191
Nxn	-1.90131	1.93821e-06	2.95995e-05
Col5a1	-1.90122	4.00067e-07	6.93052e-06
Tarbp2	-1.9001	0.00179696	0.0140786
Celf3	-1.89553	1.02221e-05	0.000136277
Zfyve28	-1.89456	0.00179124	0.0140459
Chst15	-1.89306	2.25275e-07	4.07867e-06
Fam180a	-1.89178	0.042596	0.197864
Col5a2	-1.89168	7.77439e-06	0.000106557
Hist1h4d	-1.8913	4.00152e-09	9.54179e-08
Celsr2	-1.89067	2.5067e-11	8.45764e-10
Cnn2	-1.88987	0.00026631	0.00257549
Spag5	-1.88864	1.62367e-10	4.81263e-09
Dusp10	-1.88843	0.000730621	0.00635894
C1ql1	-1.88727	0.000428675	0.00395604
Zbtb16	-1.88657	0.00118226	0.00975815
Spns2	-1.88557	2.62823e-05	0.000321425
Sdpr	-1.88512	0.00156023	0.0124233
Mcm10	-1.88411	6.74297e-07	1.13225e-05
Glt8d2	-1.8828	0.0380293	0.180459
Gm15708	-1.88268	0.0103042	0.062669
Socs2	-1.87975	8.81643e-07	1.44153e-05
Pdzd7	-1.87755	0.0116513	0.069366
Rcan2	-1.87244	9.81255e-05	0.00106446
Grasp	-1.87181	0.00794024	0.0502205
Murc	-1.87121	0.0044412	0.0305327
Prkcq	-1.8695	2.10919e-05	0.000263116
Il20rb	-1.86946	0.0476623	0.216278
Bmp5	-1.8683	0.00727486	0.0465503
Cotl1	-1.86699	2.5446e-05	0.000311618
Ppan	-1.86431	0.000273264	0.00263358
Rps29	-1.86412	4.49051e-22	5.29793e-20
Sh3d21	-1.86405	0.00985828	0.0604251
Spryd3	-1.8632	0.0091413	0.0564908
Tmem145	-1.86176	0.0206189	0.110738
Tmeff2	-1.86116	1.59594e-05	0.000203592
Ecm1	-1.86082	0.00897656	0.0556442
B3gnt9	-1.85964	0.0401077	0.188565
Arid3a	-1.85805	0.000278589	0.00268203
H2afy2	-1.85785	2.42902e-08	5.11029e-07
Bcl6b	-1.85547	0.0114239	0.0682596
Ccna2	-1.85389	1.55766e-14	7.96526e-13
Itga3	-1.85364	0.00388455	0.0272417
Ankrd34b	-1.85312	0.00356826	0.025269
Limk1	-1.85266	1.01241e-08	2.27584e-07
Arid3b	-1.84924	8.29572e-05	0.000917
Mex3a	-1.84908	0.000111139	0.00118779
Aldh1b1	-1.84853	0.00336065	0.023968
Lppr3	-1.84716	2.93386e-08	6.05939e-07
Rpl18a	-1.84267	4.38691e-09	1.03921e-07
AF529169	-1.84253	0.000435166	0.00400571
Unc5b	-1.84022	0.0108885	0.0656695
Sulf1	-1.83837	0.00119973	0.0098887
Hcn3	-1.83568	0.000476787	0.0043467
Ncapd2	-1.83233	3.04724e-09	7.42316e-08
Tle2	-1.83144	0.00230093	0.0173114
Tmem117	-1.83022	0.0161531	0.0908066
Ccdc78	-1.82981	0.0190557	0.103732
Syt12	-1.82629	0.0118176	0.0702401
Arg2	-1.82565	0.0203206	0.109364
Rab3a	-1.82438	0.000109691	0.00117301
Man1c1	-1.82432	6.3956e-06	8.92171e-05
Plin4	-1.82224	0.035932	0.172778
Gm2897	-1.81999	0.00219207	0.0166467
Aldh16a1	-1.81954	0.0111825	0.0672401
Gtf2ird1	-1.81916	6.00778e-11	1.89924e-09
B4galnt4	-1.81687	0.000109192	0.00116836
Mthfr	-1.81632	0.000861393	0.00733443
Pold1	-1.81538	0.00368679	0.0259861
9530091C08Rik	-1.81434	0.00230262	0.0173114
Sstr2	-1.81287	0.00650351	0.0421677
Epha1	-1.81118	0.0281406	0.142128
Mmrn2	-1.81036	0.0386689	0.183008
Cdh5	-1.80749	0.00251053	0.0186109
Cited2	-1.80632	7.39405e-06	0.000101498
Phf21b	-1.80627	1.90411e-06	2.91034e-05
Hspg2	-1.80592	1.96069e-05	0.000245781
Eng	-1.80539	0.00813146	0.0512146
Adam11	-1.80536	0.00195726	0.0151185
Prmt1	-1.80526	3.20102e-14	1.56166e-12
Pqlc3	-1.80512	0.0265319	0.135943
Pmf1	-1.80235	0.00314859	0.0226615
Ifi30	-1.80208	0.00039909	0.00370914
Col26a1	-1.80139	0.000489668	0.00445065
Itga8	-1.80117	0.000177465	0.00178962
Samd9l	-1.80014	0.00999717	0.061214
Zfp414	-1.80005	5.34685e-05	0.000607401
Rasl11b	-1.79948	0.0068101	0.043919
Prmt8	-1.79934	0.00942033	0.0580553
Ablim2	-1.79931	0.00144931	0.011674
Anln	-1.79792	5.82102e-07	9.82929e-06
Adam1a	-1.79707	0.00447108	0.0307106
Zmynd10	-1.79114	0.0182935	0.10068
Rps15	-1.79112	4.47863e-24	6.41616e-22
Tk1	-1.79019	0.00187662	0.0146076
Lrrtm3	-1.78888	4.71479e-06	6.74913e-05
Nt5e	-1.78743	0.0102252	0.0623353
Kndc1	-1.78717	0.000649782	0.00573275
Tmem216	-1.78688	0.000274691	0.00264592
Kcp	-1.7845	0.0301206	0.149864
Kirrel	-1.78353	1.3856e-07	2.59724e-06
Clcn1	-1.78195	0.0116552	0.069366
Mmp2	-1.78137	0.00253076	0.0187232
Mutyh	-1.78135	0.0261877	0.134715
Rdh5	-1.7802	0.000459366	0.00420701
Arhgap10	-1.77836	0.00206011	0.015808
Insm1	-1.77712	0.00395575	0.0276764
Cdca2	-1.77707	0.000615417	0.0054616
Adamtsl1	-1.77508	0.020582	0.110586
Kif4	-1.77485	8.36764e-10	2.19222e-08
Dscc1	-1.77362	0.0273642	0.13922
Myb	-1.77285	2.02825e-05	0.000253545
Ldb1	-1.76691	7.44885e-10	1.97418e-08
Bace2	-1.76536	0.0486138	0.219635
Peg13	-1.76446	2.58e-11	8.67254e-10
Elmo1	-1.76379	9.66796e-08	1.84869e-06
Apold1	-1.76349	0.0135644	0.0785029
Gm5796	-1.76238	0.0299058	0.149289
Mcm7	-1.76141	2.36057e-07	4.24153e-06
Sez6	-1.75999	1.39647e-10	4.19428e-09
Neil3	-1.75983	0.00113694	0.00942718
Zfp804a	-1.75868	0.0125926	0.0740422
Gprc5c	-1.75835	0.0181326	0.100004
Lmbr1l	-1.75673	0.000920489	0.0077789
Enpp3	-1.75588	0.0262193	0.134762
Bahcc1	-1.75316	1.31079e-09	3.36573e-08
Afap1l1	-1.75017	0.00257445	0.0189912
Shank2	-1.75013	2.90721e-05	0.000351024
Pidd1	-1.74955	0.0203166	0.109364
Mycl	-1.74709	2.78999e-05	0.000338227
Fstl4	-1.74301	0.0173936	0.0966365
Rfc4	-1.74046	0.00190632	0.0147938
Adamts15	-1.73937	0.0127189	0.0746391
Brpf1	-1.73694	4.225e-11	1.35704e-09
Samd10	-1.73511	0.00459821	0.031476
Loxl2	-1.73442	0.00566305	0.0374858
Amigo2	-1.73277	0.00293584	0.0213259
Gse1	-1.73035	0.000201345	0.00200578
Ust	-1.72926	0.000131489	0.00137435
E130309D14Rik	-1.72918	0.00124053	0.0101785
Heg1	-1.72804	1.0629e-06	1.7085e-05
Sidt1	-1.72704	6.22753e-05	0.000702144
Fah	-1.72622	0.0217648	0.115708
Atp10b	-1.72572	0.00342559	0.0243926
Inha	-1.7254	0.0264844	0.135815
Kcnc3	-1.72516	6.57827e-06	9.14825e-05
BC030867	-1.72458	0.0158553	0.089439
Rpsa	-1.72408	4.00924e-12	1.51403e-10
Zfp777	-1.72303	0.000870226	0.00739918
Atp1a1	-1.7203	2.11972e-07	3.86495e-06
Erbb4	-1.71885	1.79145e-05	0.000226136
Fbxo17	-1.71655	0.0247382	0.128652
Bicc1	-1.71591	6.3098e-06	8.82932e-05
Foxp2	-1.7158	2.59006e-06	3.87993e-05
Grin1	-1.71576	0.00869355	0.0543001
Ajap1	-1.71484	0.0285886	0.143867
Nbeal2	-1.71429	9.82242e-05	0.00106489
Adamts5	-1.71393	0.00432808	0.0298647
Shcbp1l	-1.71324	0.0208116	0.111647
Sgk1	-1.71315	4.20843e-06	6.05792e-05
Acrbp	-1.71247	0.00452039	0.0310257
Acsl1	-1.70775	2.3615e-07	4.24153e-06
Hyls1	-1.70741	0.00161712	0.0128367
Ttc39aos1	-1.70652	0.033915	0.164791
Stra6	-1.70578	0.0433845	0.200855
Incenp	-1.7052	1.29045e-05	0.000168309
Sntb2	-1.70393	0.000896118	0.00760142
Ier3	-1.70341	0.0113897	0.0681233
Csrp2	-1.7024	0.00468102	0.0319822
Foxc1	-1.70022	0.000631675	0.0055894
Rps25	-1.69946	1.35888e-19	1.22036e-17
Ephb2	-1.69817	1.13306e-06	1.81159e-05
Ankrd23	-1.69767	0.00212105	0.0161822
Adarb1	-1.69718	0.000388309	0.00361867
E430018J23Rik	-1.69696	0.0173106	0.0962347
Cd55	-1.69447	0.0257136	0.132654
Rpl28	-1.69437	1.46293e-09	3.73514e-08
Tmem2	-1.6934	1.37065e-05	0.000177359
Dennd3	-1.69324	0.00366218	0.0258328
Pole	-1.69302	8.95326e-06	0.000121333
Elac2	-1.68912	3.33652e-06	4.88067e-05
3010026O09Rik	-1.68834	0.00153854	0.0122722
Frmd4a	-1.68734	5.05125e-20	4.71155e-18
Rhpn2	-1.68648	0.00584971	0.0385377
Ppp1r18	-1.68629	0.000816609	0.00700266
Lrrc8b	-1.68382	8.63017e-08	1.66613e-06
Zfp521	-1.68371	5.72707e-10	1.54528e-08
Cit	-1.68229	3.03546e-07	5.36661e-06
Mbd6	-1.6812	4.1472e-06	5.97454e-05
Birc5	-1.67914	0.0114571	0.0684104
Pank4	-1.67859	6.57798e-05	0.000739808
Epha2	-1.67852	0.0414868	0.193759
Selenbp2	-1.67729	0.0284741	0.1434
Fam57b	-1.67636	0.000496456	0.00450102
Isyna1	-1.67459	0.000779883	0.00672177
Gps2	-1.67444	4.13601e-05	0.000479814
Ccnb1	-1.67328	3.16954e-06	4.6515e-05
Dixdc1	-1.6722	8.0111e-05	0.000888257
E2f8	-1.67214	8.10907e-06	0.000110892
Gtse1	-1.67144	0.0302208	0.150238
Tns2	-1.66955	0.00189288	0.0147024
Mfsd7c	-1.669	0.014041	0.0808467
Ada	-1.66551	0.0348246	0.16835
Taf6l	-1.6653	0.00512175	0.0344716
Rpl36	-1.66315	4.27375e-14	2.06824e-12
Snora23	-1.66114	0.0413311	0.193182
Nup210	-1.65903	4.30521e-14	2.07236e-12
Dvl1	-1.65757	0.000119957	0.00127299
Mtus2	-1.65515	0.00145515	0.0117158
Gm14634	-1.65499	0.00809754	0.0510544
Myt1	-1.6523	0.000301437	0.00286834
Fancg	-1.65007	0.00860251	0.0537873
Numbl	-1.64833	0.000657287	0.00579614
Polr3gl	-1.64815	0.000490769	0.00445729
Sh3bp2	-1.6478	0.00163034	0.0129303
Adgra3	-1.64426	0.00456049	0.0312771
Arhgef1	-1.64367	3.07994e-11	1.01638e-09
1110038B12Rik	-1.6423	0.00022211	0.00218848
Msrb3	-1.64102	0.0124244	0.0732437
2810408A11Rik	-1.64084	0.000466817	0.00426443
Rnf165	-1.63878	9.88069e-05	0.00107057
Tsnaxip1	-1.63854	0.0447045	0.205611
Tmem39b	-1.63736	0.00221304	0.0167635
Rai1	-1.63724	5.02979e-08	1.00769e-06
Lig1	-1.6368	6.73735e-09	1.55918e-07
Igsf8	-1.63591	7.61099e-05	0.000847538
E2f1	-1.63405	0.0170962	0.0952482
Zfp658	-1.6335	0.00170086	0.0134364
Agpat4	-1.63277	1.32586e-05	0.000172552
A3galt2	-1.6325	0.0250498	0.129898
Ttbk1	-1.63037	0.000621067	0.00550362
Bcl7a	-1.62498	1.39424e-07	2.60803e-06
Gas2l3	-1.62468	4.81413e-09	1.13594e-07
Fkbp5	-1.62385	3.47704e-05	0.00041125
Rbfox2	-1.62341	3.36556e-06	4.91518e-05
Cdca4	-1.62338	0.0045727	0.0313371
Mdm1	-1.62275	4.26771e-07	7.35783e-06
Reep6	-1.62009	4.79509e-05	0.000550611
Mnt	-1.61966	0.000122197	0.00128993
Stil	-1.61781	0.00019248	0.00192597
Osbpl7	-1.61737	0.000210438	0.00208829
Sema4c	-1.61686	0.0012295	0.0100938
Ino80b	-1.6166	0.0179756	0.099259
Rxra	-1.61643	6.70309e-08	1.31519e-06
Gm5803	-1.61555	0.018682	0.102098
Col4a2	-1.6155	0.000297899	0.00284066
Rtkn	-1.61355	0.00419935	0.02911
Hid1	-1.61203	0.00104269	0.00872582
Neurog2	-1.61203	0.0260029	0.133851
Frem1	-1.61102	8.53334e-05	0.000938676
Rusc1	-1.61098	0.00388375	0.0272417
Dach2	-1.6105	0.00936944	0.0577622
Top2a	-1.61037	1.30776e-06	2.07074e-05
Dyrk1b	-1.60733	0.000133463	0.00139096
Lzts2	-1.60701	0.000539156	0.00484677
Cnksr3	-1.60594	0.000158777	0.00162835
Grm1	-1.60563	0.0406	0.190455
Sept3	-1.60501	1.09627e-10	3.33705e-09
Crybg3	-1.60475	0.000919696	0.00777584
Col4a3	-1.60373	0.0491002	0.221245
Cdc45	-1.60298	0.000194728	0.00194631
Rundc3b	-1.60289	0.00183938	0.0143672
Cplx1	-1.60224	0.00362163	0.0255963
Zfp101	-1.60179	0.000113991	0.00121467
Col23a1	-1.60053	0.000221789	0.00218652
Nt5dc2	-1.59659	8.96886e-06	0.000121453
Iffo2	-1.5963	1.0251e-05	0.000136561
Lzts1	-1.59601	0.0222437	0.117714
Aff2	-1.59551	8.58157e-10	2.24501e-08
1810032O08Rik	-1.59537	0.0210137	0.112552
Nhsl2	-1.59439	0.00389729	0.0273098
Zswim4	-1.59297	1.54334e-06	2.39749e-05
B3galt5	-1.59273	0.00886528	0.0551818
Shb	-1.59098	0.0251918	0.130395
Ino80e	-1.59062	0.0468378	0.213448
Dock6	-1.59021	0.00159089	0.0126507
Spc25	-1.5879	0.0177142	0.0981298
Zfp850	-1.58638	0.00529261	0.0353578
Eif3g	-1.5844	2.59305e-08	5.4175e-07
Mum1	-1.5843	0.00245947	0.0183227
Prim1	-1.58387	4.31558e-05	0.000500003
Cgnl1	-1.58289	0.00368877	0.0259899
Sirt6	-1.58247	0.00467448	0.0319617
BC037034	-1.58128	0.000216954	0.00214706
Hmgb2	-1.58072	1.71277e-06	2.63574e-05
Cog1	-1.58022	6.82761e-06	9.45857e-05
2300009A05Rik	-1.57909	0.00919744	0.0568182
Hfm1	-1.57873	0.00127305	0.0103981
Ssbp3	-1.57728	0.000266381	0.00257549
Mterf4	-1.5755	3.1454e-05	0.000375899
Msi1	-1.57541	0.00028014	0.00269409
A930024E05Rik	-1.57457	0.0217852	0.115762
Fxyd6	-1.57379	3.86149e-07	6.71521e-06
Ticrr	-1.5735	8.39405e-05	0.000926734
Mtss1	-1.57311	2.23581e-06	3.39147e-05
Col6a1	-1.57269	0.00505826	0.0340951
Dgkz	-1.57167	5.99994e-07	1.0122e-05
Mthfd2	-1.57152	0.0191241	0.104062
Mamdc4	-1.56823	0.00802548	0.0506886
Plekhg5	-1.56647	0.0313077	0.154198
Thap4	-1.56637	0.000125628	0.00132078
Rpl18	-1.56637	3.21858e-08	6.60962e-07
Aldh1a2	-1.5663	0.00288456	0.0209787
Necab3	-1.56605	0.00407972	0.0283679
Prkcb	-1.56426	0.000138675	0.0014378
Rusc2	-1.56422	0.000287715	0.00275228
Mex3b	-1.56403	0.00477103	0.0325233
Bola2	-1.56369	0.00140718	0.0113804
Lrp12	-1.56362	1.1378e-07	2.14838e-06
Cdk1	-1.56215	0.00144018	0.011616
Taf1c	-1.55836	0.00619822	0.040479
Cd68	-1.55812	0.0130965	0.0764073
Cks2	-1.55743	0.00333857	0.0238294
Nkain1	-1.55738	1.15765e-05	0.000152308
Plcd1	-1.55712	6.5137e-06	9.06545e-05
Jup	-1.55661	3.9192e-05	0.00045657
Sgms2	-1.55408	0.0199488	0.107781
Rnf152	-1.55204	0.00131492	0.0107158
2610307P16Rik	-1.55103	0.0139605	0.0804599
Zfp13	-1.55016	0.0297633	0.148701
Mki67	-1.54931	3.14655e-05	0.000375899
Cnot3	-1.54787	1.3526e-10	4.08976e-09
Hist1h4c	-1.54667	0.00090968	0.0077056
Fbxo5	-1.54625	0.00730839	0.0467152
Chd7	-1.54586	4.58155e-06	6.56883e-05
B4galt3	-1.54541	8.19926e-05	0.000907449
Fam193b	-1.54528	4.47525e-05	0.000517175
Alkbh6	-1.54439	2.94653e-05	0.000354586
Ptpn3	-1.5431	0.024196	0.126378
Ankrd13b	-1.54293	3.24813e-05	0.00038701
Iqgap3	-1.54249	0.00628388	0.0409053
Rnasel	-1.54246	0.00252514	0.0186962
Lingo1	-1.54229	0.00166875	0.0132112
Parp6	-1.54228	9.41387e-05	0.00102553
Prc1	-1.54135	0.000183787	0.00184513
Pex16	-1.54132	0.0223001	0.117977
Naa38	-1.54112	0.0426627	0.197973
Ttk	-1.53943	0.000348441	0.00328101
Rapgef5	-1.53786	0.00573044	0.0378763
Spata18	-1.53308	0.0396549	0.186798
Arhgap29	-1.53282	0.000113611	0.00121206
Cdc7	-1.53179	2.93706e-05	0.000353682
Lmnb1	-1.53138	9.8017e-06	0.00013106
Cdr2l	-1.52928	0.00028763	0.00275228
Abtb1	-1.52667	0.0117465	0.0698637
Fbxo32	-1.52654	0.011886	0.0705528
Hecw2	-1.5257	0.00651533	0.0422292
Ppp1r14c	-1.52458	1.8492e-07	3.39226e-06
Cnnm2	-1.52357	0.00125443	0.010274
Zfhx2os	-1.52294	0.0275394	0.139874
Wdr90	-1.52236	0.00146323	0.0117704
Chrnb2	-1.52097	0.000744263	0.0064652
Ppm1h	-1.51968	0.000116244	0.00123795
Asphd2	-1.51957	8.52684e-05	0.000938676
Mapk7	-1.51722	1.23082e-08	2.72943e-07
Lincppara	-1.51651	0.0032822	0.0234548
Fbxl22	-1.51564	0.0185802	0.10188
Auts2	-1.51552	3.09834e-11	1.01873e-09
H6pd	-1.51379	0.00665269	0.0430267
Abracl	-1.51372	0.0111193	0.0669051
Rnmtl1	-1.51365	0.0110601	0.0665871
Trim28	-1.51228	5.07119e-10	1.38487e-08
Ptprr	-1.51212	0.00421223	0.0291881
Gpsm1	-1.50977	0.000551245	0.00494313
Ttll3	-1.50852	0.00587672	0.0386732
Fbn2	-1.50774	8.50984e-07	1.40028e-05
Porcn	-1.50698	1.14099e-05	0.000150226
Hs6st2	-1.50672	0.036094	0.1734
Sox10	-1.50539	0.0011391	0.0094407
Degs2	-1.50469	0.042276	0.196681
Gm3696	-1.50468	0.0369552	0.176569
Prr36	-1.50322	3.4529e-05	0.000408978
Alkbh1	-1.50146	0.00438073	0.0301819
Cubn	-1.50058	0.0345661	0.1674
Smarca4	-1.4999	1.59302e-12	6.27852e-11
Sfrp2	-1.49923	0.0205668	0.110586
Bub1b	-1.49644	0.000196118	0.00195695
Pdlim7	-1.49604	0.00550612	0.0366351
Bche	-1.4944	0.00213404	0.0162537
Ank3	-1.49398	0.0026647	0.0195898
B930041F14Rik	-1.49352	0.0102173	0.0623084
Exosc8	-1.49349	3.73184e-06	5.42816e-05
Nfe2l3	-1.49295	0.0127313	0.074687
Pafah1b3	-1.49208	0.00120388	0.00991837
Spc24	-1.49029	0.0322321	0.157718
Evl	-1.48899	1.37029e-05	0.000177359
Hmmr	-1.48688	0.000361089	0.00338599
Anxa11	-1.48622	0.0125121	0.0737109
Bub1	-1.4854	0.00591071	0.0388403
Ptpn14	-1.48401	0.000195778	0.00195471
Acvr2b	-1.48264	0.00774205	0.0491392
Pcbp3	-1.48127	0.000282322	0.00271131
Fancd2	-1.47955	0.00486957	0.0330827
Cobll1	-1.47911	0.00495119	0.0335488
2310039H08Rik	-1.47846	0.0187707	0.102489
Olfml2b	-1.47821	0.00574556	0.0379346
Gm3383	-1.4771	0.0435414	0.201336
Thtpa	-1.47708	0.000130247	0.00136451
Fen1	-1.47578	0.0361654	0.173557
Hook1	-1.47442	0.0168408	0.0940374
Cab39l	-1.47264	0.00410255	0.0284937
Kat8	-1.47217	2.49977e-05	0.000306545
Zfhx2	-1.47109	8.28076e-07	1.37008e-05
Rpl7a	-1.46827	2.66025e-11	8.92013e-10
Mapk11	-1.46826	0.0193058	0.104935
Wdr62	-1.46795	0.00432028	0.0298223
Lgals9	-1.46727	0.0217095	0.11553
Cep170b	-1.46709	0.00537871	0.0358534
Ptbp1	-1.46647	3.0114e-06	4.44108e-05
Gjb2	-1.4656	0.0148891	0.0849174
Hn1	-1.46559	1.1206e-05	0.000147649
Slc22a8	-1.46499	0.0135996	0.0786565
Dus3l	-1.46404	0.000219138	0.00216512
Sox4	-1.46359	0.00229079	0.0172728
Hip1r	-1.46295	0.000719771	0.00627055
Gm5124	-1.46258	0.0186733	0.102081
Tubb4b	-1.46161	8.67467e-10	2.26609e-08
Racgap1	-1.46097	0.000234913	0.00230457
Sars2	-1.45907	0.0175487	0.097408
Exog	-1.45881	0.00134814	0.010952
Plscr3	-1.45766	0.0363005	0.173994
Mcm5	-1.45759	0.00749409	0.0478007
Unc45a	-1.45738	5.25611e-05	0.000598978
Rccd1	-1.45727	0.0102712	0.0625736
Pde5a	-1.4556	0.000434293	0.0039997
Slc41a3	-1.45517	0.0290516	0.14567
Tppp	-1.45509	0.00750738	0.0478516
Zfp276	-1.4509	8.51383e-05	0.000938236
Plekhh1	-1.4489	0.00315869	0.0227161
Miip	-1.44878	0.0116207	0.0692521
Ckap2l	-1.4458	1.97798e-05	0.000247776
Ptrf	-1.44352	0.0305639	0.151361
Bmp7	-1.44347	7.62711e-05	0.00084881
Itga9	-1.44264	0.00444454	0.0305399
Cenpa	-1.44176	0.0057394	0.0379205
Polr3d	-1.44126	0.0133487	0.0775215
Colec12	-1.44113	0.000629862	0.00557608
Micall2	-1.43966	0.00148036	0.0118764
Mad2l1	-1.43294	0.0136547	0.0789245
Prpsap1	-1.43241	1.02941e-05	0.000136909
Sema4g	-1.43119	0.000170588	0.0017309
Tmem163	-1.43064	0.000204923	0.00203693
Srf	-1.42912	0.00292777	0.0212758
Zmiz2	-1.4272	1.1473e-06	1.83273e-05
Krba1	-1.42628	0.000292428	0.00279144
Brsk2	-1.42571	0.000637777	0.00563786
Mesdc1	-1.4246	0.0149696	0.0853223
Plcxd3	-1.42362	0.0273202	0.139074
Kdm6b	-1.42222	2.44349e-05	0.000300255
Fbxw17	-1.42146	0.0371978	0.1774
Usp3	-1.42103	2.44416e-09	6.01905e-08
Sipa1l3	-1.42035	1.51524e-08	3.30332e-07
Col12a1	-1.42023	0.00901771	0.0558652
Ctsh	-1.42019	0.0319349	0.156604
Ap4m1	-1.41971	0.000790108	0.00679154
Dscaml1	-1.41911	0.000510799	0.00462177
Fibp	-1.41893	0.00111326	0.0092636
Apc2	-1.41845	3.73431e-05	0.000437147
Rtkn2	-1.41832	0.0298328	0.149007
Adgre5	-1.41774	0.0391674	0.185081
Apbb3	-1.41727	0.0119824	0.0709857
Proser3	-1.41682	0.00852438	0.0533675
Ucp2	-1.41612	0.0023553	0.0176633
Kcnj6	-1.41565	0.0274303	0.139477
Camsap3	-1.41556	0.00574133	0.0379205
Syne2	-1.41351	0.000660702	0.00581772
Dcdc2b	-1.41263	0.00279276	0.020385
Reep2	-1.41199	0.000120123	0.001274
Rassf8	-1.41172	0.0423311	0.196876
Pak7	-1.41126	0.00166114	0.0131572
Tor2a	-1.41088	0.000611753	0.00543711
Exo1	-1.4104	0.00563421	0.0373223
Pvrl1	-1.4087	0.00246349	0.0183375
Zfp810	-1.40703	1.75141e-05	0.000221858
Pllp	-1.4069	0.000590713	0.00526566
Zfr2	-1.40652	0.0131743	0.0767125
Bcat1	-1.40644	0.000151733	0.00156332
Nrde2	-1.40617	0.00805391	0.0508148
Fhod1	-1.40555	0.0197019	0.106638
Mtmr7	-1.40492	0.0104161	0.0632641
Zbtb12	-1.40376	0.0418512	0.195009
Tacc2	-1.40136	5.75186e-05	0.000650952
Edf1	-1.40124	0.000116623	0.00124125
Naca	-1.40095	4.94168e-12	1.83544e-10
Gfra2	-1.40086	0.0141417	0.0813179
Matn2	-1.40013	0.00380477	0.0267341
Mrpl52	-1.39907	3.2218e-05	0.000384126
Ralgds	-1.39697	1.03962e-06	1.67705e-05
Ube2m	-1.39643	0.00230047	0.0173114
Nol4	-1.39636	0.00602967	0.0395213
Trim26	-1.39577	0.000148311	0.00153156
Tubg1	-1.39512	0.00559916	0.0371583
Acd	-1.39454	0.000271676	0.00262247
Abcg1	-1.39383	0.00390289	0.0273384
Med26	-1.39337	0.0242638	0.126586
Rfc5	-1.39202	0.0120174	0.0711231
2610035F20Rik	-1.38939	0.044003	0.203041
Cpsf1	-1.38898	3.3731e-07	5.91143e-06
Gramd1a	-1.38856	8.17256e-06	0.000111675
Plekha6	-1.38773	0.0146988	0.0840176
Zfp385b	-1.38751	0.00389171	0.0272813
Maz	-1.38741	5.20867e-07	8.82833e-06
Gramd1b	-1.38619	4.24731e-06	6.10901e-05
Anks6	-1.38458	0.0141538	0.0813404
Nkd1	-1.38359	0.00150352	0.0120369
Ackr3	-1.38227	0.0284722	0.1434
Ttc21a	-1.38209	0.0435265	0.201336
Polg2	-1.38098	0.0164168	0.0920597
Ankrd16	-1.38097	0.00113642	0.00942716
Glipr2	-1.3803	0.0494939	0.222464
Setd8	-1.37912	8.08246e-09	1.85383e-07
Med8	-1.37801	0.000550395	0.00494016
Mrc2	-1.37683	0.012388	0.0731638
Myo1b	-1.37593	0.00499097	0.0337423
Wdr83	-1.37584	0.0146684	0.0838704
Gpr162	-1.37526	0.031907	0.156509
Nav1	-1.3715	4.42637e-05	0.000512182
Nyap2	-1.3708	0.0318733	0.156471
Il17ra	-1.37048	0.00623777	0.0406638
Trpt1	-1.36859	0.0459509	0.210256
Fam57a	-1.36855	0.00213492	0.0162537
Ddx11	-1.36774	0.0283785	0.143169
Surf2	-1.36769	0.00199477	0.0153616
Gdap1l1	-1.36541	0.000526665	0.00474629
Shmt1	-1.36493	0.0435361	0.201336
Wdhd1	-1.36336	0.000221511	0.00218617
Clstn3	-1.36334	0.0335403	0.163015
Scaf1	-1.36221	0.0051882	0.034802
Atcay	-1.36148	0.0112925	0.0676537
Mitf	-1.3612	0.00516649	0.0347081
Ifitm3	-1.35924	0.0171925	0.0957256
Gigyf1	-1.35916	0.00408173	0.0283709
Lrrc47	-1.35874	0.027242	0.138828
Myo16	-1.35809	0.0214833	0.114631
Apba3	-1.3564	0.0090256	0.0558906
Hsf1	-1.35589	2.19391e-06	3.33915e-05
Mdc1	-1.35574	6.60564e-06	9.17924e-05
Ccng2	-1.35396	0.0019071	0.0147938
Gm6548	-1.35358	0.000135387	0.00140606
Itfg2	-1.35135	0.00242023	0.0180901
Prpf40b	-1.34869	2.71413e-05	0.000330035
Prkrip1	-1.348	0.000573703	0.00513177
Vps37d	-1.34747	0.0431644	0.200041
Robo1	-1.34692	0.00017634	0.00178126
Ska3	-1.34691	0.043359	0.20084
C2cd2l	-1.34315	0.00239194	0.0179083
St3gal5	-1.34305	0.0071038	0.0456012
Rnf220	-1.34294	3.01748e-06	4.44641e-05
Snx15	-1.34235	0.0100705	0.0615588
Chaf1a	-1.34228	0.0114752	0.0684754
Kntc1	-1.34209	0.0105168	0.0637684
Unk	-1.34179	0.000200792	0.00200138
Kcnt1	-1.34062	0.0494215	0.222249
Pald1	-1.33955	0.00784487	0.0497044
Cables2	-1.33752	0.0011836	0.00976473
Tubb3	-1.33666	0.00167697	0.0132651
Dtl	-1.33515	0.000125705	0.00132078
Dpf3	-1.33351	0.0024974	0.0185288
Cast	-1.33345	0.0213478	0.114042
Aaas	-1.33173	0.010708	0.0647971
Kif15	-1.3287	0.0104315	0.0633365
Eif4ebp3	-1.32846	0.00585248	0.0385418
Dgka	-1.3274	0.00237477	0.0177945
Stat5a	-1.32668	0.0247693	0.128776
Stx1b	-1.32646	0.00908842	0.0562025
Zbed4	-1.3261	0.00147467	0.0118432
Pde9a	-1.32332	0.000371583	0.00347536
Slx4ip	-1.32286	0.000245473	0.00239645
Zfp692	-1.32117	0.0051438	0.0345942
Rpl37	-1.31939	1.41358e-10	4.23862e-09
Myo19	-1.31848	0.000190823	0.00191046
Telo2	-1.31806	0.007294	0.0466562
Aatk	-1.31778	0.00349206	0.0248268
Rbm42	-1.317	0.000298301	0.002843
Agbl5	-1.31675	0.000222776	0.00219326
Btbd3	-1.31597	0.0266395	0.136417
Aspm	-1.31446	0.00626887	0.040837
Fam171a2	-1.31364	0.0186581	0.102081
1600002H07Rik	-1.31337	0.00906269	0.0560818
Ell	-1.31093	0.0020931	0.0160028
Nagpa	-1.30865	0.0227725	0.120125
Pkp4	-1.30845	5.93806e-06	8.34798e-05
Ociad2	-1.30806	0.0351748	0.169725
Gli1	-1.30767	0.0326468	0.159401
Arfgap1	-1.30751	4.48766e-05	0.000517946
Bzw2	-1.30672	2.81724e-05	0.000341073
Slc31a2	-1.30649	0.00122246	0.0100486
Snhg1	-1.30495	9.80426e-05	0.0010642
Snrpb	-1.30493	2.70671e-05	0.000329459
Dcx	-1.30286	0.00040727	0.00377588
Ksr2	-1.30196	0.0142133	0.0816301
Prkd2	-1.3013	0.0232156	0.122001
Polq	-1.30064	0.00852945	0.0533675
Stmn1	-1.29997	0.00290218	0.0210983
9330133O14Rik	-1.29985	0.027573	0.139966
Bcl2l11	-1.29866	0.00170194	0.0134391
Acin1	-1.29827	1.71766e-06	2.63743e-05
Zfp553	-1.29783	0.00692367	0.0445717
Apbb2	-1.29069	5.14414e-07	8.72715e-06
Lynx1	-1.29043	0.0007792	0.00672018
Dapk3	-1.29	0.0207354	0.111298
Cecr2	-1.28978	0.000749632	0.00650871
Ftsj1	-1.28969	0.0028125	0.0205125
Med29	-1.28908	0.00276034	0.0201647
Cenpl	-1.2889	0.00528713	0.0353343
Lmtk3	-1.28767	0.0054407	0.0362265
Rbm19	-1.28421	0.0164753	0.0923015
Taf1d	-1.28374	1.52967e-05	0.000195691
Mars	-1.2823	2.53814e-09	6.22501e-08
Epb4.1l3	-1.28151	2.67665e-05	0.000326241
Rps26	-1.28128	1.43825e-08	3.1531e-07
Asxl3	-1.28037	0.0087003	0.0543234
Nusap1	-1.27776	0.000526415	0.00474629
Slc25a27	-1.27643	8.40492e-05	0.000927367
H2afz	-1.27611	0.000169553	0.00172411
Dlgap3	-1.27562	0.0275478	0.139878
Yipf2	-1.27433	0.0414507	0.19364
Ubald1	-1.27293	0.00124532	0.0102132
Zfp511	-1.27088	0.010043	0.0614301
Gm15760	-1.27067	0.0241063	0.125982
Kif23	-1.26982	0.0115493	0.0688725
Zfp7	-1.26894	0.0486212	0.219635
Ddx39b	-1.26872	2.25505e-07	4.07874e-06
Rnps1	-1.26814	0.000505461	0.00458036
Vars2	-1.26808	0.0155108	0.0878093
Rmst	-1.26763	0.0162977	0.0914486
Sharpin	-1.26685	0.00214091	0.0162924
Rpl31	-1.26582	1.98496e-06	3.02878e-05
Bid	-1.26488	0.0341092	0.165468
Plekhh2	-1.26374	0.000462119	0.00422579
Whrn	-1.26372	0.0417917	0.19488
Snhg17	-1.26358	0.0366922	0.175516
Trim67	-1.26317	0.0155275	0.0878368
Eml5	-1.26265	0.00143308	0.0115639
Bud13	-1.26214	0.0181419	0.100024
Rps6ka2	-1.25896	0.000571774	0.00511705
Zfp939	-1.25894	0.00176346	0.0138763
Cnppd1	-1.25821	0.0248066	0.128859
Ccbl1	-1.25792	0.0177482	0.098199
Cntrob	-1.2566	0.0103674	0.063011
Fam53b	-1.2565	0.000221697	0.00218652
Sorbs2	-1.25501	0.00113288	0.00940648
Nfix	-1.25451	0.00188591	0.0146672
Bin1	-1.2544	0.00144569	0.0116501
Anapc13	-1.25141	0.000614162	0.00545377
Mtus1	-1.25074	0.00350231	0.0248899
Mknk2	-1.24996	0.00164836	0.0130617
Lsm2	-1.24898	0.00620675	0.0405055
Mtmr4	-1.24655	0.000293513	0.00280032
Foxp1	-1.24639	0.00888581	0.0552334
Apbb1	-1.24573	0.000664335	0.00584116
Cacna1a	-1.24482	0.000472281	0.00431217
Pde3b	-1.24442	0.00691441	0.044528
Ypel3	-1.24368	0.000179679	0.00180993
Bora	-1.24284	0.0107592	0.0649848
Fbn1	-1.24214	0.0218007	0.11581
Wdfy1	-1.24074	0.000692545	0.00606556
Wwp2	-1.24046	0.000852032	0.00726845
Dbf4	-1.24046	0.00560298	0.03717
Rnf208	-1.24029	0.0377858	0.179586
Zbtb17	-1.24021	0.0185669	0.10185
Igsf21	-1.23986	0.00865697	0.054109
Mier2	-1.23838	0.0312429	0.153963
Pask	-1.23678	0.00845689	0.0530053
Cyfip2	-1.23634	0.000280838	0.00269937
Pan2	-1.23567	3.63341e-05	0.000426165
Brca1	-1.23178	0.00173997	0.0136974
Sbno2	-1.23058	0.0222068	0.117587
Sox12	-1.22978	0.000886167	0.00752762
Vars	-1.22934	0.00266262	0.0195855
Ing5	-1.22853	0.00464322	0.03176
Prkcz	-1.22835	0.036696	0.175516
Scrib	-1.2283	0.00324973	0.0232596
Tubb5	-1.22589	0.000124022	0.00130766
D8Ertd82e	-1.22472	0.0266222	0.136367
Cxx1b	-1.22468	0.000921783	0.00778619
Zyx	-1.22443	0.000478749	0.00436019
Rbm15b	-1.22379	0.00018155	0.00182572
Xrcc1	-1.22369	0.00778374	0.0493344
Ankrd44	-1.22282	0.000272088	0.00262504
Arfip2	-1.22105	2.39452e-06	3.61098e-05
Trabd	-1.22034	0.00490956	0.0333292
Cic	-1.21823	0.000132344	0.00138163
Snapc4	-1.2174	0.000121128	0.00128089
Klc2	-1.21624	0.0352181	0.169888
S100a11	-1.21608	0.0441277	0.203461
Ehbp1l1	-1.21602	0.0211985	0.113346
9430015G10Rik	-1.21387	0.0112008	0.0673052
Mical3	-1.21349	0.00205716	0.0158016
Edem2	-1.21342	0.0195809	0.106047
Lrrn3	-1.21279	0.0014749	0.0118432
Arid5b	-1.2121	0.000230831	0.00226576
Sgol1	-1.21055	0.0200801	0.108328
Baz2a	-1.2105	1.16288e-06	1.85598e-05
Nelfa	-1.21035	9.15889e-07	1.49212e-05
Slc38a1	-1.20978	0.00297702	0.0215667
Ccdc59	-1.20968	0.00305933	0.0221072
Syn3	-1.20855	0.035474	0.170803
H1f0	-1.20703	0.000817711	0.00700546
Phkg2	-1.20559	0.00772863	0.0490885
Prr12	-1.20444	0.000645048	0.00569655
Rnf25	-1.20293	0.0300866	0.149736
Pik3r2	-1.20204	0.000124294	0.00130977
Mthfd1l	-1.20115	0.0255279	0.131853
Pcbp4	-1.2009	0.00700088	0.0449962
Rad54l	-1.20075	0.0320612	0.15701
Clcn2	-1.19952	0.00364695	0.0257368
Plekha1	-1.1985	0.00122227	0.0100486
Wbp5	-1.19844	0.000400444	0.00371641
Cpsf4	-1.19822	0.0242298	0.126502
Mroh1	-1.19688	0.0132449	0.0770743
Ehd1	-1.19573	0.00114388	0.00947601
Tagap1	-1.19474	0.00121527	0.0100075
Pex10	-1.19464	0.0177276	0.0981298
Sgol2a	-1.19276	0.00516901	0.034712
Gdpd1	-1.19248	9.0762e-05	0.000992335
Smpd3	-1.19229	0.000541407	0.00486458
Il18bp	-1.19177	0.0144901	0.0830086
Zfp747	-1.1914	0.0325286	0.158953
Glcci1	-1.19113	0.000779166	0.00672018
Galt	-1.1896	0.0293418	0.146842
Ypel1	-1.18954	0.0226772	0.119692
Nfkbie	-1.18883	0.0371437	0.177282
Tbl3	-1.18865	0.00408747	0.0283999
Fnbp4	-1.18805	2.78849e-05	0.000338227
Lmna	-1.18685	0.0288478	0.144824
Tmem132a	-1.18636	0.027952	0.141413
Med24	-1.18626	0.000772127	0.00668152
Elavl4	-1.18198	0.00571515	0.0377891
Cdk5r1	-1.18187	0.00777921	0.049323
Zfp384	-1.17982	9.5563e-05	0.00103916
Sh2b3	-1.1787	0.00563699	0.037327
Tiam1	-1.17854	0.0428394	0.198688
Gad2	-1.17664	0.0334753	0.162786
Psmc3ip	-1.17413	0.0269939	0.13788
Tfip11	-1.17331	0.016384	0.0919039
Ect2	-1.17324	0.00885483	0.0551357
Ppp1r10	-1.17291	0.00127551	0.0104135
Jarid2	-1.17279	2.12135e-05	0.000264086
Mettl17	-1.17255	0.0483948	0.218996
Cox6a1	-1.17168	0.00354387	0.025116
Ece1	-1.17131	0.000351121	0.00330109
Wbp1	-1.1713	0.000757384	0.00656969
Noc2l	-1.17104	0.000737507	0.00641269
Pax6	-1.17061	0.000176282	0.00178126
Efr3b	-1.16774	0.00110688	0.00921847
Ube2o	-1.16768	1.60281e-06	2.48773e-05
Cnp	-1.16759	0.000170881	0.00173291
Tnk2	-1.1661	0.00114579	0.00948749
Zfp598	-1.16505	0.00055064	0.00494016
3110035E14Rik	-1.1636	0.020944	0.112251
Miat	-1.16231	0.0050258	0.0339397
Calm2	-1.16217	0.00642993	0.0417356
C330027C09Rik	-1.16213	0.012932	0.0756497
Ip6k2	-1.16198	0.000456821	0.00418583
Acap3	-1.16146	0.00121974	0.0100353
Taok2	-1.16133	3.1497e-07	5.55226e-06
Kri1	-1.16084	0.00504182	0.034017
3632451O06Rik	-1.1603	0.0368152	0.17604
Atox1	-1.16013	0.00634349	0.0412487
Plk4	-1.15986	0.0023292	0.017482
Adrm1	-1.15925	0.00249162	0.0185087
Rpl10	-1.15826	1.1849e-05	0.000155781
A230057D06Rik	-1.15824	0.038303	0.181615
Rgs3	-1.15626	0.000158857	0.00162835
Ap5z1	-1.15398	0.0196167	0.106209
0610010K14Rik	-1.15387	0.00942342	0.0580553
Sart3	-1.15359	0.00798594	0.0504919
Ciz1	-1.15169	4.91193e-05	0.000562597
Ap2a1	-1.14637	0.00155233	0.0123714
Mamld1	-1.14511	0.000120685	0.00127845
Igdcc3	-1.14459	0.0276126	0.140088
Cxxc1	-1.14432	0.00293975	0.0213371
Ncaph	-1.14408	0.00242472	0.0181162
Epc1	-1.14324	0.000516602	0.00466959
Prdm10	-1.1425	0.000827591	0.00708338
Mis18bp1	-1.13975	0.00191891	0.0148662
Cd24a	-1.13897	0.0152573	0.0866068
Cenpe	-1.13858	0.0183082	0.1007
Sh3bp5	-1.13712	0.00211528	0.0161529
Tpx2	-1.13677	0.0155016	0.0878002
Cacna2d2	-1.1364	0.0226374	0.119517
Med30	-1.1362	0.036338	0.174127
Timeless	-1.13548	0.0284503	0.143371
Plekha5	-1.13309	0.0110619	0.0665871
D17H6S56E-5	-1.13236	0.00301673	0.0218344
Golga2	-1.13227	0.00139033	0.0112542
Cers6	-1.13216	0.00522878	0.0350221
Eif4a1	-1.13144	6.13978e-06	8.60475e-05
Coro1c	-1.12873	0.00800831	0.0505978
Tmtc1	-1.12773	0.0327516	0.15987
Inpp5k	-1.12467	0.00201556	0.0155053
Ndn	-1.12199	0.0114605	0.0684104
Slc36a4	-1.12079	0.0378002	0.179586
Depdc1a	-1.11854	0.026824	0.137206
Zswim8	-1.11819	4.29584e-07	7.39622e-06
Dach1	-1.11812	0.0062575	0.0407776
Rfwd3	-1.11655	0.00147905	0.0118712
Casc5	-1.1133	0.0149644	0.0853197
Kmt2b	-1.11258	0.000427784	0.00394983
Rbms3	-1.11177	0.00159894	0.0127092
Zfp580	-1.11153	0.032775	0.159941
Ppp1r13b	-1.11142	0.0254717	0.13167
Ncor2	-1.11117	0.00227496	0.0171821
Map3k1	-1.11005	0.0155157	0.0878093
Pik3c2b	-1.1095	0.00600871	0.0394125
Fscn1	-1.1091	0.0271916	0.138615
Afap1	-1.1089	0.000638279	0.00563954
Rexo1	-1.10659	0.000845464	0.00721924
Myc	-1.10296	0.00557695	0.0370329
Serinc5	-1.10208	0.0037636	0.0264551
Flna	-1.10183	0.00112537	0.00935273
Aff3	-1.10071	0.000454264	0.00416662
Sfswap	-1.09858	0.00109708	0.00914708
Smn1	-1.09797	0.046013	0.210433
Smg9	-1.09725	0.00757588	0.0482031
Kars	-1.09674	9.28323e-06	0.00012524
Scyl1	-1.09488	0.00323942	0.0232227
Znrd1	-1.09484	0.040625	0.190523
Dis3l2	-1.09402	0.00344824	0.0245442
Wdr76	-1.09288	0.0109051	0.0657476
Noc4l	-1.09284	0.0198786	0.107498
Hcfc1	-1.09092	1.91214e-05	0.000240698
Gpatch1	-1.09014	0.0182944	0.10068
Elmo2	-1.08841	0.000832158	0.00711909
Csnk1g2	-1.08739	0.00249687	0.0185288
Vash2	-1.08727	0.0456876	0.20921
Pla2g6	-1.08702	0.0165079	0.092427
Smarcd1	-1.08582	0.00414915	0.0287952
Taf5	-1.08482	0.0247867	0.128793
Slc6a6	-1.08363	0.00236342	0.0177168
Map3k10	-1.08277	0.0200263	0.108102
Zfp335	-1.08149	0.00252364	0.0186942
Kif11	-1.08137	0.0251292	0.130272
Iffo1	-1.08123	0.0242339	0.126502
Gba2	-1.08005	0.0270113	0.137929
Gtpbp1	-1.07896	0.00562783	0.0372937
Col2a1	-1.07711	0.0152798	0.086707
Zfp868	-1.07577	0.0243312	0.1269
Rps5	-1.07559	0.000150499	0.00155238
Tbc1d8	-1.0743	0.00854452	0.0534432
Kif21b	-1.07328	0.00208132	0.0159194
Gdf11	-1.07253	0.0293978	0.147079
Ccnl2	-1.07003	0.000762801	0.00661351
Med16	-1.06728	0.0185543	0.101831
Epn1	-1.06521	0.0216966	0.115496
Midn	-1.06252	0.0259645	0.133719
Galnt10	-1.06144	0.0424348	0.197268
Pprc1	-1.05974	0.0064001	0.0415868
Hirip3	-1.05934	0.0165984	0.0927896
Fus	-1.05767	3.44845e-05	0.000408719
Srrm1	-1.05764	1.0573e-06	1.70253e-05
Stk10	-1.05731	0.0225674	0.119182
Ddx27	-1.05725	0.00752912	0.0479732
Gle1	-1.05704	0.0147182	0.084102
Vat1	-1.05399	0.0299283	0.14936
Zfp646	-1.05248	0.0187151	0.102217
Pms2	-1.05238	0.00790495	0.0500488
Mrpl12	-1.05224	0.0236113	0.123862
Brd9	-1.05194	0.000412977	0.00382486
Ppp2r5b	-1.05125	0.0305078	0.151232
Pcgf6	-1.05105	0.0235385	0.123551
Ddr1	-1.05089	0.0129612	0.0757655
Kdm4b	-1.04998	0.0165236	0.0924573
Zfp811	-1.04986	0.0419045	0.195205
Ict1	-1.04972	0.0409938	0.191937
Sugp1	-1.04944	0.0160173	0.0902116
Mif	-1.04902	0.0109279	0.0658627
Aig1	-1.04844	0.0288752	0.144895
Smg5	-1.0479	0.00554898	0.0368659
Meaf6	-1.0477	0.00739581	0.0472405
Brpf3	-1.04725	0.00275237	0.0201227
Fam43a	-1.04476	0.0398596	0.187665
Camta1	-1.04329	0.0403885	0.189611
Zc3h4	-1.04166	0.00868493	0.054265
Aph1c	-1.0415	0.0348172	0.16835
Jmjd6	-1.04091	0.0152048	0.0864173
Rabl2	-1.03908	0.0263139	0.135095
Sil1	-1.03846	0.0193532	0.105129
Snupn	-1.038	0.0392808	0.185569
Tsc1	-1.0341	0.00053239	0.00479217
C530008M17Rik	-1.03408	0.0189753	0.103394
Zfp629	-1.0315	0.00223164	0.0168762
Arrdc3	-1.03085	0.000478503	0.00436015
Ftsj3	-1.02829	0.0162593	0.0912615
Tdp1	-1.02791	0.0403791	0.189611
Tpm4	-1.02669	0.0227556	0.120071
Cacna1d	-1.0265	0.0186674	0.102081
Snapc3	-1.02614	0.00192046	0.0148718
Ubxn6	-1.02576	0.000412778	0.00382486
Hmgxb4	-1.02524	0.000565683	0.00506757
Enox2	-1.02425	0.030479	0.151147
Arid1b	-1.02414	0.000161723	0.00165303
Rbak	-1.02308	0.0258543	0.133228
Mark2	-1.0225	0.0195509	0.105948
Cc2d1b	-1.02129	0.031946	0.156615
Ndufv3	-1.01634	0.000305564	0.00290302
Ttyh2	-1.01554	0.011326	0.0678097
Herpud1	-1.01527	0.0445701	0.205134
Errfi1	-1.01522	0.00232844	0.017482
Ptk7	-1.01461	0.0204465	0.109976
Fem1a	-1.01437	0.0377056	0.179427
Tbpl1	-1.0133	0.0214267	0.11443
Txnrd1	-1.01283	0.0145791	0.083413
Clic1	-1.0122	0.0114115	0.0682081
Tpm1	-1.01148	0.0155178	0.0878093
Dhx38	-1.01091	0.0472462	0.214767
Zfp362	-1.01009	0.0406591	0.190607
Taf5l	-1.01003	0.0275274	0.139853
Rbck1	-1.0096	0.016142	0.0907723
Stx3	-1.00906	0.0489523	0.220742
2610020H08Rik	-1.00823	0.0288811	0.144895
Nop2	-1.00811	0.0287495	0.144436
Brd4	-1.00746	4.85588e-05	0.000556883
Smarcc2	-1.00619	0.0014919	0.0119637
Kcnc1	-1.00455	0.0186669	0.102081
Rbm10	-1.00445	0.0117547	0.0698895
Tle3	-1.00433	0.00499749	0.0337703
Dynlt1b	-1.00364	0.00440942	0.0303564
Cfl1	-1.00352	7.0187e-06	9.67133e-05
Thra	-1.00285	0.024954	0.129587
Camsap1	-1.00283	0.00229395	0.0172822
Ccp110	-1.0025	0.0435442	0.201336
Cpt1c	-1.00221	0.002803	0.0204515
Dab2ip	-1.00049	0.00907548	0.0561417
5830417I10Rik	-1.00029	0.000473382	0.00432003
Atf1	-0.999768	0.0132717	0.0771555
Zfp81	-0.998452	0.0390454	0.184553
Foxn3	-0.997375	0.0132601	0.0771125
Nynrin	-0.996103	0.016519	0.0924573
Tmem57	-0.990937	0.0141247	0.081251
Vipas39	-0.990009	0.00473514	0.0323398
Rbm4b	-0.989063	0.0195468	0.105948
Trp53	-0.987685	0.0191279	0.104062
Ggcx	-0.984945	0.0278436	0.140983
Atp8b2	-0.984605	0.00773217	0.0490937
Kif20b	-0.984403	0.0370408	0.176885
Zfp90	-0.983292	0.0141784	0.0814557
C1qbp	-0.982742	0.0178302	0.0985766
Helq	-0.978661	0.0494606	0.222369
Arhgef2	-0.976686	0.00424222	0.0293621
Atrip	-0.975361	0.0198993	0.107546
Leng8	-0.974705	0.0072631	0.0464916
Epc2	-0.973123	0.0145257	0.0831334
Actn4	-0.971238	0.0160432	0.0903014
Pcna	-0.967295	0.00887191	0.055204
Setd1a	-0.965918	0.00228454	0.01724
H13	-0.963268	0.0132535	0.0770991
2310067B10Rik	-0.963184	0.00926759	0.0572125
Atpif1	-0.962044	0.00677676	0.0437352
Gga3	-0.96149	0.0303062	0.15058
Kpna2	-0.961436	0.00818286	0.0515203
Map2k7	-0.960853	0.0215086	0.114698
Ptov1	-0.960662	0.0279615	0.141422
Pomgnt1	-0.959863	0.0276971	0.140399
Ick	-0.958793	0.00504932	0.0340475
Inpp5e	-0.958405	0.00248076	0.0184356
Ap3b2	-0.95789	0.0483027	0.218634
Prelid1	-0.956268	0.0316482	0.15562
Dpp9	-0.953851	0.0146521	0.0838036
Dnajc11	-0.950872	0.0470516	0.214099
Pot1a	-0.950869	0.0356639	0.171626
Arhgef7	-0.950797	0.0161037	0.0905852
Atp11c	-0.949937	0.00836888	0.0525266
Ttll4	-0.949084	0.0331801	0.161743
Rpl15	-0.947958	0.000817024	0.00700289
Mef2d	-0.947623	0.0158874	0.0895641
Psmc4	-0.947472	0.0031521	0.0226778
Ppm1g	-0.947385	0.00609315	0.0398505
Dync1li1	-0.946695	0.00631603	0.0410997
Rbmx	-0.945595	0.00905686	0.056065
Med6	-0.945104	0.0361805	0.173557
Pip5k1c	-0.944895	0.0237927	0.124668
Pfn1	-0.942874	0.0416767	0.194495
Sarm1	-0.942391	0.0485081	0.219344
Mphosph9	-0.938175	0.0311147	0.153457
Tcf3	-0.938004	0.026523	0.135936
Mat2b	-0.937438	0.0210785	0.112837
Fam117b	-0.936193	0.0160029	0.0901587
Ndufa13	-0.93334	0.0165485	0.0925662
Dnpep	-0.931453	0.0165038	0.092427
Ilf2	-0.930333	0.016753	0.0936246
Tbcb	-0.926775	0.0280644	0.141783
Hspa14	-0.926656	0.0119118	0.0706143
Naa10	-0.923	0.0308422	0.152362
Ddx21	-0.920969	0.00568509	0.0376041
Agap3	-0.920394	0.00722482	0.0463122
Cnst	-0.91764	0.0304293	0.150984
Clk3	-0.916614	0.0168586	0.0940984
Tfdp2	-0.916091	0.0425074	0.197503
2210018M11Rik	-0.915807	0.00498197	0.0336941
Paxip1	-0.914993	0.0426633	0.197973
Foxo3	-0.914951	0.0135527	0.0784849
Zcchc8	-0.914771	0.036174	0.173557
Zfp280b	-0.913902	0.0371674	0.177348
Rfc2	-0.909927	0.0463857	0.211709
Mau2	-0.907807	0.00686327	0.0442145
Pabpc4	-0.904476	0.0106104	0.0642925
Mybbp1a	-0.897587	0.0106641	0.0645747
Lta4h	-0.895513	0.0112896	0.0676537
2700094K13Rik	-0.894559	0.0304781	0.151147
Exosc10	-0.889498	0.00266537	0.0195898
Nova2	-0.889241	0.0245143	0.127634
Phrf1	-0.886264	0.0439522	0.202911
Ruvbl2	-0.886069	0.0284028	0.143212
Snrpg	-0.883329	0.0348821	0.168538
Cox20	-0.880655	0.049242	0.221726
Plxna3	-0.880152	0.0149795	0.0853517
Sympk	-0.879126	0.0262082	0.134762
Cbfa2t2	-0.878731	0.0314248	0.154648
Tnpo2	-0.878135	0.0299382	0.149368
Zmynd8	-0.873244	0.00359827	0.0254715
Khdrbs1	-0.873229	0.00833738	0.0523836
Ubtf	-0.873158	0.0118719	0.0705278
Dnmt1	-0.8709	0.0222414	0.117714
Tbc1d1	-0.869846	0.0417609	0.194787
Aes	-0.869164	0.0124228	0.0732437
Ankrd50	-0.867927	0.0294242	0.14717
Plxnb2	-0.865604	0.0466782	0.212936
Tmem214	-0.861506	0.0415999	0.194237
Gars	-0.860677	0.049557	0.222692
Rpl4	-0.859233	0.00639629	0.0415771
Raly	-0.858763	0.0461605	0.210841
Ube2q1	-0.856469	0.0109955	0.0662483
Ahsa2	-0.854102	0.0480774	0.217832
Srgap2	-0.848579	0.0208255	0.111682
Actr1b	-0.842342	0.0138046	0.0796631
Nrbp1	-0.841312	0.00186824	0.0145549
Sbf1	-0.835883	0.0451689	0.207308
Atxn2l	-0.833218	0.0312239	0.153911
Rere	-0.827375	0.0141454	0.0813179
Sap130	-0.823739	0.0250033	0.129798
Josd1	-0.823531	0.0276754	0.140329
Ilf3	-0.822636	0.0238744	0.125058
Dctn1	-0.818533	0.0474695	0.215565
Rufy3	-0.816473	0.0198488	0.107369
App	-0.80924	0.0317126	0.15581
Ybx3	-0.808842	0.0331981	0.161787
Ibtk	-0.80509	0.034006	0.165056
Sdad1	-0.798871	0.0361903	0.173558
Rpl6	-0.797753	0.00842359	0.0528333
Psmc3	-0.79569	0.0216543	0.115304
Eef1g	-0.791798	0.0300167	0.149594
Rpl13	-0.791427	0.0255213	0.131853
Eef2	-0.790229	0.0120131	0.0711213
Rbm33	-0.790025	0.0339844	0.164995
Arhgef11	-0.782827	0.0426264	0.197904
Eps15l1	-0.77991	0.0175824	0.0975576
Eif4enif1	-0.774537	0.0455286	0.208641
Rpl17	-0.72994	0.0251772	0.130371
[truncated: 2,023 more rows]

## Sheet: P7 OBvsCB
GeneSymbol	log2FoldChange	pvalue	padj
Ttr	-14.386	4.35471e-18	4.31795e-16
Mobp	-12.473	1.81495e-19	2.06624e-17
Pax2	-11.7381	0.00013115	0.00144578
Pax3	-10.6225	1.20758e-16	9.85463e-15
Lhx5	-10.3121	1.47073e-15	1.04326e-13
Nhlh2	-9.91863	1.96784e-19	2.22656e-17
Prdm13	-9.57786	5.60583e-13	2.63746e-11
Skor1	-9.52552	2.34785e-13	1.17667e-11
En2	-9.39085	3.22929e-13	1.5632e-11
Slc6a5	-8.97081	0.0461044	0.209177
Lhx1	-8.84755	4.67222e-12	1.97637e-10
Folr1	-8.82921	8.0471e-11	2.79496e-09
Ccdc108	-8.48559	6.39549e-11	2.26831e-09
Irx2	-8.46697	2.0353e-10	6.66732e-09
Slc4a5	-8.44377	5.71298e-08	1.25884e-06
Pdlim3	-8.19997	1.26386e-21	1.80693e-19
Tfap2a	-8.15548	2.58033e-33	9.51781e-31
Tbata	-8.14262	1.51996e-09	4.34616e-08
Fermt1	-7.95474	1.02565e-08	2.58769e-07
Prr32	-7.93498	2.49347e-08	5.8807e-07
Barhl1	-7.80264	5.99596e-09	1.5637e-07
Mmrn1	-7.78186	9.39961e-08	1.98804e-06
Kirrel2	-7.73789	3.70461e-11	1.35564e-09
Cnpy1	-7.66468	2.93855e-11	1.10154e-09
Nphs1	-7.62211	2.02252e-08	4.89518e-07
Uncx	-7.61396	9.44903e-15	5.9681e-13
Irx5	-7.51147	1.04153e-07	2.18283e-06
Rasd1	-7.37743	1.80633e-07	3.64333e-06
Mag	-7.3532	2.99792e-10	9.54934e-09
Crnde	-7.34124	9.66467e-08	2.03709e-06
Galr1	-7.25823	4.40898e-08	9.95285e-07
Ttll6	-7.19768	3.14165e-07	6.04818e-06
Nhlh1	-7.15845	9.24098e-19	9.73893e-17
Wif1	-7.15543	2.39389e-07	4.73718e-06
Tmem72	-7.09206	0.00112414	0.00947126
Clrn1	-7.09012	5.10866e-07	9.49789e-06
Krt18	-7.07528	1.12317e-06	1.96908e-05
Defb11	-7.0588	0.0289444	0.144354
Gja4	-6.73016	1.70827e-05	0.000236884
Sostdc1	-6.70824	2.85942e-05	0.00037615
Neurod4	-6.70506	1.54092e-06	2.6461e-05
Nipal4	-6.69701	5.0243e-06	7.82628e-05
Vdr	-6.65224	9.89636e-07	1.74994e-05
Ccdc153	-6.64241	2.33292e-06	3.89376e-05
Gm26688	-6.63709	1.5034e-05	0.00021078
Cfap221	-6.4952	8.78104e-06	0.000129871
En1	-6.43472	3.53125e-05	0.000455751
Lhx1os	-6.43021	2.81686e-06	4.62613e-05
Fam71a	-6.41759	0.000126724	0.0014054
Htr2c	-6.38969	2.0017e-09	5.61908e-08
Krt8	-6.36157	4.41739e-05	0.000557631
Fat2	-6.33853	7.64492e-11	2.66029e-09
Ifi205	-6.32632	0.000244342	0.00250634
Irx3	-6.30855	0.000107805	0.00121978
Odf3b	-6.25785	4.70976e-05	0.000590898
Spata18	-6.22691	2.46545e-09	6.82737e-08
Sp5	-6.18869	7.33192e-06	0.000110026
Tmem125	-6.12519	9.36913e-05	0.00107929
Ccdc180	-6.1251	3.46229e-05	0.000447477
Kcne2	-6.12328	0.0187403	0.101268
Fam159b	-6.09351	6.42287e-05	0.000777109
Ucma	-6.08217	4.08769e-05	0.000518496
Msx2	-6.06723	2.55501e-09	7.04366e-08
Tmem212	-6.06241	7.34015e-05	0.00087282
Hist1h2bn	-6.06107	8.65026e-41	4.83445e-38
Myct1	-6.04976	0.00022281	0.00231509
Chrdl2	-6.04344	3.41774e-05	0.00044265
Irx1	-6.02661	1.24497e-08	3.10284e-07
Tnxb	-6.01317	7.01887e-17	5.96539e-15
Lbp	-6.01246	6.08829e-16	4.65918e-14
Atoh1	-6.01029	0.000350545	0.00342613
Optc	-6.00536	2.35941e-17	2.11236e-15
Iqca	-5.99597	0.000160825	0.00173152
Cxcl10	-5.99053	1.80505e-05	0.000248252
Ndufa4l2	-5.98664	9.28916e-05	0.00107209
Slco4a1	-5.97027	2.77819e-05	0.000366511
Gm20554	-5.86438	0.000649066	0.00584794
Ly6c2	-5.86248	0.000861791	0.00748658
Gm10578	-5.8277	0.00309749	0.022394
Mndal	-5.82654	5.53473e-19	6.04006e-17
Cldn3	-5.8263	0.000225516	0.00233794
Tmem252	-5.80954	0.000722103	0.00643059
Ace2	-5.80592	0.00195132	0.0151721
Lbx1	-5.8056	0.000863987	0.0074986
Gdf7	-5.7948	0.00109644	0.00926744
Epn3	-5.77984	0.000473494	0.00443732
Gm5523	-5.77287	7.74662e-05	0.000917603
Icam2	-5.74256	0.000418229	0.00399051
Tfap2b	-5.73374	1.92423e-08	4.6757e-07
Scarna9	-5.72987	0.000253125	0.00257779
Gimap1	-5.71985	0.000291197	0.00291719
Hist1h2bm	-5.7102	3.33815e-69	5.59687e-66
Zc3h12a	-5.68949	0.000477234	0.00446103
Mgp	-5.68588	2.57366e-07	5.06575e-06
Myzap	-5.68239	0.00109547	0.00926351
Zfp474	-5.68115	0.00045239	0.00426773
Hist1h2bp	-5.67954	4.02151e-45	2.47229e-42
Wdr72	-5.65733	0.000798677	0.00701095
Mbp	-5.63505	2.23727e-63	2.94728e-60
Foxl2os	-5.63022	0.00132809	0.0109543
Ppp1r32	-5.6197	0.000225236	0.00233634
Cdk18	-5.60822	3.56549e-08	8.18908e-07
Lmx1a	-5.57196	0.000343224	0.00336349
Foxb1	-5.54633	0.00208991	0.0161205
Hspb1	-5.53854	1.28057e-05	0.000182093
Bhlhe22	-5.5344	1.58574e-15	1.12053e-13
Gmnc	-5.53359	3.69189e-05	0.000473502
Gm22650	-5.5184	0.00267689	0.0198352
Unc45b	-5.51729	0.00171868	0.0136923
Muc13	-5.50547	0.00397553	0.0274815
Ebf3	-5.49498	1.79461e-28	4.08617e-26
Neurog2	-5.48593	3.84974e-10	1.20545e-08
Prdm8	-5.4775	4.30171e-15	2.89549e-13
4833427G06Rik	-5.4675	0.000629665	0.00570234
Lhx9	-5.44593	0.000100483	0.00114585
Serpinb1b	-5.43751	0.00016691	0.00179285
Ttc29	-5.40684	0.000732249	0.00651151
Hist1h4h	-5.39142	1.55329e-29	3.72044e-27
Gja5	-5.37018	0.00173187	0.0137557
Gm853	-5.3575	0.00835928	0.0517002
Marveld2	-5.35409	0.000598603	0.00547464
Scarf1	-5.35357	0.00180241	0.0142059
Bmx	-5.34483	0.00926955	0.0564219
Slc38a11	-5.34181	0.00283367	0.0207633
Mfap4	-5.33695	3.59213e-31	1.00378e-28
Fa2h	-5.31546	1.64594e-17	1.50277e-15
Hist1h2bk	-5.29876	1.92753e-56	1.69283e-53
Tead4	-5.29731	0.00247705	0.0185633
Tm4sf1	-5.27542	7.22982e-10	2.1859e-08
Mmp25	-5.27273	0.000599335	0.00547747
Ifi203	-5.20695	4.71058e-14	2.6487e-12
Fhl3	-5.19177	1.27404e-10	4.2878e-09
1700016K19Rik	-5.18575	0.0107881	0.0640568
Myoc	-5.15956	6.70779e-05	0.000805415
Best1	-5.15633	0.000118369	0.00132389
Astl	-5.14024	0.0031704	0.0228584
Rmrp	-5.13936	9.88068e-13	4.49949e-11
Aoc3	-5.1384	0.000227038	0.00235239
Agt	-5.10301	4.07308e-21	5.44347e-19
Nos3	-5.10059	2.44261e-06	4.05847e-05
Hist1h2bh	-5.09975	6.17389e-14	3.38884e-12
Acta2	-5.08562	7.91421e-07	1.42541e-05
Clic6	-5.07838	7.44452e-11	2.60036e-09
Srpx2	-5.07818	0.00440385	0.0299595
Lhx6	-5.0694	0.00082352	0.00718797
Slc28a3	-5.06308	0.00874754	0.0537949
1700101E01Rik	-5.05593	0.000890526	0.0077144
Plaur	-5.05106	0.00462609	0.0312409
Actbl2	-5.04898	0.0113853	0.0669861
1700012B09Rik	-5.04794	0.00268502	0.0198795
F5	-5.04174	2.52361e-13	1.25792e-11
Col13a1	-5.02796	0.00077639	0.00685118
Zfp185	-5.0211	0.000808018	0.0070761
Hist1h3a	-5.01096	1.02857e-11	4.0708e-10
Gm17660	-5.00091	0.00131111	0.0108386
Lcn2	-4.99825	0.043259	0.198316
Gm15645	-4.98722	0.0025944	0.0193249
Tinagl1	-4.98524	0.00394084	0.0272826
Cldn2	-4.97696	3.84777e-07	7.30087e-06
Capn11	-4.9754	0.00451806	0.0305898
Msx1	-4.95791	0.00466388	0.0314501
Syt2	-4.94176	2.38865e-13	1.19387e-11
Ntf3	-4.94165	0.0139724	0.0795592
Eps8l2	-4.92591	0.00340719	0.0242247
Hist1h3c	-4.92468	3.23805e-14	1.89585e-12
Nrk	-4.92154	0.000147673	0.00160965
Tdo2	-4.92026	0.00475256	0.0319546
9530053A07Rik	-4.91855	0.00449098	0.0304288
Endog	-4.917	0.00275885	0.0202876
Enpp6	-4.90328	4.95975e-23	7.62272e-21
Cxcl3	-4.90001	0.0291028	0.145026
Acpp	-4.88603	0.00371953	0.0260636
Mir135a-2	-4.88241	0.0150729	0.0845983
Crhr2	-4.88063	0.00680339	0.04344
Epha2	-4.85774	7.08886e-06	0.000106726
Ccl4	-4.85735	0.00038367	0.00370473
Gbx2	-4.85687	0.0218485	0.114997
Sntn	-4.85618	0.0154991	0.0866613
Serpinb6b	-4.85022	0.000300545	0.00299457
Hist1h3f	-4.84634	1.32437e-28	3.09182e-26
Bhmt	-4.84276	0.0192245	0.1034
Wfdc2	-4.84204	0.0243518	0.125481
Hist2h3b	-4.84092	1.36164e-15	9.73364e-14
Ccna1	-4.8354	0.00214817	0.0164698
Eppk1	-4.8344	0.00366219	0.0257106
Tc2n	-4.82297	0.0132997	0.0765129
Trpm6	-4.82288	0.000385935	0.0037227
Nkx6-2	-4.81764	0.00912493	0.0557255
Ccdc60	-4.81223	9.98648e-05	0.00113973
Myrf	-4.80708	9.27414e-22	1.35748e-19
Ngp	-4.80672	0.0257982	0.131363
Tie1	-4.78108	7.17322e-07	1.30469e-05
Casp12	-4.78053	0.00179209	0.0141367
Best3	-4.76951	0.00236139	0.0178561
Esrrb	-4.75846	0.0158291	0.0880649
Ccdc103	-4.74919	3.68564e-07	7.0294e-06
Tbx3	-4.7432	3.81005e-17	3.33028e-15
Wdr63	-4.74036	3.28278e-07	6.28705e-06
Lrrc63	-4.7315	0.0313162	0.153608
Rn4.5s	-4.72824	1.60369e-12	7.23149e-11
Myocd	-4.71715	0.0316285	0.154892
Hist1h2ba	-4.69739	1.64736e-05	0.0002293
Smagp	-4.69626	0.00499994	0.0333746
Ebf1	-4.69481	2.75202e-35	1.2355e-32
Meox1	-4.67029	0.00549044	0.0360261
Hist1h4i	-4.66743	8.39531e-11	2.91043e-09
Mep1a	-4.64745	0.0387946	0.181688
Hoxa2	-4.63992	0.0377181	0.178139
Pou4f1	-4.63653	0.0438884	0.200753
Gm2762	-4.63236	0.0088498	0.0543332
4930578C19Rik	-4.59325	0.00118898	0.00993578
Pltp	-4.58842	4.85541e-14	2.68914e-12
Mdh1b	-4.58477	0.014789	0.0832073
Batf3	-4.58357	0.0139557	0.0795338
Fut2	-4.58139	0.0180807	0.0983957
Mal	-4.57158	9.66522e-22	1.40359e-19
Gjb1	-4.56554	0.0441506	0.201652
Hist1h2ab	-4.55952	1.32414e-33	5.19599e-31
Cxcl2	-4.55813	5.88966e-09	1.54075e-07
Erg	-4.54903	6.1694e-08	1.34973e-06
Hist1h2ag	-4.54495	1.25671e-33	5.03857e-31
Hist1h2ah	-4.54412	7.06046e-21	8.91891e-19
Ecscr	-4.54208	0.000109439	0.00123599
Mir680-2	-4.53595	0.00896401	0.0548882
B230323A14Rik	-4.52952	0.0228745	0.119545
Agpat2	-4.51913	8.18268e-05	0.000962456
Htra4	-4.51846	0.0393744	0.183472
Tmem114	-4.50703	0.00176182	0.0139516
Foxf2	-4.50596	3.82383e-07	7.26489e-06
Gm1979	-4.50384	0.00536915	0.0354784
Gm12216	-4.49455	0.0292174	0.145558
Grp	-4.48633	0.00486884	0.0326531
Myl1	-4.47728	0.0386005	0.181125
Rag1	-4.47706	5.0388e-06	7.84225e-05
Lgi3	-4.47353	1.38526e-14	8.5161e-13
Rarres2	-4.47136	0.000355105	0.00345626
Ankub1	-4.4601	0.0127825	0.0738097
Hist1h1b	-4.45417	1.38311e-29	3.35642e-27
Epha8	-4.45327	3.19096e-10	1.01118e-08
Six1	-4.45218	0.0101364	0.0606709
Rbp4	-4.4485	0.00967113	0.0585955
Nfe2	-4.44707	0.00506956	0.0337781
Dll4	-4.44654	6.30357e-12	2.61243e-10
Mmp28	-4.44585	0.00118073	0.00988478
8430408G22Rik	-4.44002	0.010371	0.0618804
Adamts14	-4.43958	6.18677e-05	0.000754215
Itgb6	-4.43838	0.0294329	0.146276
Ushbp1	-4.43258	9.50825e-05	0.00109191
Clec1a	-4.41341	0.00222517	0.0169863
1700001C02Rik	-4.39643	0.044142	0.201652
Casr	-4.39331	0.0016632	0.0132963
Cyp26b1	-4.39316	4.18348e-10	1.30552e-08
Nppc	-4.38537	0.007946	0.0496773
Hapln2	-4.36751	0.00927808	0.0564552
Pif1	-4.36338	5.8734e-08	1.2911e-06
Msx1os	-4.35499	0.03978	0.185035
Cd82	-4.34941	9.91142e-06	0.000145423
Rph3al	-4.34511	0.00264773	0.0196428
Scube2	-4.3435	7.27182e-11	2.54486e-09
Bcam	-4.34093	0.000100525	0.00114585
Emp3	-4.32598	3.23989e-09	8.85235e-08
1700092M07Rik	-4.32367	0.036846	0.175052
Mrln	-4.31894	0.0137285	0.07851
Slc38a5	-4.31649	1.23856e-06	2.15906e-05
Sytl1	-4.30492	0.0213682	0.112921
4931429I11Rik	-4.30301	0.000320795	0.00317575
Gjc2	-4.29318	0.0158981	0.0883829
Caln1	-4.29171	0.00531271	0.0352075
Igf2bp1	-4.28576	0.00354189	0.0249897
Meig1	-4.28435	0.00852095	0.052524
Hist1h2ac	-4.28412	6.16826e-31	1.64871e-28
Aqp6	-4.28248	5.28802e-05	0.000655423
Emilin1	-4.27471	0.000145742	0.00159143
Tcea3	-4.27036	0.00374376	0.0262035
Smtn	-4.26938	4.89663e-12	2.05714e-10
Hist1h3b	-4.25009	2.02735e-21	2.81131e-19
Cxcl1	-4.24276	0.00175321	0.0138953
1700026D08Rik	-4.22811	6.82422e-05	0.000817625
Ptgis	-4.22096	0.00479452	0.0322015
Armc4	-4.21895	5.59589e-05	0.000690334
Hist1h2bj	-4.21417	7.36369e-12	2.97826e-10
Xpnpep2	-4.1986	0.0094245	0.057243
Dpy19l2	-4.19682	0.020055	0.107365
Zic5	-4.19573	3.98552e-17	3.46721e-15
Ndrg1	-4.19022	2.00487e-06	3.38296e-05
Grrp1	-4.18839	0.0381471	0.179672
Trp73	-4.18562	9.69142e-05	0.00111156
Kl	-4.18527	2.51517e-11	9.52512e-10
Cfap57	-4.17569	2.69566e-06	4.43893e-05
Lrrc36	-4.16852	6.05122e-06	9.23863e-05
Pcolce	-4.16375	2.43414e-17	2.16873e-15
4930444F02Rik	-4.15409	0.00620259	0.0400541
Anxa11	-4.15089	4.32143e-08	9.77915e-07
1500015O10Rik	-4.14402	9.66761e-16	7.01967e-14
Hist1h2ae	-4.13935	7.02016e-19	7.52749e-17
Mir3472	-4.13478	0.0467543	0.211501
Tcf15	-4.12909	0.038169	0.179717
Mcidas	-4.11773	0.0115573	0.0677101
Hist1h2bf	-4.11679	1.63304e-18	1.67324e-16
Ttc21a	-4.10915	6.00283e-09	1.5637e-07
Plcd1	-4.10444	2.50298e-21	3.41945e-19
Hist1h2an	-4.10398	4.52272e-13	2.14981e-11
Csl	-4.09881	0.00290685	0.0212069
Qprt	-4.09853	0.0402766	0.18692
Sctr	-4.09749	0.000995655	0.0085171
Col15a1	-4.09	9.61077e-18	9.13667e-16
Gm12695	-4.08939	0.0368879	0.1751
Gm14005	-4.08072	0.0164407	0.0910831
Fam187a	-4.07876	0.000372259	0.00360587
Kcnj5	-4.07734	0.00770766	0.0484006
Acnat1	-4.07428	0.0299819	0.148325
Gamt	-4.07314	3.06942e-12	1.32265e-10
Six4	-4.06835	4.22722e-05	0.000534723
Iqcd	-4.06685	0.0114564	0.0673114
Hist1h1d	-4.06253	1.10137e-23	1.76632e-21
Spp1	-4.06009	0.000417873	0.00399051
C530044C16Rik	-4.05765	0.00148207	0.0120567
Hlx	-4.05684	0.0142509	0.0808455
Acvrl1	-4.05237	5.56827e-06	8.56511e-05
Icam1	-4.05161	5.15393e-06	7.98101e-05
A330009N23Rik	-4.04277	0.0147547	0.0831159
1700112E06Rik	-4.04073	0.0352696	0.168868
Pim1	-4.03893	2.18292e-10	7.12558e-09
1700018A04Rik	-4.036	0.0334121	0.16161
1700003F12Rik	-4.03166	0.0187396	0.101268
Edn1	-4.02305	0.000671784	0.00603199
Egfl7	-4.01158	2.62354e-06	4.32791e-05
AU021092	-4.00704	8.14512e-06	0.000121048
Hist1h2ad	-3.99774	1.64001e-26	3.18387e-24
Kcp	-3.99385	6.26474e-07	1.14966e-05
Eng	-3.98815	4.05617e-11	1.4726e-09
Slco1b2	-3.98589	0.0292506	0.145625
Itga3	-3.98537	3.01381e-08	6.95666e-07
Hist1h2af	-3.9824	2.41155e-12	1.06658e-10
Sspo	-3.98238	0.00370523	0.0259732
Hist1h4j	-3.973	2.71751e-13	1.35092e-11
Nxph4	-3.97233	1.78982e-09	5.06283e-08
Atf3	-3.9675	4.21831e-13	2.0155e-11
C1rl	-3.96573	0.0298296	0.14773
Myh11	-3.96234	0.000503575	0.00467645
Hist1h2bb	-3.95973	1.50008e-21	2.0959e-19
9130008F23Rik	-3.95134	0.0180342	0.0982583
Ugt1a6b	-3.94679	3.1724e-05	0.00041466
Icosl	-3.92384	1.19992e-09	3.49056e-08
Fam166a	-3.92337	0.0145172	0.0819429
Piezo1	-3.91981	3.09877e-25	5.5486e-23
Tekt4	-3.91818	0.0262623	0.133211
Sgms2	-3.91724	3.40281e-10	1.07279e-08
Gm20125	-3.91298	0.00614946	0.0397527
Hist1h3d	-3.91165	3.25391e-14	1.89911e-12
Dnali1	-3.90599	0.000368404	0.00357436
Dysf	-3.90036	0.000679503	0.0060924
Col2a1	-3.89931	3.28183e-32	1.00878e-29
Hist1h4b	-3.89862	7.37757e-08	1.59513e-06
Igfbp7	-3.89521	1.48138e-07	3.03906e-06
Slc17a8	-3.88983	0.0263916	0.133728
Cox4i2	-3.88678	0.0253958	0.12978
Rorc	-3.88442	0.0175009	0.0958057
Rassf4	-3.87467	1.04061e-19	1.20704e-17
1700007G11Rik	-3.8742	0.043469	0.199031
Troap	-3.87364	1.13689e-08	2.84501e-07
Abcc6	-3.86952	0.0202857	0.108224
Aplnr	-3.86711	1.86837e-07	3.74956e-06
Trpv4	-3.86622	6.75603e-05	0.00081068
Cnn2	-3.86279	4.83979e-14	2.68914e-12
Mir143hg	-3.85633	0.0191676	0.103184
Col1a1	-3.85096	4.88863e-09	1.2917e-07
Fzd10	-3.85051	6.46341e-06	9.81917e-05
Gpr65	-3.84758	0.029688	0.147227
Arid5a	-3.8403	2.76928e-10	8.89789e-09
Ankle1	-3.83727	5.73955e-08	1.26318e-06
Plac9b	-3.83717	1.08839e-10	3.70354e-09
Tppp3	-3.83554	2.73034e-12	1.18775e-10
Adcy4	-3.8342	0.000744811	0.00661365
Wfikkn2	-3.82155	0.00561279	0.036666
Col8a1	-3.81696	0.000349949	0.00342212
Il12rb1	-3.81415	0.0331031	0.160579
Tek	-3.8133	1.89319e-05	0.000258829
Hist2h2bb	-3.80788	1.53122e-09	4.37156e-08
Hist1h2bl	-3.80243	1.261e-37	6.46018e-35
Bcas1os2	-3.79729	0.000969512	0.00830888
Fgf5	-3.79543	0.0345335	0.166053
Hist1h2ak	-3.79289	7.18271e-33	2.49945e-30
Irs4	-3.78679	0.0189096	0.101973
Anxa1	-3.78602	0.000902706	0.00781258
Sgk2	-3.78178	0.0290057	0.144581
Rhbdf2	-3.78006	0.00903327	0.0552572
Cldn5	-3.77916	1.19991e-06	2.09564e-05
Acot5	-3.77138	0.04499	0.204624
Trp53i11	-3.76383	9.29329e-11	3.20967e-09
Bcl3	-3.74619	0.0254394	0.12992
Tmprss3	-3.7456	0.0140527	0.0798934
Pdlim1	-3.74502	4.89432e-07	9.13623e-06
Steap4	-3.74247	0.0223604	0.11729
Pik3r5	-3.74011	0.00244712	0.0184138
Tnfaip2	-3.73262	0.00470347	0.0316823
Serpina3g	-3.7282	0.0322481	0.157342
Dnah6	-3.72753	2.37078e-11	9.01532e-10
Drc7	-3.7274	3.85837e-06	6.13977e-05
Kif2c	-3.72238	1.94224e-18	1.97904e-16
Cdhr3	-3.71837	0.000223212	0.00231796
Fabp3	-3.71005	8.12582e-16	5.97069e-14
Cdc25c	-3.70974	2.52102e-18	2.55468e-16
Slc23a3	-3.70661	0.0479237	0.215628
Robo4	-3.70222	1.04675e-05	0.000152731
1700056E22Rik	-3.69417	0.0332647	0.161066
Thbs1	-3.69019	1.44286e-17	1.32391e-15
Spag17	-3.68927	2.18777e-06	3.66476e-05
Paqr6	-3.67832	1.33508e-08	3.30572e-07
Ctla2a	-3.67174	6.16598e-06	9.39828e-05
E030003E18Rik	-3.66685	0.000218745	0.00227799
Pcdh12	-3.66446	0.000248779	0.00254121
Elf5	-3.66094	0.0292575	0.145625
Aldoart1	-3.66029	0.0358905	0.171262
Slco2a1	-3.66018	9.08967e-11	3.14523e-09
Gm867	-3.65982	0.0175477	0.0960049
Casq2	-3.65623	0.0216249	0.114016
Flt3	-3.65597	0.0488809	0.219026
Ly6c1	-3.64901	0.00258196	0.0192634
Col8a2	-3.64514	0.000405238	0.00388004
Lrig3	-3.6445	1.34924e-18	1.39798e-16
Ptpn7	-3.63959	0.0282038	0.141496
Ctla2b	-3.63817	0.00558482	0.0365204
Adm	-3.63284	0.0167477	0.0923676
Abca4	-3.62968	1.09337e-10	3.71364e-09
Car4	-3.62317	0.000181619	0.00193284
Hist2h2ac	-3.62259	2.0265e-20	2.42693e-18
Tnfsf10	-3.62085	0.00766665	0.0482087
Ltbp2	-3.62012	0.000120567	0.00134342
Psrc1	-3.61796	6.02745e-16	4.63185e-14
Ier3	-3.60656	7.68548e-09	1.97689e-07
Rdh5	-3.59741	1.02503e-10	3.50087e-09
Scarna13	-3.59109	2.8611e-13	1.41467e-11
Tbc1d4	-3.59093	9.95269e-25	1.73167e-22
Slc29a1	-3.5835	1.09179e-18	1.14409e-16
Lims2	-3.5783	4.88938e-12	2.05714e-10
Arap3	-3.57339	2.36291e-05	0.00031625
Hist1h2bg	-3.57088	6.56937e-21	8.35578e-19
Gm5089	-3.56523	4.36794e-25	7.74596e-23
Twist1	-3.56202	0.00541052	0.0356125
Klf4	-3.55895	2.19101e-14	1.31625e-12
Igfbp6	-3.5567	0.0265919	0.13455
Tgtp1	-3.55338	0.0496185	0.221592
Hepacam2	-3.5446	0.032142	0.156866
Ace	-3.5429	2.90558e-10	9.28729e-09
Gprin3	-3.54246	4.40283e-06	6.92254e-05
Adgre5	-3.54196	1.52771e-10	5.08586e-09
Fam183b	-3.5418	0.00873521	0.053737
Col18a1	-3.53658	6.80134e-11	2.38928e-09
Myom3	-3.53177	0.0168105	0.0926032
Sebox	-3.52903	0.036718	0.174579
Got1l1	-3.52818	0.0280582	0.141118
5930412G12Rik	-3.52596	0.0125733	0.0727154
Ccl6	-3.52479	0.0398001	0.185082
Mog	-3.52468	1.41463e-08	3.49731e-07
S100a11	-3.52145	8.25898e-14	4.49322e-12
Cd37	-3.51963	0.0224912	0.117775
Mapk15	-3.51815	0.00362798	0.0255093
Kdr	-3.51785	2.8264e-06	4.63766e-05
Sept4	-3.51475	1.82858e-34	7.84292e-32
Esam	-3.51279	2.61005e-06	4.3095e-05
Micall2	-3.51094	2.2514e-12	1.00055e-10
Aurkb	-3.50807	2.56337e-20	3.05008e-18
Cdh5	-3.50635	2.31614e-11	8.82574e-10
Mir7651	-3.50519	0.0478161	0.215353
Ccrl2	-3.50339	0.000656945	0.00591315
Hist1h2ai	-3.49418	2.07258e-13	1.0618e-11
Gata2	-3.48857	0.00130319	0.0107973
Adgrd1	-3.4809	0.000777539	0.00685804
Des	-3.48077	0.00254964	0.0190454
Rab11fip1	-3.47657	0.00413989	0.0284365
Mecom	-3.46811	1.02886e-05	0.000150477
Cpz	-3.46347	0.00231031	0.0175202
1700047M11Rik	-3.46132	0.0124731	0.0722036
Serpine1	-3.46035	0.00349561	0.0247104
Spag5	-3.45856	2.91699e-33	1.03458e-30
St18	-3.45194	5.01687e-08	1.11882e-06
Kif18b	-3.4468	4.23765e-17	3.66925e-15
Tgtp2	-3.44453	0.015165	0.0849597
Nos2	-3.44263	0.0200807	0.107472
Sertad1	-3.43472	1.83528e-06	3.10818e-05
Steap1	-3.42667	0.00284978	0.0208648
Rassf9	-3.42161	1.69758e-05	0.000235579
9630013A20Rik	-3.41951	2.94762e-16	2.33317e-14
Kdelr3	-3.41766	2.94761e-13	1.44198e-11
Gnrh1	-3.41575	0.0349998	0.167968
Gm12295	-3.41358	0.0336285	0.162486
She	-3.4134	0.000351825	0.00342955
Prelp	-3.41276	9.5964e-33	3.16047e-30
Lpar5	-3.40783	0.0233442	0.121426
Hist1h2be	-3.39993	4.64692e-30	1.19032e-27
Slc19a3	-3.39768	0.00942617	0.057243
Tbx4	-3.39683	0.0439902	0.201118
Cfap52	-3.39524	0.00364816	0.0256316
Klf2	-3.39293	9.87181e-05	0.00112804
Melk	-3.39082	2.94386e-14	1.74577e-12
Ifitm1	-3.39052	0.00677083	0.043299
Cd83	-3.3789	2.17315e-08	5.19171e-07
Pglyrp1	-3.37783	8.81565e-05	0.00102643
Kif19a	-3.37624	8.98004e-10	2.67559e-08
Grb7	-3.37504	0.0391317	0.182757
Sp6	-3.36966	0.0443825	0.202423
Cyyr1	-3.36886	4.93694e-05	0.000615978
Bmp4	-3.35795	4.21656e-13	2.0155e-11
Cdc20	-3.35057	3.44796e-12	1.47885e-10
Cdt1	-3.34621	7.68132e-09	1.97689e-07
Insc	-3.33914	1.26386e-05	0.000180412
Ephb1	-3.33737	3.67885e-37	1.7855e-34
Plxdc1	-3.33004	0.0091984	0.0560999
Galnt6	-3.324	0.00353037	0.0249275
Unc5b	-3.32201	4.13092e-07	7.79003e-06
Tnfrsf12a	-3.31768	0.0053791	0.0354927
Hkdc1	-3.31409	0.0351337	0.168391
Emcn	-3.31267	0.000304429	0.00302673
Slc5a7	-3.31148	0.00172935	0.0137531
Nr2f1	-3.31022	1.97982e-28	4.45291e-26
Plp1	-3.30912	1.04809e-36	4.83246e-34
Plxnb3	-3.30642	8.55996e-21	1.0667e-18
Glis1	-3.30531	0.0235308	0.122213
Il16	-3.29929	6.5915e-06	9.99729e-05
Cfap61	-3.29845	0.00326053	0.023353
Musk	-3.29605	0.0126659	0.0731821
Ak7	-3.28768	4.73219e-06	7.39625e-05
Hist1h1c	-3.28748	1.9575e-11	7.52129e-10
Mmp9	-3.28618	0.0255448	0.13036
Lingo1	-3.28447	7.94814e-16	5.8635e-14
Hist1h4a	-3.2763	2.11299e-15	1.46503e-13
Kifc1	-3.2751	1.10441e-11	4.36159e-10
Hist1h1e	-3.27382	1.10523e-21	1.59248e-19
2610035F20Rik	-3.27232	2.31334e-06	3.86809e-05
Gm1661	-3.26981	0.00740057	0.0467427
Barx2	-3.26804	0.0386163	0.181129
Pecam1	-3.26581	0.000220905	0.00229659
Hist1h3i	-3.26297	1.33534e-08	3.30572e-07
Map3k6	-3.25981	0.00333255	0.0237445
Onecut2	-3.25965	5.06126e-13	2.39306e-11
1810020O05Rik	-3.25834	0.0487844	0.218753
Abhd14b	-3.25766	4.17246e-05	0.000528158
Tmem88	-3.25609	3.22289e-05	0.000420664
Adgrl4	-3.25497	0.000428255	0.00407129
Fgfr4	-3.25144	0.049854	0.222413
Fbln5	-3.24686	6.88508e-07	1.25476e-05
Cfap43	-3.23969	4.87881e-12	2.05714e-10
Ebf2	-3.2371	2.91438e-08	6.77804e-07
Mlxipl	-3.23632	0.00044107	0.00416806
Adamts18	-3.23269	1.27881e-21	1.81424e-19
Aqp1	-3.23173	8.62046e-07	1.54057e-05
Neurod2	-3.23171	4.19633e-13	2.01544e-11
Ube2l6	-3.23159	0.0092645	0.0564098
Ube2c	-3.22833	4.98935e-28	1.06998e-25
St6galnac2	-3.22471	2.63041e-07	5.16641e-06
Fam180a	-3.21995	0.00193457	0.0150545
Tph1	-3.2165	0.0241065	0.124432
Zfp503	-3.21622	5.21362e-07	9.67353e-06
Zfp36	-3.21502	7.84114e-13	3.61535e-11
Mcam	-3.21152	1.12971e-09	3.29151e-08
Ptgs2	-3.21105	2.52896e-05	0.000336035
Dusp10	-3.20845	1.10156e-09	3.22476e-08
Foxq1	-3.20682	0.00273237	0.0201331
Has2	-3.19763	1.49401e-06	2.57274e-05
Serping1	-3.1948	2.13751e-16	1.71401e-14
Zbbx	-3.19086	0.000647074	0.00583284
Sdpr	-3.19069	7.99529e-08	1.71861e-06
Procr	-3.18423	0.0210044	0.111414
Ccno	-3.18397	0.0214544	0.113279
Gimap6	-3.17988	0.00147092	0.0119824
Ermn	-3.17748	3.02546e-07	5.8489e-06
Capn1	-3.177	5.33053e-06	8.22686e-05
Pifo	-3.17095	0.00152638	0.0123787
Ugt8a	-3.17011	1.82091e-31	5.33064e-29
Foxs1	-3.16954	0.0292261	0.145562
Smco4	-3.16749	0.0145084	0.0819429
Csrnp1	-3.1598	6.72786e-06	0.000101873
Jak3	-3.15929	0.0348105	0.167199
C3	-3.15351	0.0164926	0.0912137
Hist2h2ab	-3.14798	6.87887e-12	2.81302e-10
Perp	-3.14425	0.000218074	0.00227357
Adgrf5	-3.14151	1.86961e-05	0.000256175
Neu4	-3.13839	0.000233469	0.00240821
Il1b	-3.13543	0.00331709	0.0236662
Ugt1a6a	-3.13233	0.000133706	0.00147132
Ocln	-3.12918	0.000174571	0.00186753
Bbox1	-3.12881	0.00436964	0.0297377
Lama1	-3.12863	2.0367e-15	1.42283e-13
Msrb3	-3.12704	1.18048e-07	2.45729e-06
Dhrs11	-3.12274	0.00156757	0.012669
Calml4	-3.11739	0.00172574	0.0137307
Ptrf	-3.11524	8.97517e-08	1.90482e-06
Bvht	-3.11096	0.0244284	0.125812
Casp4	-3.10934	0.0266954	0.134962
Crip1	-3.10397	7.04898e-05	0.000843089
Cldn11	-3.10276	2.87733e-10	9.21296e-09
Hist1h3g	-3.10199	2.75451e-07	5.37582e-06
Strip2	-3.10026	2.53945e-09	7.01124e-08
Pcsk9	-3.09889	0.000125503	0.00139353
Adamts2	-3.09886	4.94432e-08	1.10397e-06
Cdh3	-3.09832	0.00102189	0.00872536
Tlcd2	-3.08735	0.0216349	0.114036
Gpr68	-3.0837	0.00154576	0.0124983
Tsnaxip1	-3.08163	8.06841e-05	0.000950707
Itga11	-3.07952	7.43879e-08	1.6046e-06
Abcb1a	-3.07259	0.000743279	0.00660617
Arhgef5	-3.07242	6.50615e-07	1.19159e-05
Mycbpap	-3.07238	6.97654e-05	0.000834967
Mcm10	-3.07057	9.90208e-15	6.2329e-13
Cdca5	-3.07033	4.3999e-06	6.92254e-05
Hist1h4n	-3.06828	0.000208412	0.00218768
Esyt1	-3.06613	4.86455e-09	1.28719e-07
G630093K05Rik	-3.06575	0.0306914	0.151227
Ybx2	-3.05832	0.00606109	0.0392365
Gm13498	-3.05652	0.0137986	0.0787399
Necab3	-3.0499	2.40203e-09	6.67179e-08
Plk1	-3.04098	1.32102e-17	1.22173e-15
Prtg	-3.0377	1.07463e-05	0.000156305
Gdf10	-3.03694	1.51443e-19	1.74566e-17
Tk1	-3.03287	8.51998e-08	1.81448e-06
H2-Ab1	-3.03174	0.00719186	0.0456276
Vwa3a	-3.03155	4.24251e-08	9.63603e-07
E2f2	-3.02604	0.0008337	0.0072665
Col4a2	-3.02294	1.92008e-15	1.35161e-13
Gjc3	-3.02228	1.77395e-13	9.21605e-12
Zbtb46	-3.02011	6.97003e-08	1.51411e-06
Ackr2	-3.01869	0.0187493	0.101287
Gm2694	-3.0186	1.35448e-05	0.000191604
Cd34	-3.01206	1.96838e-05	0.00026772
Socs3	-3.01084	5.07339e-13	2.39306e-11
Angpt1	-3.00509	6.04038e-15	3.99293e-13
Mfsd7c	-3.00388	2.93048e-06	4.78291e-05
Dhrs3	-2.99798	7.38676e-08	1.59525e-06
Mamstr	-2.99503	0.00839708	0.0518818
Gm10471	-2.99482	0.00641935	0.0412948
Ccl3	-2.9886	0.00200322	0.0155428
Ly6e	-2.98843	1.16006e-13	6.18351e-12
Lum	-2.98686	1.6877e-08	4.12269e-07
Rassf3	-2.98685	1.73124e-11	6.69375e-10
Trf	-2.98597	1.3695e-13	7.23717e-12
Zfp521	-2.9808	6.57293e-37	3.10832e-34
Plekhh3	-2.98	7.9863e-10	2.39888e-08
Lamc3	-2.97744	6.19294e-06	9.43158e-05
Col6a2	-2.9765	1.27316e-10	4.2878e-09
Hist1h3h	-2.97599	6.78344e-06	0.000102547
Hspg2	-2.97188	6.62282e-15	4.33137e-13
Sned1	-2.96821	2.02663e-13	1.04137e-11
Emp1	-2.96674	2.83067e-15	1.93356e-13
Slc47a1	-2.96327	0.0249861	0.128112
Smarca5-ps	-2.95976	4.10637e-24	6.82286e-22
Ldlrap1	-2.95928	0.0146065	0.0823818
Rhod	-2.9585	0.00398652	0.0275369
Plekhg3	-2.95831	4.64001e-05	0.00058294
Tgm2	-2.95828	9.50818e-05	0.00109191
Cdca8	-2.95526	1.21809e-20	1.49769e-18
Ppp2r2c	-2.95224	0.000114733	0.00128712
Car9	-2.9516	0.0053807	0.0354927
Sod3	-2.95094	1.23399e-05	0.000176833
Mill2	-2.95003	0.031551	0.154636
Ptprb	-2.94669	0.000798302	0.00701095
Nov	-2.94387	3.23104e-05	0.000421131
Sytl3	-2.93955	0.0083894	0.0518518
Klhl35	-2.93546	4.88025e-05	0.000609387
Cdca3	-2.93265	3.88972e-07	7.35776e-06
Pcsk4	-2.93246	0.00130476	0.0108006
Ppp1r1b	-2.93174	0.00304294	0.0220341
Dynlrb2	-2.9295	0.0100211	0.0602019
Cks2	-2.92586	9.44681e-09	2.40314e-07
Flt1	-2.92236	4.37729e-06	6.89413e-05
Aldh1a1	-2.92008	9.22777e-13	4.22302e-11
Chtf18	-2.91937	0.000782305	0.00688361
Stap2	-2.91001	0.0162654	0.0902473
Tprn	-2.90972	2.85253e-11	1.07366e-09
Aard	-2.90429	6.67874e-05	0.000802449
Espl1	-2.90313	1.68463e-07	3.41424e-06
Palmd	-2.89939	4.32343e-14	2.45345e-12
Tmem88b	-2.89188	3.47046e-06	5.59002e-05
Enpp2	-2.89115	4.38649e-21	5.77857e-19
Cd109	-2.88469	0.00149395	0.0121432
Ttyh2	-2.88341	2.80449e-26	5.38782e-24
Igsf8	-2.88207	3.15463e-14	1.85573e-12
Gprc5c	-2.8819	0.000111963	0.0012591
Fam216b	-2.88034	1.28713e-05	0.000182604
Ccdc113	-2.87584	0.00632541	0.0407189
Sox17	-2.87162	0.00920158	0.0561007
Fbxl13	-2.86882	0.00629513	0.0405664
Wdr62	-2.86854	3.66258e-09	9.90455e-08
Sh3tc1	-2.86492	0.0478643	0.215413
Hsd11b2	-2.86402	0.000357655	0.00347902
Kcnj8	-2.8639	0.00517809	0.0344019
Actl10	-2.85862	0.0101084	0.0606079
Mnda	-2.85806	0.0312919	0.153529
Gm5069	-2.85603	6.91526e-07	1.25901e-05
Nsl1	-2.85597	0.000905754	0.00783007
Syt15	-2.85421	0.000250009	0.0025517
Dlec1	-2.85373	0.00537347	0.0354826
Sox18	-2.85105	0.0022902	0.0173819
Spint2	-2.84912	0.00173676	0.0137887
Thpo	-2.84902	0.0123164	0.0714759
Pla2r1	-2.84851	0.0145545	0.0821134
Tbc1d2	-2.84765	0.0115231	0.0675527
Zdhhc22	-2.84618	0.0032446	0.0232841
Col4a3	-2.8419	0.000351224	0.00342937
Sema3b	-2.83998	0.000643644	0.0058076
Atp13a4	-2.83918	2.21658e-08	5.28171e-07
Spdl1	-2.83572	1.63078e-06	2.78744e-05
Bcl6b	-2.83123	3.72965e-05	0.000477047
BC030867	-2.82938	0.000114397	0.00128413
Loxl4	-2.82867	0.00435174	0.0296485
Prelid2	-2.826	0.0257932	0.131363
Scnn1a	-2.81428	2.2627e-06	3.78684e-05
Il34	-2.81424	7.2352e-05	0.000862008
Clec3b	-2.81418	0.0143753	0.081376
Hist1h3e	-2.80861	6.8438e-08	1.48845e-06
Cdkl4	-2.80746	0.00352205	0.0248878
Htra3	-2.80679	1.57763e-07	3.21506e-06
Apoc1	-2.80651	0.0108259	0.0642111
Nhej1	-2.8038	0.0140527	0.0798934
Mab21l1	-2.80351	6.3561e-06	9.6641e-05
Cbln3	-2.79915	0.0040821	0.028099
Tubb2a-ps2	-2.79651	0.00271517	0.0200304
Tmem173	-2.79576	7.90864e-05	0.000934994
Tgif1	-2.79466	3.21785e-10	1.01796e-08
Tbx2	-2.79313	0.0103116	0.0615656
Gper1	-2.7925	0.000107704	0.00121948
Rcor2	-2.7891	1.32487e-17	1.22173e-15
Ndc80	-2.78904	4.6324e-15	3.09549e-13
Hist1h1a	-2.78759	0.000315818	0.00312816
Fam64a	-2.78674	8.60768e-05	0.00100484
C2cd4c	-2.78595	0.011372	0.0669435
Bcar1	-2.78467	1.90273e-16	1.5324e-14
Pla2g3	-2.78364	1.09131e-06	1.91686e-05
Mirlet7g	-2.77899	0.00026537	0.00268471
Thrsp	-2.77853	5.02949e-12	2.10816e-10
Gng11	-2.7726	0.000156469	0.00169116
Kndc1	-2.77066	7.76037e-09	1.99338e-07
0610040J01Rik	-2.76888	0.000207462	0.00218018
Dbp	-2.76853	0.00349186	0.0246934
Myb	-2.76259	4.40783e-12	1.86882e-10
Egflam	-2.76188	5.1867e-05	0.000644164
Jph1	-2.76067	0.000109687	0.00123728
Nfkbie	-2.75983	5.51793e-08	1.22023e-06
Flt4	-2.75906	0.00130011	0.0107766
Mrvi1	-2.7587	0.00516564	0.0343315
Nek10	-2.75649	0.014158	0.0804044
Slco1a4	-2.75548	3.24724e-05	0.000422943
Als2cl	-2.75117	1.11331e-05	0.000160817
Akap14	-2.7464	0.0387532	0.181587
H2-T10	-2.74472	0.00433445	0.0295933
Sipa1	-2.7398	6.39457e-08	1.39568e-06
Sstr2	-2.7379	1.62463e-05	0.000226491
Mmp17	-2.73754	1.79013e-10	5.89559e-09
1700017B05Rik	-2.73692	3.24681e-09	8.85813e-08
Sh3d21	-2.7367	0.000194881	0.00205735
Nfatc4	-2.72819	2.90257e-07	5.62311e-06
Cyb5r1	-2.72622	0.00191334	0.0149145
Cnp	-2.7227	2.70903e-32	8.46826e-30
Fli1	-2.72166	3.58043e-05	0.000460808
Pkn3	-2.71895	0.0382216	0.179919
Ucp2	-2.71604	6.31754e-12	2.61243e-10
Itga7	-2.71586	1.00202e-07	2.1072e-06
S1pr5	-2.712	0.0071436	0.0453683
Aspn	-2.71196	0.00790997	0.0495024
Poll	-2.71111	0.000631932	0.0057159
Pdgfb	-2.71024	0.00399825	0.0275972
Gad1os	-2.70958	0.0338048	0.16321
Ehd2	-2.70801	1.28335e-05	0.000182207
Ppp2r2cos	-2.70626	0.0234501	0.121897
Pmf1	-2.70524	1.08914e-05	0.000158166
Fxyd1	-2.70387	7.10661e-13	3.28489e-11
Unc5c	-2.70147	3.72397e-18	3.71249e-16
Tbx18	-2.70081	2.77039e-08	6.48404e-07
Ttc16	-2.70064	0.00276471	0.0203227
Erich3	-2.69591	0.00116991	0.00980756
Il2rg	-2.69581	0.0391944	0.182957
Ccdc67	-2.69439	0.00258355	0.0192675
Nfix	-2.68875	2.72163e-19	3.02379e-17
Dsp	-2.68658	0.00534227	0.0353398
Plxnd1	-2.68419	3.0298e-06	4.92019e-05
Il1r1	-2.6704	8.85065e-07	1.57408e-05
Depdc1b	-2.66856	0.00922053	0.0561977
Atp13a5	-2.66853	3.68319e-10	1.1592e-08
Tuft1	-2.6663	0.0186621	0.100994
Cfap126	-2.66573	7.97285e-05	0.000940776
Ecm1	-2.66091	0.000139748	0.00153233
A930024E05Rik	-2.65369	5.38928e-05	0.00066663
Kif14	-2.65281	2.54913e-12	1.12204e-10
Aldh16a1	-2.65264	0.000267454	0.00270431
Reep6	-2.65187	2.96977e-13	1.44516e-11
Flt3l	-2.65162	0.0228339	0.119367
Wdr86	-2.64961	0.000394826	0.0038025
Hhip	-2.64822	4.09668e-14	2.35374e-12
Calb1	-2.64584	0.00103551	0.0088294
Cnksr3	-2.64392	1.56305e-10	5.18478e-09
Vwa1	-2.6401	4.32936e-05	0.000547268
Ccdc162	-2.63914	0.00143582	0.0117432
Cd44	-2.63732	2.7306e-12	1.18775e-10
Col4a1	-2.63078	6.56227e-16	4.96016e-14
Anxa2	-2.62807	1.09386e-07	2.28732e-06
Cxcl12	-2.62794	3.62671e-14	2.10338e-12
C1qtnf2	-2.62448	0.00251439	0.0188125
Cdca2	-2.62382	5.04937e-08	1.1247e-06
Scara5	-2.62205	0.00771547	0.0484331
Mlf1	-2.62005	0.00120209	0.0100272
Bcas1	-2.61798	3.7019e-14	2.13356e-12
Slc25a34	-2.61795	0.000863932	0.0074986
Creb3l1	-2.6162	8.44688e-15	5.40923e-13
Slc7a5	-2.61343	2.6554e-12	1.16327e-10
Foxm1	-2.60398	2.44269e-19	2.74699e-17
Ccdc80	-2.60188	6.51286e-15	4.27461e-13
Cerkl	-2.60146	0.0400589	0.18605
Ccna2	-2.60052	1.01445e-30	2.67278e-28
Cenpn	-2.59834	9.82684e-10	2.91377e-08
Cldn1	-2.59806	0.00621822	0.0401269
Tmem159	-2.59584	0.000582145	0.00533889
Serpina3n	-2.59552	8.76052e-05	0.00102074
Ttll9	-2.5946	0.0119457	0.0697197
Xrcc3	-2.59459	2.90813e-12	1.25811e-10
Gucy2e	-2.58976	0.0230456	0.120303
Birc5	-2.58954	1.81091e-05	0.000248872
Itga5	-2.58877	9.52643e-08	2.01255e-06
Fap	-2.58739	0.000270145	0.00272703
Col5a1	-2.58014	2.06448e-12	9.2192e-11
Sgpp2	-2.57815	2.0206e-06	3.40639e-05
Fzd4	-2.56523	1.13104e-05	0.00016284
Nxn	-2.56401	2.09677e-11	8.03966e-10
Kifc5b	-2.56274	8.28505e-05	0.000970783
Hist1h4c	-2.56269	2.72825e-09	7.48767e-08
Ifitm3	-2.56162	8.46084e-08	1.80397e-06
Rgs22	-2.56028	2.43782e-07	4.81377e-06
Fam20a	-2.55982	4.69107e-08	1.05252e-06
Zic4	-2.55356	0.00680034	0.04344
Grap	-2.55344	0.0235451	0.122253
Serpinb8	-2.55147	0.0261325	0.132735
Slc2a1	-2.55046	2.42897e-10	7.90079e-09
Lgals1	-2.54938	6.42071e-05	0.000777109
Kif23	-2.541	2.06498e-10	6.75255e-09
Paqr5	-2.53883	0.00501321	0.033451
Ccdc81	-2.53677	0.0232155	0.120957
Hpcal1	-2.53395	4.13763e-05	0.000524109
Maats1	-2.5273	0.00226544	0.0172224
Nostrin	-2.526	0.000935644	0.00805524
Trim16	-2.52046	0.0123887	0.0718506
Ggt5	-2.51846	0.00757068	0.0477028
Ascl1	-2.51829	1.1162e-08	2.79703e-07
Anpep	-2.51511	3.7719e-09	1.01555e-07
Ly75	-2.51444	0.00106501	0.00903164
Mak	-2.51391	0.00983066	0.0594059
Wscd2	-2.51269	2.16783e-06	3.63466e-05
Pold1	-2.51264	2.99393e-05	0.000393284
Foxc1	-2.51225	3.00529e-08	6.9457e-07
Ppap2c	-2.5114	0.0144525	0.0817349
Sv2b	-2.51103	3.03099e-07	5.85345e-06
5031410I06Rik	-2.5092	0.0227404	0.118911
Ncaph	-2.50891	2.23865e-17	2.01402e-15
Ecm2	-2.50551	2.35643e-07	4.67309e-06
Arhgap28	-2.50499	6.65487e-09	1.72624e-07
Ccdc146	-2.50393	0.000536547	0.00494777
Zfp366	-2.50218	0.0105256	0.0627217
Gadd45b	-2.4994	0.000405403	0.00388004
Trabd2b	-2.49849	0.00278886	0.0204911
Ssc5d	-2.49845	2.89893e-12	1.258e-10
Ubtd1	-2.49781	0.0203978	0.108727
Mxra7	-2.49766	1.61219e-05	0.000225084
S100b	-2.49762	5.99752e-11	2.1395e-09
Recql4	-2.4976	7.63569e-05	0.000905627
Pth1r	-2.49728	4.39767e-10	1.36773e-08
Cd151	-2.49704	5.64421e-12	2.35512e-10
Slc6a20a	-2.49262	7.31842e-06	0.000109913
Zfpm1	-2.48955	0.00016014	0.00172616
Chaf1b	-2.48438	2.16504e-05	0.000292527
Nek2	-2.47817	7.51229e-06	0.000112368
Map3k8	-2.47793	0.00432301	0.029532
Ablim2	-2.47749	3.01059e-06	4.89633e-05
Cfap70	-2.47425	0.000497378	0.00462929
Slfn10-ps	-2.4729	0.0113119	0.0666534
Kif20a	-2.47098	2.51357e-05	0.00033423
Arhgef28	-2.47084	6.58431e-06	9.9946e-05
Sufu	-2.4638	5.34629e-18	5.25474e-16
Ccnb2	-2.46146	2.05562e-14	1.23895e-12
Naip5	-2.45944	0.0296457	0.147056
Lgals9	-2.45806	1.88103e-05	0.000257417
Col3a1	-2.45526	3.20611e-11	1.19455e-09
Tonsl	-2.45283	4.85107e-05	0.000606565
Usp44	-2.45235	0.0332599	0.161066
Mia	-2.44937	0.000804094	0.00704508
Lef1	-2.44885	0.000192865	0.00203772
Zfpm2	-2.44835	3.11031e-27	6.16811e-25
Dock6	-2.44398	4.31859e-08	9.77915e-07
Galm	-2.44171	0.00174135	0.0138191
Exo1	-2.44084	6.15289e-08	1.34772e-06
Otx2	-2.44081	0.00597539	0.0387769
Sparc	-2.44075	2.32594e-13	1.17206e-11
Ngfr	-2.4405	0.000481391	0.00449762
St3gal6	-2.43782	9.76965e-05	0.00111775
Hic1	-2.43781	0.0031785	0.0229078
Tmem154	-2.43525	0.00456975	0.0309057
Sh2d3c	-2.43514	1.13323e-11	4.44683e-10
Zbtb18	-2.43312	4.90895e-24	8.08355e-22
Rad51ap1	-2.43271	4.39625e-08	9.93629e-07
Nusap1	-2.43263	6.74024e-16	5.07389e-14
Gpnmb	-2.42951	0.0311745	0.153075
Hist1h4d	-2.42943	6.87283e-16	5.15267e-14
Prkch	-2.4294	0.0192081	0.103372
C1ql1	-2.4278	2.98922e-06	4.87015e-05
Pcolce2	-2.4231	0.0339543	0.163753
Mybpc3	-2.42266	0.012009	0.0699863
Col5a3	-2.42254	0.0232974	0.121306
[truncated: 3,230 more rows]

## Sheet: P14 CTXvsCB
GeneSymbol	log2FoldChange	pvalue	padj
[truncated: 5,927 more rows]

[truncated: 5 more sheets: P14 HIPvsCB, P14 OBvsCB, P28 CTXvsCB, P28 HIPvsCB, P28 OBvsCB]
